# Supplementary material for: Genotypic characterization of gut isolates from Atlantic salmon fry reveals beneficial microbes with biotechnological potential
Source: Appl Environ Microbiol. 2026 Feb 17;92(3):e02409-25. doi: 10.1128/aem.02409-25 (PMC12997843; doi:10.1128/aem.02409-25)
Supplement: Table S1 — Overview of the source, genome size, completeness, contamination, and taxonomy, as well as detected genes encoding CAZymes, enzymes for metabolism of polyphenols and aromatics, proteolytic enzymes, lipases, enzymes for fatty acid metabolism, bacteriocins, secondary metabolites, and antibiotic resistance genes detected in the genomes of the 11 bacterial isolates presented in this study. [file aem.02409-25-s0001.xlsx]

## Sheet: Overview Table S1
Overview of Supplementary Table S1 (multi-tab).
Table S1A: Source and isolation conditions for the bacterial isolates presented in this study.
Table S1B: Completeness, contamination, taxonomy, size and predicted gene numbers for the individual genomes.
Table S1C: Central metabolic pathways, nitrogen metabolism, short chain fatty acids (SCFA) and alcohol conversion data used to generate Figure 3.
Table S1D: CAZymes annotations for each genome. Data was employed to generate Figure 4A.
Table S1E: List of all predicted proteases, including secreted and non-secreted (SignalP_Prediction), detected in each isolate. Figure 4B is based on these results.
Table S1F: List of all predicted lipases, including secreted and non-secreted (SignalP_Prediction), and Fatty Acid Metabolism related enzymes. Figure 4C is based on this data.
Table S1G: List of (Poly)phenol degrading enzymes and their reactions as predicted by CAMPER. Highlighted modules were used to generate Figure 4D.
Table S1H: Enzymes used to infer the vitamin biosynthesis pathway potential for each genome, as presented in Figure 5.
Table S1I: BAGEL4-predicted bacteriocins for each genome.
Table S1J: Secondary metabolites predicted for each genome by antiSMASH using relaxed detection settings.
Table S1K: Genes conferring antimicrobial resistance identified using the ResFinder pipeline.

## Sheet: Table S1A
GenomeID	Sampling date	Average body weight (g)	Days post hatching	Production system	Sample type	Medium	Incubation conditions
Rhodococcus sp. ASF-10	26.04.2017	4.5	114	RAS	Dissected gut	Meat agar	aerobic
Microbacterium phyllosphaerae ASF-3	26.04.2017	70	350	RAS/FTS*	Content of hindgut	Meat agar	aerobic
Proteus sp. ASF-4	26.04.2017	4.5	114	RAS	Dissected gut	Meat agar	aerobic
Brachybacterium ASF-6	26.04.2017	21.8	160	RAS/FTS*	Content of hindgut	Mucin agar	aerobic
Microbacterium sp. ASF-2	26.04.2017	70	350	RAS/FTS*	Content of hindgut	Meat agar	aerobic
Halpernia ASF-11	26.04.2017	70	350	RAS/FTS*	Content of hindgut	Mucin agar	aerobic
Oceanobacillus caeni ASF-9	26.04.2017	70	350	RAS/FTS*	Content of hindgut	Mucin agar	aerobic
Enterococcus italicus ASF-8	26.04.2017	70	350	RAS/FTS*	Content of hindgut	YCFA	anaerobic
Hafnia paralvei ASF-7	26.04.2017	21.8	160	FTS	Content of hindgut	Meat agar	aerobic
Carnobacterium maltaromaticum ASF-1	26.04.2017	21.8	160	FTS	Content of hindgut	Meat agar	anaerobic
Lactococcus raffinolactis ASF-5	30.03.2017	1.1	86	RAS	Dissected gut	YCFA	aerobic
Abbreviations: RAS: recirculating aquaculture system; FTS: flow-through aquaculture system.
*The fish were sampled from an FTS but had been reared in the RAS department unit until reaching an average weight of 35 g.

## Sheet: Table S1B
GenomeID	Classification	Domain	Phylum	Class	Order	Family	Genus	Species	Completeness	Contamination	Genome_Size	Total_Contigs	Max_Contig_Length	rRNA16S	Predicted_Gene_Number
Rhodococcus sp. ASF-10	Bacteria;Actinomycetota;Actinomycetes;Mycobacteriales;Mycobacteriaceae;Rhodococcoides;Rhodococcoides sp	Bacteria	Actinomycetota	Actinomycetes	Mycobacteriales	Mycobacteriaceae	Rhodococcoides	Rhodococcoides sp	100	0.38	5924365	4	5530230	Present	5538
Hafnia paralvei ASF-7	Bacteria;Pseudomonadota;Gammaproteobacteria;Enterobacterales;Enterobacteriaceae;Hafnia;Hafnia paralvei	Bacteria	Pseudomonadota	Gammaproteobacteria	Enterobacterales	Enterobacteriaceae	Hafnia	Hafnia paralvei	99.51	0.09	4877911	2	4777766	Present	4454
Proteus sp. ASF-4	Bacteria;Pseudomonadota;Gammaproteobacteria;Enterobacterales;Enterobacteriaceae;Proteus;Proteus sp	Bacteria	Pseudomonadota	Gammaproteobacteria	Enterobacterales	Enterobacteriaceae	Proteus	Proteus sp	99.6	0.4	4232710	1	4232710	Present	3861
Microbacterium sp. ASF-2	Bacteria;Actinomycetota;Actinomycetes;Actinomycetales;Microbacteriaceae;Microbacterium;Microbacterium natoriense	Bacteria	Actinomycetota	Actinomycetes	Actinomycetales	Microbacteriaceae	Microbacterium	Microbacterium natoriense	100	0.07	4147370	3	4032990	Present	3901
Brachybacterium ASF-6	Bacteria;Actinomycetota;Actinomycetes;Actinomycetales;Dermabacteraceae;Brachybacterium	Bacteria	Actinomycetota	Actinomycetes	Actinomycetales	Dermabacteraceae	Brachybacterium		99.71	0.27	4130189	2	4082881	Present	3673
Microbacterium phyllosphaerae ASF-3	Bacteria;Actinomycetota;Actinomycetes;Actinomycetales;Microbacteriaceae;Microbacterium;Microbacterium phyllosphaerae	Bacteria	Actinomycetota	Actinomycetes	Actinomycetales	Microbacteriaceae	Microbacterium	Microbacterium phyllosphaerae	99.56	0.03	3786808	4	3595218	Present	3666
Oceanobacillus caeni ASF-9	Bacteria;Bacillota;Bacilli;Bacillales;Amphibacillaceae;Oceanobacillus;Oceanobacillus caeni	Bacteria	Bacillota	Bacilli	Bacillales	Amphibacillaceae	Oceanobacillus	Oceanobacillus caeni	96.5	0.32	3774182	2	3726921	Present	3810
Carnobacterium maltaromaticum ASF-1	Bacteria;Bacillota;Bacilli;Lactobacillales;Carnobacteriaceae;Carnobacterium;Carnobacterium maltaromaticum	Bacteria	Bacillota	Bacilli	Lactobacillales	Carnobacteriaceae	Carnobacterium	Carnobacterium maltaromaticum	99.23	1.29	3668853	3	3475269	Present	3418
Halpernia ASF-11	Bacteria;Bacteroidota;Bacteroidia;Flavobacteriales;Weeksellaceae;Halpernia	Bacteria	Bacteroidota	Bacteroidia	Flavobacteriales	Weeksellaceae	Halpernia		99.96	0.1	3030449	1	3030449	Present	2813
Lactococcus raffinolactis ASF-5	Bacteria;Bacillota;Bacilli;Lactobacillales;Streptococcaceae;Lactococcus;Lactococcus	Bacteria	Bacillota	Bacilli	Lactobacillales	Streptococcaceae	Lactococcus	Lactococcus	99.49	0.35	2454695	3	2393937	Present	2470
Enterococcus italicus ASF-8	Bacteria;Bacillota;Bacilli;Lactobacillales;Enterococcaceae;Enterococcus;Enterococcus	Bacteria	Bacillota	Bacilli	Lactobacillales	Enterococcaceae	Enterococcus	Enterococcus	100	0.02	2447574	3	2372246	Present	2543

## Sheet: Table S1C
	Central Metabolic Pathways													Nitrogen Metabolism												SCFA and Alcohol Conversions
GenomeID	3-Hydroxypropionate bi-cycle	Acetyl-CoA pathway, CO2 => acetyl-CoA	Citrate cycle (TCA cycle, Krebs cycle)	Dicarboxylate-hydroxybutyrate cycle	Entner-Doudoroff pathway, glucose-6P => glyceraldehyde-3P + pyruvate	Glycolysis (Embden-Meyerhof pathway), glucose => pyruvate	Glyoxylate cycle	Hydroxypropionate-hydroxybutylate cycle	Methanogenesis, CO2 => methane	Pentose phosphate pathway (Pentose phosphate cycle)	Reductive acetyl-CoA pathway (Wood-Ljungdahl pathway)	Reductive citrate cycle (Arnon-Buchanan cycle)	Reductive pentose phosphate cycle (Calvin cycle)	Nitrogen metabolism: Bacterial (aerobic-specific) ammonia oxidation	Nitrogen metabolism: Bacterial (anaerobic-specific) ammonia oxidation	Nitrogen metabolism: Bacterial/Archaeal ammonia oxidation	Nitrogen metabolism: Dissimilatory nitrite reduction to ammonia (DNRA)	Nitrogen metabolism: Nitrogen fixation altennative	Nitrogen metabolism: ammonia => nitrite	Nitrogen metabolism: nitrate => nitrite	Nitrogen metabolism: nitric oxide => nitrous oxide	Nitrogen metabolism: nitrite => nitric oxide	Nitrogen metabolism: nitrite=> nitrate	Nitrogen metabolism: nitrogen => ammonia	Nitrogen metabolism: nitrous oxide => nitrogen	SCFA and alcohol conversions: Alcohol production	SCFA and alcohol conversions: Butyrate, pt 1	SCFA and alcohol conversions: Butyrate, pt 2	SCFA and alcohol conversions: Propionate, pt 1	SCFA and alcohol conversions: Propionate, pt 2	SCFA and alcohol conversions: acetate, pt 1	SCFA and alcohol conversions: acetate, pt 2	SCFA and alcohol conversions: acetate, pt 3	SCFA and alcohol conversions: lactate D	SCFA and alcohol conversions: lactate L	SCFA and alcohol conversions: pyruvate => acetyl CoA v1	SCFA and alcohol conversions: pyruvate => acetyl CoA v2	SCFA and alcohol conversions: pyruvate => acetylCoA f+ formate v3	Sulfur metabolism: Thiosulfate oxidation by SOX complex, thiosulfate => sulfate	Sulfur metabolism: dissimilatory sulfate reduction (and oxidation) sulfate => sulfide	Sulfur metabolism: tetrathionate => thiosulfate	Sulfur metabolism: thiosulfate => sulfite
Brachybacterium ASF-6	0	0	0.875	0.307692	0.75	0.888889	0.2	0	0	1	0.285714	0.5	0.727273	FALSE	FALSE	FALSE	FALSE	FALSE	FALSE	TRUE	TRUE	TRUE	TRUE	FALSE	FALSE	FALSE	FALSE	FALSE	FALSE	FALSE	TRUE	FALSE	FALSE	FALSE	TRUE	TRUE	FALSE	FALSE	FALSE	FALSE	FALSE	FALSE
Carnobacterium maltaromaticum ASF-1	0	0	0.375	0.0769231	0.75	0.888889	0	0.0714286	0	0.857143	0.285714	0.4	0.727273	FALSE	FALSE	FALSE	FALSE	FALSE	FALSE	FALSE	FALSE	FALSE	FALSE	FALSE	FALSE	TRUE	FALSE	FALSE	FALSE	TRUE	TRUE	FALSE	FALSE	FALSE	TRUE	FALSE	FALSE	TRUE	FALSE	FALSE	FALSE	FALSE
Enterococcus italicus ASF-8	0	0	0.25	0	0.75	0.888889	0	0	0	0.857143	0.428571	0.3	0.727273	FALSE	FALSE	FALSE	FALSE	FALSE	FALSE	FALSE	FALSE	FALSE	FALSE	FALSE	FALSE	TRUE	FALSE	FALSE	FALSE	FALSE	TRUE	FALSE	FALSE	TRUE	TRUE	FALSE	FALSE	TRUE	FALSE	FALSE	FALSE	FALSE
Hafnia paralvei ASF-7	0	0	1	0.461538	1	1	0.8	0.0714286	0	1	0.285714	0.7	0.818182	FALSE	FALSE	FALSE	FALSE	FALSE	FALSE	TRUE	FALSE	TRUE	TRUE	FALSE	FALSE	TRUE	FALSE	FALSE	TRUE	FALSE	TRUE	FALSE	FALSE	TRUE	FALSE	TRUE	FALSE	TRUE	FALSE	FALSE	FALSE	FALSE
Halpernia ASF-11	0	0	0.875	0.384615	0.75	1	0.4	0.142857	0.125	1	0.285714	0.6	0.727273	FALSE	FALSE	FALSE	FALSE	FALSE	FALSE	FALSE	FALSE	FALSE	FALSE	FALSE	FALSE	FALSE	FALSE	FALSE	FALSE	FALSE	TRUE	FALSE	FALSE	TRUE	FALSE	FALSE	FALSE	FALSE	FALSE	FALSE	FALSE	FALSE
Lactococcus raffinolactis ASF-5	0	0	0.25	0	0.5	0.888889	0	0	0	0.857143	0.428571	0.3	0.727273	FALSE	FALSE	FALSE	FALSE	FALSE	FALSE	FALSE	FALSE	FALSE	FALSE	FALSE	FALSE	TRUE	FALSE	FALSE	FALSE	FALSE	TRUE	FALSE	FALSE	FALSE	TRUE	FALSE	FALSE	TRUE	FALSE	FALSE	FALSE	FALSE
Microbacterium phyllosphaerae ASF-3	0	0	0.875	0.307692	0.75	0.888889	0.8	0	0	1	0.142857	0.6	0.727273	FALSE	FALSE	FALSE	FALSE	FALSE	FALSE	FALSE	FALSE	TRUE	FALSE	FALSE	FALSE	TRUE	FALSE	FALSE	FALSE	FALSE	TRUE	FALSE	FALSE	FALSE	TRUE	TRUE	FALSE	FALSE	FALSE	FALSE	FALSE	FALSE
Microbacterium sp. ASF-2	0	0	0.875	0.384615	0.5	0.888889	0.8	0	0	1	0.285714	0.6	0.727273	FALSE	FALSE	FALSE	FALSE	FALSE	FALSE	FALSE	FALSE	FALSE	FALSE	FALSE	FALSE	TRUE	FALSE	FALSE	FALSE	FALSE	TRUE	FALSE	FALSE	FALSE	TRUE	TRUE	FALSE	FALSE	FALSE	FALSE	FALSE	FALSE
Oceanobacillus caeni ASF-9	0	0	0.75	0.307692	0.75	0.888889	0.6	0.142857	0.125	1	0.142857	0.6	0.727273	FALSE	FALSE	FALSE	FALSE	FALSE	FALSE	TRUE	FALSE	FALSE	TRUE	FALSE	FALSE	FALSE	FALSE	FALSE	FALSE	FALSE	TRUE	FALSE	FALSE	FALSE	FALSE	FALSE	FALSE	FALSE	FALSE	FALSE	FALSE	FALSE
Proteus sp. ASF-4	0	0	0.875	0.307692	1	0.888889	0.8	0	0	1	0.428571	0.7	0.818182	FALSE	FALSE	FALSE	FALSE	FALSE	FALSE	TRUE	FALSE	TRUE	TRUE	FALSE	FALSE	TRUE	FALSE	FALSE	FALSE	FALSE	TRUE	FALSE	FALSE	TRUE	FALSE	TRUE	FALSE	TRUE	FALSE	FALSE	TRUE	TRUE
Rhodococcus sp. ASF-10	0	0	0.875	0.307692	1	0.888889	0.6	0.142857	0.25	1	0.285714	0.5	0.727273	FALSE	FALSE	FALSE	FALSE	FALSE	FALSE	FALSE	FALSE	TRUE	FALSE	FALSE	FALSE	TRUE	FALSE	FALSE	FALSE	FALSE	TRUE	FALSE	FALSE	FALSE	TRUE	TRUE	FALSE	FALSE	FALSE	FALSE	FALSE	FALSE

## Sheet: Table S1D
gene_id	gene_description	module	header	subheader	Carnobacterium maltaromaticum ASF-1	Microbacterium sp. ASF-2	Microbacterium phyllosphaerae ASF-3	Proteus sp. ASF-4	Lactococcus raffinolactis ASF-5	Brachybacterium ASF-6	Hafnia paralvei ASF-7	Enterococcus italicus ASF-8	Oceanobacillus caeni ASF-9	Rhodococcus sp. ASF-10	Halpernia ASF-11	SUM per CAZyme
GH110	GH110 alpha-galactosidase (EC 3.2.1.22); alpha-1,3-galactosidase (EC 3.2.1.-)	Glycoside Hydrolases	CAZY	Alpha-galactans Oligo Cleavage	0	0	0	0	0	0	0	0	0	0	0	0
GH27	GH27 alpha-galactosidase (EC 3.2.1.22); alpha-N-acetylgalactosaminidase (EC 3.2.1.49); isomalto-dextranase (EC 3.2.1.94); beta-L-arabinopyranosidase (EC 3.2.1.88); galactan:galactan galactosyltransferase (EC 2.4.1.-)	Glycoside Hydrolases	CAZY	Alpha-galactans Oligo Cleavage, Mucin Oligo Cleavage	0	0	1	0	0	1	0	0	0	0	0	2
GH36	GH36 alpha-galactosidase (EC 3.2.1.22); alpha-N-acetylgalactosaminidase (EC 3.2.1.49); stachyose synthase (EC 2.4.1.67); raffinose synthase (EC 2.4.1.82)	Glycoside Hydrolases	CAZY	Alpha-galactans Oligo Cleavage, Mucin Oligo Cleavage	1	1	4	0	1	1	0	0	0	1	0	10
GH99	GH99 glycoprotein endo-alpha-1,2-mannosidase (EC 3.2.1.130); mannan endo-1,2-alpha-mannanase (3.2.1.-)	Glycoside Hydrolases	CAZY	Alpha-mannan Backbone Cleavage (Hemicellulose)	0	0	0	0	0	0	0	0	0	0	0	0
GH76	GH76 alpha-1,6-mannanase (EC 3.2.1.101); alpha-glucosidase (EC 3.2.1.20)	Glycoside Hydrolases	CAZY	Alpha-mannan Backbone Cleavage (Hemicellulose), Alpha-mannan Oligo Cleavage (Hemicellulose)	0	0	0	0	0	2	0	0	0	1	0	3
GH125	GH125 exo-alpha-1,6-mannosidase (EC 3.2.1.-)	Glycoside Hydrolases	CAZY	Alpha-mannan Oligo Cleavage (Hemicellulose)	2	0	0	0	1	1	0	0	0	0	0	4
GH38	GH38 alpha-mannosidase (EC 3.2.1.24); mannosyl-oligosaccharide alpha-1,2-mannosidase (EC 3.2.1.113); mannosyl-oligosaccharide alpha-1,3-1,6-mannosidase (EC 3.2.1.114); alpha-2-O-mannosylglycerate hydrolase (EC 3.2.1.170); mannosyl-oligosaccharide alpha-1,3-mannosidase (EC 3.2.1.-)	Glycoside Hydrolases	CAZY	Alpha-mannan Oligo Cleavage (Hemicellulose)	4	1	1	0	1	2	1	0	0	0	0	10
GH47	GH47 alpha-mannosidase (EC 3.2.1.113)	Glycoside Hydrolases	CAZY	Alpha-mannan Oligo Cleavage (Hemicellulose)	0	0	0	0	0	0	0	0	0	0	0	0
GH63	GH63 processing alpha-glucosidase (EC 3.2.1.106); alpha-1,3-glucosidase (EC 3.2.1.84); alpha-glucosidase (EC 3.2.1.20); mannosylglycerate alpha-mannosidase / mannosylglycerate hydrolase (EC 3.2.1.170); glucosylglycerate hydrolase (EC 3.2.1.208)	Glycoside Hydrolases	CAZY	Alpha-mannan Oligo Cleavage (Hemicellulose)	0	1	0	0	0	1	0	0	0	2	0	4
GH92	GH92 mannosyl-oligosaccharide alpha-1,2-mannosidase (EC 3.2.1.113); mannosyl-oligosaccharide alpha-1,3-mannosidase (EC 3.2.1.-); mannosyl-oligosaccharide alpha-1,6-mannosidase (EC 3.2.1.-); alpha-mannosidase (EC 3.2.1.24); alpha-1,2-mannosidase (EC 3.2.1.-); alpha-1,3-mannosidase (EC 3.2.1.-); alpha-1,4-mannosidase (EC 3.2.1.-); mannosyl-1-phosphodiester alpha-1,P-mannosidase (EC 3.2.1.-)	Glycoside Hydrolases	CAZY	Alpha-mannan Oligo Cleavage (Hemicellulose)	1	2	0	0	1	1	0	0	0	0	2	7
GH130	GH130 beta-1,4-mannosylglucose phosphorylase (EC 2.4.1.281); beta-1,4-mannooligosaccharide phosphorylase (EC 2.4.1.319); beta-1,4-mannosyl-N-acetyl-glucosamine phosphorylase (EC 2.4.1.320); beta-1,2-mannobiose phosphorylase (EC 2.4.1.-); beta-1,2-oligomannan phosphorylase (EC 2.4.1.-); beta-1,2-mannosidase (EC 3.2.1.-)	Glycoside Hydrolases	CAZY	Alpha-mannan Oligo Cleavage (Hemicellulose), Beta-mannan Oligo Cleavage (Hemicellulose)	0	1	1	0	0	1	0	0	0	0	1	4
GH124	GH124 endoglucanase (EC 3.2.1.4)	Glycoside Hydrolases	CAZY	Amorphous Cellulose Backbone Cleavage	0	0	0	0	0	0	0	0	0	0	0	0
GH6	GH6 endoglucanase (EC 3.2.1.4); cellobiohydrolase (EC 3.2.1.91)	Glycoside Hydrolases	CAZY	Amorphous Cellulose Backbone Cleavage	0	0	0	0	0	0	0	0	0	0	0	0
GH9	GH9 endoglucanase (EC 3.2.1.4); endo-beta-1,3(4)-glucanase / lichenase-laminarinase (EC 3.2.1.6); beta-glucosidase (EC 3.2.1.21); lichenase / endo-beta-1,3-1,4-glucanase (EC 3.2.1.73); exo-beta-1,4-glucanase / cellodextrinase (EC 3.2.1.74); cellobiohydrolase (EC 3.2.1.91); xyloglucan-specific endo-beta-1,4-glucanase / endo-xyloglucanase (EC 3.2.1.151); exo-beta-glucosaminidase (EC 3.2.1.165)	Glycoside Hydrolases	CAZY	Amorphous Cellulose Backbone Cleavage, Amorphous Cellulose Oligo Cleavage, Xyloglucan Backbone Cleavage (Hemicellulose), Mixed-Linkage glucans Backbone Cleavage (Hemicellulose)	0	0	1	0	0	0	0	0	0	0	0	1
GH5	GH5 endo-beta-1,4-glucanase / cellulase (EC 3.2.1.4); endo-beta-1,4-xylanase (EC 3.2.1.8); beta-glucosidase (EC 3.2.1.21); beta-mannosidase (EC 3.2.1.25); beta-glucosylceramidase (EC 3.2.1.45); glucan beta-1,3-glucosidase (EC 3.2.1.58); licheninase (EC 3.2.1.73); exo-beta-1,4-glucanase / cellodextrinase (EC 3.2.1.74); glucan endo-1,6-beta-glucosidase (EC 3.2.1.75); mannan endo-beta-1,4-mannosidas…	Glycoside Hydrolases	CAZY	Amorphous Cellulose Backbone Cleavage, Amorphous Cellulose Oligo Cleavage, Xyloglucan Backbone Cleavage (Hemicellulose), Xylan Backbone Cleavage (Hemicellulose), Beta-mannan Backbone Cleavage (Hemicellulose), Mixed-Linkage glucans Backbone Cleavage (Hemicellulose), Chitin Oligo Cleavage	0	1	1	0	0	3	1	0	0	0	0	6
GH8	GH8 chitosanase (EC 3.2.1.132); cellulase (EC 3.2.1.4); licheninase (EC 3.2.1.73); endo-1,4-beta-xylanase (EC 3.2.1.8); reducing-end-xylose releasing exo-oligoxylanase (EC 3.2.1.156)	Glycoside Hydrolases	CAZY	Amorphous Cellulose Backbone Cleavage, Xylan Backbone Cleavage (Hemicellulose), Mixed-Linkage glucans Backbone Cleavage (Hemicellulose)	0	1	0	1	0	0	1	0	0	0	0	3
GH12	GH12 endoglucanase (EC 3.2.1.4); xyloglucan hydrolase (EC 3.2.1.151); beta-1,3-1,4-glucanase (EC 3.2.1.73); xyloglucan endotransglycosylase (EC 2.4.1.207)	Glycoside Hydrolases	CAZY	Amorphous Cellulose Backbone Cleavage, Xyloglucan Backbone Cleavage (Hemicellulose)	0	0	0	0	0	0	0	0	0	0	0	0
GH44	GH44 endoglucanase (EC 3.2.1.4); xyloglucanase (EC 3.2.1.151)	Glycoside Hydrolases	CAZY	Amorphous Cellulose Backbone Cleavage, Xyloglucan Backbone Cleavage (Hemicellulose)	0	0	0	0	0	0	0	0	0	0	0	0
GH45	GH45 endoglucanase (EC 3.2.1.4); xyloglucan-specific endo-beta-1,4-glucanase / endo-xyloglucanase (EC 3.2.1.151); endo-beta-1,4-mannanase (EC 3.2.1.78)	Glycoside Hydrolases	CAZY	Amorphous Cellulose Backbone Cleavage, Xyloglucan Backbone Cleavage (Hemicellulose)	0	0	0	0	0	0	0	0	0	0	0	0
GH10	GH10 endo-1,4-beta-xylanase (EC 3.2.1.8); endo-1,3-beta-xylanase (EC 3.2.1.32); tomatinase (EC 3.2.1.-); xylan endotransglycosylase (EC 2.4.2.-); endo-beta-1,4-glucanase (EC 3.2.1.4)	Glycoside Hydrolases	CAZY	Amorphous Cellulose Backbone Cleavage, Xyloglucan Oligo Cleavage (Hemicellulose), Xylan Backbone Cleavage (Hemicellulose)	0	0	0	0	0	1	0	0	0	0	0	1
GH94	GH94 cellobiose phosphorylase (EC 2.4.1.20); laminaribiose phosphorylase (EC 2.4.1.31); cellodextrin phosphorylase (EC 2.4.1.49); chitobiose phosphorylase (EC 2.4.1.-); cyclic beta-1,2-glucan synthase (EC 2.4.1.-); cellobionic acid phosphorylase (EC 2.4.1.321); beta-1,2-oligoglucan phosphorylase (EC 2.4.1.-)	Glycoside Hydrolases	CAZY	Amorphous Cellulose Oligo Cleavage	1	0	0	1	0	0	0	0	0	0	0	2
GH116	GH116 beta-glucosidase (EC 3.2.1.21); beta-xylosidase (EC 3.2.1.37); acid beta-glucosidase/beta-glucosylceramidase (EC 3.2.1.45); beta-N-acetylglucosaminidase (EC 3.2.1.52)	Glycoside Hydrolases	CAZY	Amorphous Cellulose Oligo Cleavage, Chitin Oligo Cleavage	0	1	0	0	0	0	0	0	0	0	0	1
GH1	GH1 beta-glucosidase (EC 3.2.1.21); beta-galactosidase (EC 3.2.1.23); beta-mannosidase (EC 3.2.1.25); beta-glucuronidase (EC 3.2.1.31); beta-xylosidase (EC 3.2.1.37); beta-D-fucosidase (EC 3.2.1.38); phlorizin hydrolase (EC 3.2.1.62); exo-beta-1,4-glucanase (EC 3.2.1.74); 6-phospho-beta-galactosidase (EC 3.2.1.85); 6-phospho-beta-glucosidase (EC 3.2.1.86); strictosidine beta-glucosidase (EC 3.2.1…	Glycoside Hydrolases	CAZY	Amorphous Cellulose Oligo Cleavage, Mixed-Linkage glucans Oligo Cleavage (Hemicellulose), Beta-galactan (pectic galactan) Oligo Cleavage	16	2	3	0	10	0	3	2	0	0	1	37
GH3	GH3 beta-glucosidase (EC 3.2.1.21); xylan 1,4-beta-xylosidase (EC 3.2.1.37); beta-glucosylceramidase (EC 3.2.1.45); beta-N-acetylhexosaminidase (EC 3.2.1.52); alpha-L-arabinofuranosidase (EC 3.2.1.55); glucan 1,3-beta-glucosidase (EC 3.2.1.58); glucan 1,4-beta-glucosidase (EC 3.2.1.74); isoprimeverose-producing oligoxyloglucan hydrolase (EC 3.2.1.120); coniferin beta-glucosidase (EC 3.2.1.126); e…	Glycoside Hydrolases	CAZY	Amorphous Cellulose Oligo Cleavage, Xylan Oligo Cleavage (Hemicellulose), Mixed-Linkage glucans Oligo Cleavage (Hemicellulose), Arabinan Oligo Cleavage, Chitin Oligo Cleavage	4	7	7	2	0	6	2	1	0	1	1	31
GH16	GH16 xyloglucan:xyloglucosyltransferase (EC 2.4.1.207); keratan-sulfate endo-1,4-beta-galactosidase (EC 3.2.1.103); endo-1,3-beta-glucanase / laminarinase (EC 3.2.1.39); endo-1,3(4)-beta-glucanase (EC 3.2.1.6); licheninase (EC 3.2.1.73); beta-agarase (EC 3.2.1.81); kappa;-carrageenase (EC 3.2.1.83); xyloglucanase (EC 3.2.1.151); endo-beta-1,3-galactanase (EC 3.2.1.181); [retaining] beta-porphyran…	Glycoside Hydrolases	CAZY	Amorphous Cellulose Oligo Cleavage, Xyloglucan Backbone Cleavage (Hemicellulose), Mixed-Linkage glucans Backbone Cleavage (Hemicellulose), Mixed-Linkage glucans Oligo Cleavage (Hemicellulose), Sulf-Polysachharides Backbone Cleavage	0	1	0	0	0	0	0	0	0	2	0	3
GH2	GH2 beta-galactosidase (EC 3.2.1.23) ; beta-mannosidase (EC 3.2.1.25); beta-glucuronidase (EC 3.2.1.31); alpha-L-arabinofuranosidase (EC 3.2.1.55); mannosylglycoprotein endo-beta-mannosidase (EC 3.2.1.152); exo-beta-glucosaminidase (EC 3.2.1.165); alpha-L-arabinopyranosidase (EC 3.2.1.-); beta-galacturonidase (EC 3.2.1.-); beta-xylosidase (EC 3.2.1.37); beta-D-galactofuranosidase (EC 3.2.1.146);	Glycoside Hydrolases	CAZY	Amorphous Cellulose Oligo Cleavage, Xyloglucan Oligo Cleavage (Hemicellulose), Beta-mannan Oligo Cleavage (Hemicellulose), Pectin Oligo Cleavage, Beta-galactan (pectic galactan) Oligo Cleavage, Arabinose Oligo cleavage	0	0	0	0	0	5	1	0	0	1	0	7
GH49	GH49 dextranase (EC 3.2.1.11); isopullulanase (EC 3.2.1.57); dextran 1,6-alpha-isomaltotriosidase (EC 3.2.1.95); sulfated arabinan endo-1,4-beta-L-arabinanase (EC 3.2.1.-)	Glycoside Hydrolases	CAZY	Arabinan Backbone Cleavage	0	0	0	0	0	0	0	0	0	0	0	0
GH51	GH51 endoglucanase (EC 3.2.1.4); endo-beta-1,4-xylanase (EC 3.2.1.8); beta-xylosidase (EC 3.2.1.37); alpha-L-arabinofuranosidase (EC 3.2.1.55); lichenase / endo-beta-1,3-1,4-glucanase (EC 3.2.1.73)	Glycoside Hydrolases	CAZY	Arabinan Oligo Cleavage	0	1	1	0	0	3	0	0	0	0	0	5
GH54	GH54 alpha-L-arabinofuranosidase (EC 3.2.1.55); beta-xylosidase (EC 3.2.1.37).	Glycoside Hydrolases	CAZY	Arabinan Oligo Cleavage	0	0	0	0	0	0	0	0	0	0	0	0
GH62	GH62 alpha-L-arabinofuranosidase (EC 3.2.1.55)	Glycoside Hydrolases	CAZY	Arabinan Oligo Cleavage	0	0	0	0	0	0	0	0	0	0	0	0
GH93	GH93 exo-alpha-L-1,5-arabinanase (EC 3.2.1.-)	Glycoside Hydrolases	CAZY	Arabinan Oligo Cleavage	0	0	0	0	0	0	0	0	0	0	0	0
GH121	GH121 beta-L-arabinobiosidase (EC 3.2.1.-)	Glycoside Hydrolases	CAZY	Arabinose Oligo cleavage	0	0	0	0	0	0	0	0	0	0	0	0
GH127	GH127 beta-L-arabinofuranosidase (EC 3.2.1.185); 3-C-carboxy-5-deoxy-L-xylose (aceric acid) hydrolase (EC 3.2.1.-)	Glycoside Hydrolases	CAZY	Arabinose Oligo cleavage	0	0	1	0	0	1	1	0	0	0	0	3
GH137	GH137 beta-L-arabinofuranosidase (EC 3.2.1.185)	Glycoside Hydrolases	CAZY	Arabinose Oligo cleavage	0	0	0	0	0	0	0	0	0	0	0	0
GH142	GH142 beta-L-arabinofuranosidase (EC 3.2.1.185)	Glycoside Hydrolases	CAZY	Arabinose Oligo cleavage	0	0	0	0	0	0	0	0	0	0	0	0
GH146	GH146 beta-L-arabinofuranosidase (EC 3.2.1.185)	Glycoside Hydrolases	CAZY	Arabinose Oligo cleavage	0	0	0	0	0	1	0	0	0	0	0	1
GH53	GH53 endo-beta-1,4-galactanase (EC 3.2.1.89).	Glycoside Hydrolases	CAZY	Beta-galactan (pectic galactan) Backbone Cleavage	0	0	1	0	0	0	0	0	0	0	0	1
GH147	GH147 beta-galactosidase (EC 3.2.1.23)	Glycoside Hydrolases	CAZY	Beta-galactan (pectic galactan) Oligo Cleavage	0	0	0	0	0	0	0	0	0	0	0	0
GH165	GH165 beta-galactosidase (EC 3.2.1.23)	Glycoside Hydrolases	CAZY	Beta-galactan (pectic galactan) Oligo Cleavage	0	0	0	0	0	0	0	0	0	0	0	0
GH35	GH35 beta-galactosidase (EC 3.2.1.23); exo-beta-glucosaminidase (EC 3.2.1.165); exo-beta-1,4-galactanase (EC 3.2.1.-); beta-1,3-galactosidase (EC 3.2.1.-)	Glycoside Hydrolases	CAZY	Beta-galactan (pectic galactan) Oligo Cleavage	1	2	2	0	0	3	0	0	0	0	0	8
GH42	GH42 beta-galactosidase (EC 3.2.1.23); alpha-L-arabinopyranosidase (EC 3.2.1.-)	Glycoside Hydrolases	CAZY	Beta-galactan (pectic galactan) Oligo Cleavage	1	2	4	0	0	2	0	0	0	1	0	10
GH59	GH59 beta-galactosidase (EC 3.2.1.23); galactocerebrosidase (EC 3.2.1.46)	Glycoside Hydrolases	CAZY	Beta-galactan (pectic galactan) Oligo Cleavage	0	0	0	0	0	0	0	0	0	0	0	0
GH134	GH134 endo-beta-1,4-mannanase (EC 3.2.1.78);	Glycoside Hydrolases	CAZY	Beta-mannan Backbone Cleavage (Hemicellulose)	0	0	0	0	0	0	0	0	0	0	0	0
GH113	GH113 beta-mannanase (EC 3.2.1.78)	Glycoside Hydrolases	CAZY	Beta-mannan Backbone Cleavage (Hemicellulose), Beta-mannan Oligo Cleavage (Hemicellulose)	0	0	0	0	0	0	0	0	0	0	0	0
CE2	CE2 acetyl xylan esterase (EC 3.1.1.72).	Carbohydrate Esterases	CAZY	Beta-mannan Oligo Cleavage (Hemicellulose)	0	0	0	0	0	0	0	0	0	0	0	0
GH18	GH18 chitinase (EC 3.2.1.14); lysozyme (EC 3.2.1.17); endo-beta-N-acetylglucosaminidase (EC 3.2.1.96); peptidoglycan hydrolase with endo-beta-N-acetylglucosaminidase specificity (EC 3.2.1.-); Nod factor hydrolase (EC 3.2.1.-); xylanase inhibitor; concanavalin B; narbonin	Glycoside Hydrolases	CAZY	Chitin Backbone Cleavage	2	0	0	0	0	0	0	0	1	0	0	3
GH19	GH19 chitinase (EC 3.2.1.14); lysozyme (EC 3.2.1.17)	Glycoside Hydrolases	CAZY	Chitin Backbone Cleavage	0	0	0	0	0	0	3	0	0	0	0	3
GH23	GH23 lysozyme type G (EC 3.2.1.17); peptidoglycan lyase (EC 4.2.2.n1) also known in the literature as peptidoglycan lytic transglycosylase; chitinase (EC 3.2.1.14)	Glycoside Hydrolases	CAZY	Chitin Backbone Cleavage	0	0	0	4	0	0	5	0	1	3	0	13
GH73	GH73 lysozyme (EC 3.2.1.17); mannosyl-glycoprotein endo-beta-N-acetylglucosaminidase (EC 3.2.1.96); peptidoglycan hydrolase with endo-beta-N-acetylglucosaminidase specificity (EC 3.2.1.-)	Glycoside Hydrolases	CAZY	Chitin Backbone Cleavage	5	0	0	2	1	0	1	2	1	0	1	14
CE4	CE4 acetyl xylan esterase (EC 3.1.1.72); chitin deacetylase (EC 3.5.1.41); chitooligosaccharide deacetylase (EC 3.5.1.-); peptidoglycan GlcNAc deacetylase (EC 3.5.1.-); peptidoglycan N-acetylmuramic acid deacetylase (EC 3.5.1.-).	Carbohydrate Esterases	CAZY	Chitin Oligo Cleavage	3	0	0	1	1	0	1	1	5	0	0	12
GH20	GH20 beta-hexosaminidase (EC 3.2.1.52); lacto-N-biosidase (EC 3.2.1.140); beta-1,6-N-acetylglucosaminidase (EC 3.2.1.-); beta-6-SO3-N-acetylglucosaminidase (EC 3.2.1.-)	Glycoside Hydrolases	CAZY	Chitin Oligo Cleavage	0	3	2	0	1	3	1	0	0	0	0	10
GH84	GH84 N-acetyl beta-glucosaminidase (EC 3.2.1.52); hyaluronidase (EC 3.2.1.35); [protein]-3-O-(GlcNAc)-L-Ser/Thr beta-N-acetylglucosaminidase (EC 3.2.1.169)	Glycoside Hydrolases	CAZY	Chitin Oligo Cleavage	1	0	0	0	0	1	0	0	0	0	0	2
AA16	AA16 Lytic cellulose monooxygenase (C1-hydroxylating) (EC 1.14.99.54)	Auxiliary Activities	CAZY	Crystalline Cellulose Backbone Cleavage	0	0	0	0	0	0	0	0	0	0	0	0
GH7	GH7 endo-beta-1,4-glucanase (EC 3.2.1.4); reducing end-acting cellobiohydrolase (EC 3.2.1.176); chitosanase (EC 3.2.1.132); endo-beta-1,3-1,4-glucanase (EC 3.2.1.73)	Glycoside Hydrolases	CAZY	Crystalline Cellulose Backbone Cleavage, Amorphous Cellulose Backbone Cleavage, Mixed-Linkage glucans Backbone Cleavage (Hemicellulose)	0	0	0	0	0	0	0	0	0	0	0	0
AA11	AA11 proteins are copper-dependent lytic polysaccharide monooxygenases (LPMOs); cleavage of chitin chains with oxidation of C-1 has been demonstrated for a AA11 LPMO from Aspergillus oryzae;	Auxiliary Activities	CAZY	Crystalline Cellulose Backbone Cleavage, Chitin Oligo Cleavage	0	0	0	0	0	0	0	0	0	0	0	0
AA15	AA15 lytic cellulose monooxygenase (C1-hydroxylating) (EC 1.14.99.54); lytic chitin monooxygenase (EC 1.14.99.53)	Auxiliary Activities	CAZY	Crystalline Cellulose Backbone Cleavage, Chitin Oligo Cleavage	0	0	0	0	0	0	0	0	0	0	0	0
AA10	AA10 (formerly CBM33) proteins are copper-dependent lytic polysaccharide monooxygenases (LPMOs); some proteins have been shown to act on chitin, others on cellulose; lytic cellulose monooxygenase (C1-hydroxylating) (EC 1.14.99.54); lytic cellulose monooxygenase (C4-dehydrogenating)(EC 1.14.99.56); lytic chitin monooxygenase (EC 1.14.99.53)	Auxiliary Activities	CAZY	Crystalline Cellulose Backbone Cleavage, Crystalline Cellulose Backbone Cleavage, Chitin Oligo Cleavage	3	0	0	1	0	0	0	0	0	0	0	4
AA13	AA13 proteins are copper-dependent lytic polysaccharide monooxygenases (LPMOs); cleavage of starch with oxidation of C-1 at the site of cleavage has been demonstrated for the LPMO encoded by gene NCU08746 from Neurospora crassa;	Auxiliary Activities	CAZY	Crystalline Cellulose Backbone Cleavage, Starch Backbone Cleavage	0	0	0	0	0	0	0	0	0	0	0	0
AA9	AA9 (formerly GH61) proteins are copper-dependent lytic polysaccharide monooxygenases (LPMOs); cleavage of cellulose chains with oxidation of carbons C1 and/or C4 and C-6); lytic cellulose monooxygenase (C1-hydroxylating) (EC 1.14.99.54); lytic cellulose monooxygenase (C4-dehydrogenating) (EC 1.14.99.56)	Auxiliary Activities	CAZY	Crystalline Cellulose Backbone Cleavage, Xyloglucan Backbone Cleavage (Hemicellulose)	0	0	0	0	0	0	0	0	0	0	0	0
GH48	GH48 reducing end-acting cellobiohydrolase (EC 3.2.1.176); endo-beta-1,4-glucanase (EC 3.2.1.4); chitinase (EC 3.2.1.14)	Glycoside Hydrolases	CAZY	Crystalline Cellulose Backbone Cleavage, Xyloglucan Backbone Cleavage (Hemicellulose)	0	0	0	0	0	0	0	0	0	0	0	0
GH107	GH107 sulfated fucan endo-1,4-fucanase (EC 3.2.1.-)	Glycoside Hydrolases	CAZY	Fucose Oligo Cleavage	0	0	0	0	0	0	0	0	0	0	0	0
GH151	GH151 alpha-L-fucosidase (EC 3.2.1.51)	Glycoside Hydrolases	CAZY	Fucose Oligo Cleavage	0	0	0	0	0	0	0	0	0	0	0	0
GH29	GH29 alpha-L-fucosidase (EC 3.2.1.51); alpha-1,3/1,4-L-fucosidase (EC 3.2.1.111)	Glycoside Hydrolases	CAZY	Fucose Oligo Cleavage	0	3	2	0	2	4	0	0	0	0	0	11
GH95	GH95 alpha-L-fucosidase (EC 3.2.1.51); alpha-1,2-L-fucosidase (EC 3.2.1.63); alpha-L-galactosidase (EC 3.2.1.-)	Glycoside Hydrolases	CAZY	Fucose Oligo Cleavage	0	0	1	0	0	1	0	0	0	0	0	2
GH152	GH152 beta-1,3-glucanase (EC 3.2.1.39)	Glycoside Hydrolases	CAZY	Mixed-Linkage glucans Backbone Cleavage (Hemicellulose)	0	0	0	0	0	0	0	0	0	0	0	0
GH157	GH157 endo-beta-1,3-glucanase (EC 3.2.1.39); endo-beta-1,3-glucanase / laminarinase (EC 3.2.1.39)	Glycoside Hydrolases	CAZY	Mixed-Linkage glucans Backbone Cleavage (Hemicellulose)	0	0	0	0	0	0	0	0	0	0	0	0
GH158	GH158 endo-beta-1,3-glucanase (EC 3.2.1.39)	Glycoside Hydrolases	CAZY	Mixed-Linkage glucans Backbone Cleavage (Hemicellulose)	0	0	0	0	0	0	0	0	0	0	0	0
GH64	GH64 beta-1,3-glucanase (EC 3.2.1.39)	Glycoside Hydrolases	CAZY	Mixed-Linkage glucans Backbone Cleavage (Hemicellulose)	0	0	0	0	0	0	0	0	0	0	0	0
GH81	GH81 endo-beta-1,3-glucanase (EC 3.2.1.39)	Glycoside Hydrolases	CAZY	Mixed-Linkage glucans Backbone Cleavage (Hemicellulose)	0	0	0	0	0	0	0	0	0	0	0	0
GH17	GH17 glucan endo-1,3-beta-glucosidase (EC 3.2.1.39); glucan 1,3-beta-glucosidase (EC 3.2.1.58); licheninase (EC 3.2.1.73); ABA-specific beta-glucosidase (EC 3.2.1.175); beta-1,3-glucanosyltransglycosylase (EC 2.4.1.-)	Glycoside Hydrolases	CAZY	Mixed-Linkage glucans Backbone Cleavage (Hemicellulose), Mixed-Linkage glucans Oligo Cleavage (Hemicellulose)	0	0	0	0	0	0	0	0	0	0	0	0
GH55	GH55 exo-beta-1,3-glucanase (EC 3.2.1.58); endo-beta-1,3-glucanase (EC 3.2.1.39)	Glycoside Hydrolases	CAZY	Mixed-Linkage glucans Backbone Cleavage (Hemicellulose), Mixed-Linkage glucans Oligo Cleavage (Hemicellulose)	0	0	0	0	0	0	0	0	0	0	0	0
GH128	GH128 beta-1,3-glucanase (EC 3.2.1.39)	Glycoside Hydrolases	CAZY	Mixed-Linkage glucans Backbone Cleavage (Hemicellulose), Rhamnose Oligo cleavage	0	0	0	0	0	0	0	0	0	0	0	0
GH101	GH101 endo-alpha-N-acetylgalactosaminidase (EC 3.2.1.97)	Glycoside Hydrolases	CAZY	Mucin Backbone Cleavage	0	1	0	0	0	0	0	0	0	0	0	1
GH109	GH109 alpha-N-acetylgalactosaminidase (EC 3.2.1.49)	Glycoside Hydrolases	CAZY	Mucin Oligo Cleavage	4	1	5	0	3	8	2	0	3	1	0	27
GH112	GH112 lacto-N-biose phosphorylase or galacto-N-biose phosphorylase (EC 2.4.1.211); D-galactosyl-beta-1,4-L-rhamnose phosphorylase (EC 2.4.1.247); galacto-N-biose/lacto-N-biose phosphorylase (EC 2.4.1.-)	Glycoside Hydrolases	CAZY	Mucin Oligo Cleavage	0	0	0	0	0	0	0	0	0	0	0	0
GH129	GH129 alpha-N-acetylgalactosaminidase (EC 3.2.1.49);	Glycoside Hydrolases	CAZY	Mucin Oligo Cleavage	0	0	0	0	0	0	0	0	0	0	0	0
GH28	GH28 polygalacturonase (EC 3.2.1.15); alpha-L-rhamnosidase (EC 3.2.1.40); exo-polygalacturonase (EC 3.2.1.67); exo-polygalacturonosidase (EC 3.2.1.82); rhamnogalacturonase (EC 3.2.1.171); rhamnogalacturonan alpha-1,2-galacturonohydrolase (EC 3.2.1.173); endo-xylogalacturonan hydrolase (EC 3.2.1.-)	Glycoside Hydrolases	CAZY	Pectin Backbone Cleavage	0	0	0	0	0	0	1	0	0	0	2	3
PL1	PL1 pectate lyase (EC 4.2.2.2); exo-pectate lyase (EC 4.2.2.9); pectin lyase (EC 4.2.2.10).	Polysaccharide Lyases	CAZY	Pectin Backbone Cleavage	0	0	0	0	0	0	0	0	0	0	2	2
PL10	PL10 pectate lyase (EC 4.2.2.2)	Polysaccharide Lyases	CAZY	Pectin Backbone Cleavage	0	0	0	0	0	0	0	0	0	0	0	0
PL11	PL11 rhamnogalacturonan endolyase (EC 4.2.2.23); rhamnogalacturonan exolyase (EC 4.2.2.24)	Polysaccharide Lyases	CAZY	Pectin Backbone Cleavage	0	0	2	0	0	1	0	0	0	0	0	3
PL2	PL2 pectate lyase (EC 4.2.2.2); exo-polygalacturonate lyase (EC 4.2.2.9).	Polysaccharide Lyases	CAZY	Pectin Backbone Cleavage	0	0	0	0	0	0	0	0	0	0	0	0
PL22	PL22 oligogalacturonate lyase / oligogalacturonide lyase (EC 4.2.2.6)	Polysaccharide Lyases	CAZY	Pectin Backbone Cleavage	0	0	0	1	0	0	1	0	0	0	0	2
PL26	PL26 rhamnogalacturonan exolyase (EC 4.2.2.24).	Polysaccharide Lyases	CAZY	Pectin Backbone Cleavage	0	0	0	0	0	1	0	0	0	0	0	1
PL3	PL3 pectate lyase (EC 4.2.2.2).	Polysaccharide Lyases	CAZY	Pectin Backbone Cleavage	0	0	0	0	0	0	0	0	0	0	0	0
PL4	PL4 rhamnogalacturonan endolyase (EC 4.2.2.23).	Polysaccharide Lyases	CAZY	Pectin Backbone Cleavage	0	0	0	0	0	0	0	0	0	0	0	0
PL9	PL9 pectate lyase (EC 4.2.2.2); exopolygalacturonate lyase (EC 4.2.2.9); thiopeptidoglycan lyase (EC 4.2.2.-).	Polysaccharide Lyases	CAZY	Pectin Backbone Cleavage	0	0	0	0	0	0	0	0	1	0	1	2
CE12	CE12 pectin acetylesterase (EC 3.1.1.-); rhamnogalacturonan acetylesterase (EC 3.1.1.-); acetyl xylan esterase (EC 3.1.1.72)	Carbohydrate Esterases	CAZY	Pectin Oligo Cleavage	0	0	0	0	0	1	0	0	0	0	1	2
CE8	CE8 pectin methylesterase (EC 3.1.1.11).	Carbohydrate Esterases	CAZY	Pectin Oligo Cleavage	0	0	0	0	0	0	0	0	0	0	2	2
GH105	GH105 unsaturated rhamnogalacturonyl hydrolase (EC 3.2.1.172); d-4,5-unsaturated beta-glucuronyl hydrolase (EC 3.2.1.-); d-4,5-unsaturated alpha-galacturonidase (EC 3.2.1.-)	Glycoside Hydrolases	CAZY	Pectin Oligo Cleavage	0	0	0	1	0	0	1	0	0	0	2	4
GH138	GH138 alpha-galacturonidase (EC 3.2.1.-)	Glycoside Hydrolases	CAZY	Pectin Oligo Cleavage	0	0	0	0	0	0	0	0	0	0	0	0
GH143	GH143 2-keto-3-deoxy-D-lyxo-heptulosaric acid hydrolase (EC 3.2.1.-)	Glycoside Hydrolases	CAZY	Pectin Oligo Cleavage	0	0	0	0	0	0	0	0	0	0	0	0
GH4	GH4 maltose-6-phosphate glucosidase (EC 3.2.1.122); alpha-glucosidase (EC 3.2.1.20); alpha-galactosidase (EC 3.2.1.22); 6-phospho-beta-glucosidase (EC 3.2.1.86); alpha-glucuronidase (EC 3.2.1.139); alpha-galacturonase (EC 3.2.1.67); palatinase (EC 3.2.1.-)	Glycoside Hydrolases	CAZY	Pectin Oligo Cleavage, Alpha-galactans Oligo Cleavage	3	1	0	3	0	2	2	0	1	0	0	12
GH139	GH139 alpha-2-O-Me-L-fucosidase (EC 3.2.1.-)	Glycoside Hydrolases	CAZY	Pectin Oligo Cleavage, Fucose Oligo Cleavage	0	0	0	0	0	0	0	0	0	0	0	0
GH106	GH106 alpha-L-rhamnosidase (EC 3.2.1.40); rhamnogalacturonan alpha-L-rhamnohydrolase (EC 3.2.1.174)	Glycoside Hydrolases	CAZY	Pectin Oligo Cleavage, Rhamnose Oligo cleavage	0	0	0	0	0	0	0	0	0	0	0	0
GH78	GH78 alpha-L-rhamnosidase (EC 3.2.1.40); rhamnogalacturonan alpha-L-rhamnohydrolase (EC 3.2.1.174); L-Rhap-alpha-1,3-D-Apif -specific alpha-1,3-L-rhamnosidase (EC 3.2.1.-)	Glycoside Hydrolases	CAZY	Pectin Oligo Cleavage, Rhamnose Oligo cleavage	0	0	0	0	0	3	0	0	0	0	0	3
AA1	AA1 Laccase / p-diphenol:oxygen oxidoreductase / ferroxidase (EC 1.10.3.2); ; ferroxidase (EC 1.10.3.-); Laccase-like multicopper oxidase (EC 1.10.3.-)	Auxiliary Activities	CAZY	Polyphenolics Cleavage	0	0	0	2	2	0	1	1	2	1	3	12
AA2	AA2 manganese peroxidase (EC 1.11.1.13); versatile peroxidase (EC 1.11.1.16); lignin peroxidase (EC 1.11.1.14); peroxidase (EC 1.11.1.-)	Auxiliary Activities	CAZY	Polyphenolics Cleavage	0	0	0	0	0	0	0	0	0	1	1	2
AA4	AA4 vanillyl-alcohol oxidase (EC 1.1.3.38)	Auxiliary Activities	CAZY	Polyphenolics Cleavage	0	1	0	0	0	0	0	0	2	1	0	4
GH145	GH145 L-Rhalpha-alpha-1,4-GlcA alpha-L-rhamnohydrolase (EC 3.2.1.-)	Glycoside Hydrolases	CAZY	Rhamnose Oligo cleavage	0	0	0	0	0	0	0	0	0	0	0	0
PL27	PL27 L-rhamnose-alpha-1,4-D-glucuronate lyase (EC 4.2.2.-)	Polysaccharide Lyases	CAZY	Rhamnose Oligo cleavage	0	0	0	0	0	0	0	0	0	0	0	0
PL28	PL28 ulvan lyase (EC 4.2.2.-)	Polysaccharide Lyases	CAZY	Rhamnose Oligo cleavage	0	0	0	0	0	0	0	0	0	0	0	0
GH119	GH119 alpha-amylase (EC 3.2.1.1)	Glycoside Hydrolases	CAZY	Starch Backbone Cleavage	0	0	0	0	0	0	0	0	0	0	0	0
GH126	GH126 alpha-amylase (EC 3.2.1.-)	Glycoside Hydrolases	CAZY	Starch Backbone Cleavage	1	0	0	0	0	0	0	0	0	0	0	1
GH13	GH13 alpha-amylase (EC 3.2.1.1); pullulanase (EC 3.2.1.41); cyclomaltodextrin glucanotransferase (EC 2.4.1.19); cyclomaltodextrinase (EC 3.2.1.54); trehalose-6-phosphate hydrolase (EC 3.2.1.93); oligo-alpha-glucosidase (EC 3.2.1.10); maltogenic amylase (EC 3.2.1.133); neopullulanase (EC 3.2.1.135); alpha-glucosidase (EC 3.2.1.20); maltotetraose-forming alpha-amylase (EC 3.2.1.60); isoamylase (EC …	Glycoside Hydrolases	CAZY	Starch Backbone Cleavage	4	6	8	3	10	9	5	8	8	11	7	81
GH14	GH14 beta-amylase (EC 3.2.1.2)	Glycoside Hydrolases	CAZY	Starch Backbone Cleavage	0	0	0	0	0	0	0	0	0	0	0	0
GH57	GH57 alpha-amylase (EC 3.2.1.1); alpha-galactosidase (EC 3.2.1.22); amylopullulanase (EC 3.2.1.41); cyclomaltodextrinase (EC 3.2.1.54); branching enzyme (EC 2.4.1.18); 4-alpha-glucanotransferase (EC 2.4.1.25)	Glycoside Hydrolases	CAZY	Starch Backbone Cleavage	0	0	0	0	0	0	0	0	0	1	0	1
GH133	GH133 amylo-alpha-1,6-glucosidase (EC 3.2.1.33);	Glycoside Hydrolases	CAZY	Starch Oligo Cleavage	0	0	0	0	0	0	0	0	0	0	0	0
GH15	GH15 glucoamylase (EC 3.2.1.3); glucodextranase (EC 3.2.1.70); alpha,alpha-trehalase (EC 3.2.1.28); dextran dextrinase (EC 2.4.1.2)	Glycoside Hydrolases	CAZY	Starch Oligo Cleavage	0	1	1	0	0	2	0	0	0	3	0	7
GH97	GH97 glucoamylase (EC 3.2.1.3); alpha-glucosidase (EC 3.2.1.20); alpha-galactosidase (EC 3.2.1.22)	Glycoside Hydrolases	CAZY	Starch Oligo Cleavage, Alpha-galactans Oligo Cleavage	0	0	0	0	0	0	0	0	0	0	1	1
GH111	GH111 keratan sulfate hydrolase (endo-beta-N-acetylglucosaminidase) (EC 3.2.1.-)	Glycoside Hydrolases	CAZY	Sulf-Polysachharides Backbone Cleavage	0	0	0	0	0	0	0	0	0	0	0	0
GH150	GH150 l-carrageenase (EC 3.2.1.-)	Glycoside Hydrolases	CAZY	Sulf-Polysachharides Backbone Cleavage	0	0	0	0	0	0	0	0	0	0	0	0
GH56	GH56 hyaluronidase (EC 3.2.1.35); chondroitin hydrolase (EC 3.2.1.-)	Glycoside Hydrolases	CAZY	Sulf-Polysachharides Backbone Cleavage	0	0	0	0	0	0	0	0	0	0	0	0
GH79	GH79 beta-glucuronidase (EC 3.2.1.31); hyaluronoglucuronidase (EC 3.2.1.36); heparanase (EC 3.2.1.166); baicalin beta-glucuronidase (EC 3.2.1.167); beta-4-O-methyl-glucuronidase (EC 3.2.1.-)	Glycoside Hydrolases	CAZY	Sulf-Polysachharides Backbone Cleavage	0	0	0	0	0	0	0	0	0	0	0	0
GH82	GH82 Iota;-carrageenase (EC 3.2.1.157)	Glycoside Hydrolases	CAZY	Sulf-Polysachharides Backbone Cleavage	0	0	0	0	0	0	0	0	0	0	0	0
GH86	GH86 beta-agarase (EC 3.2.1.81); beta-porphyranase (EC 3.2.1.178)	Glycoside Hydrolases	CAZY	Sulf-Polysachharides Backbone Cleavage	0	0	0	0	0	0	0	0	0	0	0	0
PL12	PL12 heparin-sulfate lyase (EC 4.2.2.8)	Polysaccharide Lyases	CAZY	Sulf-Polysachharides Backbone Cleavage	0	0	0	0	0	0	0	0	0	0	1	1
PL13	PL13 heparin lyase (EC 4.2.2.7)	Polysaccharide Lyases	CAZY	Sulf-Polysachharides Backbone Cleavage	0	0	0	0	0	0	0	0	0	0	0	0
PL29	PL29 hyaluronate lyase (EC 4.2.2.1); chondroitin-sulfate ABC endolyase (EC 4.2.2.20); dermatan sulfate lyase (4.2.2.-); dermatan sulfate lyase (EC 4.2.2.-)	Polysaccharide Lyases	CAZY	Sulf-Polysachharides Backbone Cleavage	0	0	0	0	0	0	0	0	0	0	0	0
PL30	PL30 hyaluronate lyase (EC 4.2.2.1)	Polysaccharide Lyases	CAZY	Sulf-Polysachharides Backbone Cleavage	0	0	0	0	0	0	0	0	0	0	0	0
PL33	PL33 hyaluronate lyase (EC 4.2.2.1); gellan lyase (EC 4.2.2.25); chondroitin sulfate lyase (EC 4.2.2.20)	Polysaccharide Lyases	CAZY	Sulf-Polysachharides Backbone Cleavage	0	0	1	0	0	0	0	0	0	0	0	1
PL37	PL37 chondroitin-sulfate ABC endolyase (EC 4.2.2.20); heparin-sulfate lyase / heparin lyase III (EC 4.2.2.8); ulvan lyase (EC 4.2.2.-)	Polysaccharide Lyases	CAZY	Sulf-Polysachharides Backbone Cleavage	0	0	0	0	0	0	0	0	0	0	0	0
PL8	PL8 hyaluronate lyase (EC 4.2.2.1); chondroitin AC lyase (EC 4.2.2.5); xanthan lyase (EC 4.2.2.12); chondroitin ABC lyase (EC 4.2.2.20)	Polysaccharide Lyases	CAZY	Sulf-Polysachharides Backbone Cleavage	0	0	0	2	0	0	0	0	0	0	0	2
PL15	PL15 oligo-alginate lyase (EC 4.2.2.-); alginate lyase (EC 4.2.2.3)	Polysaccharide Lyases	CAZY	Sulf-Polysachharides Backbone Cleavage, Sulf-Polysachharides Oligo Cleavage	0	0	0	0	0	0	0	0	0	0	0	0
PL21	PL21 heparin lyase (EC 4.2.2.7); heparin-sulfate lyase (EC 4.2.2.8); acharan-sulfate lyase (EC 4.2.2.-)	Polysaccharide Lyases	CAZY	Sulf-Polysachharides Backbone Cleavage, Sulf-Polysachharides Oligo Cleavage	0	0	0	0	0	0	0	0	0	0	0	0
PL6	PL6 alginate lyase (EC 4.2.2.3); chondroitinase B (EC 4.2.2.19); MG-specific alginate lyase (EC 4.2.2.-); poly(alpha-L-guluronate) lyase / G-specific alginate lyase (EC 4.2.2.11);	Polysaccharide Lyases	CAZY	Sulf-Polysachharides Backbone Cleavage, Sulf-Polysachharides Oligo Cleavage	0	2	0	0	0	0	0	0	0	0	0	2
GH117	GH117 alpha-1,3-L-neoagarooligosaccharide hydrolase (EC 3.2.1.-); alpha-1,3-L-neoagarobiase / neoagarobiose hydrolase (EC 3.2.1.-)	Glycoside Hydrolases	CAZY	Sulf-Polysachharides Oligo Cleavage	0	0	0	0	0	0	0	0	0	0	0	0
GH88	GH88 d-4,5-unsaturated beta-glucuronyl hydrolase (EC 3.2.1.-)	Glycoside Hydrolases	CAZY	Sulf-Polysachharides Oligo Cleavage	0	0	0	0	0	0	1	0	0	0	0	1
PL23	PL23 chondroitin lyase (EC 4.2.2.-);	Polysaccharide Lyases	CAZY	Sulf-Polysachharides Oligo Cleavage	0	0	0	0	0	0	0	0	0	0	0	0
PL24	PL24 ulvan lyase (EC 4.2.2.-).	Polysaccharide Lyases	CAZY	Sulf-Polysachharides Oligo Cleavage, Rhamnose Oligo cleavage	0	0	0	0	0	0	0	0	0	0	0	0
PL25	PL25 ulvan lyase (EC 4.2.2.-).	Polysaccharide Lyases	CAZY	Sulf-Polysachharides Oligo Cleavage, Rhamnose Oligo cleavage	0	0	0	0	0	0	0	0	0	0	0	0
GH11	GH11 endo-beta-1,4-xylanase (EC 3.2.1.8); endo-beta-1,3-xylanase (EC 3.2.1.32)	Glycoside Hydrolases	CAZY	Xylan Backbone Cleavage (Hemicellulose)	0	0	0	0	0	0	0	0	0	0	0	0
GH98	GH98 blood-group endo-beta-1,4-galactosidase (EC 3.2.1.102); blood group A- and B-cleaving endo-beta-1,4-galactosidase (EC 3.2.1.-); endo-beta-1,4-xylanase (EC 3.2.1.8); endo-beta-1,4-xylanase (EC 3.2.1.8)	Glycoside Hydrolases	CAZY	Xylan Backbone Cleavage (Hemicellulose)	0	0	0	0	0	0	0	0	0	0	0	0
GH26	GH26 beta-mannanase (EC 3.2.1.78); exo-beta-1,4-mannobiohydrolase (EC 3.2.1.100); beta-1,3-xylanase (EC 3.2.1.32); lichenase / endo-beta-1,3-1,4-glucanase (EC 3.2.1.73); mannobiose-producing exo-beta-mannanase (EC 3.2.1.-)	Glycoside Hydrolases	CAZY	Xylan Backbone Cleavage (Hemicellulose), Beta-mannan Backbone Cleavage (Hemicellulose), Beta-mannan Oligo Cleavage (Hemicellulose)	0	0	0	0	0	0	0	0	1	2	0	3
GH141	GH141 alpha-L-fucosidase (EC 3.2.1.51); xylanase (EC 3.2.1.8)	Glycoside Hydrolases	CAZY	Xylan Backbone Cleavage (Hemicellulose), Fucose Oligo Cleavage	0	0	0	0	0	0	0	0	0	0	0	0
GH30	GH30 endo-beta-1,4-xylanase (EC 3.2.1.8); beta-glucosidase (3.2.1.21); beta-glucuronidase (EC 3.2.1.31); beta-xylosidase (EC 3.2.1.37); beta-fucosidase (EC 3.2.1.38); glucosylceramidase (EC 3.2.1.45); beta-1,6-glucanase (EC 3.2.1.75); glucuronoarabinoxylan endo-beta-1,4-xylanase (EC 3.2.1.136); endo-beta-1,6-galactanase (EC:3.2.1.164); [reducing end] beta-xylosidase (EC 3.2.1.-)	Glycoside Hydrolases	CAZY	Xylan Backbone Cleavage (Hemicellulose), Mixed-Linkage glucans Backbone Cleavage (Hemicellulose)	0	1	0	0	0	1	0	0	0	0	0	2
GH115	GH115 xylan alpha-1,2-glucuronidase (3.2.1.131); alpha-(4-O-methyl)-glucuronidase (3.2.1.-)	Glycoside Hydrolases	CAZY	Xylan Oligo Cleavage (Hemicellulose)	0	0	0	0	0	0	0	0	0	0	0	0
GH120	GH120 beta-xylosidase (EC 3.2.1.37)	Glycoside Hydrolases	CAZY	Xylan Oligo Cleavage (Hemicellulose)	0	0	0	0	0	0	0	0	0	0	0	0
GH39	GH39 alpha-L-iduronidase (EC 3.2.1.76); beta-xylosidase (EC 3.2.1.37).	Glycoside Hydrolases	CAZY	Xylan Oligo Cleavage (Hemicellulose)	0	0	0	0	0	0	0	0	0	3	0	3
GH52	GH52 beta-xylosidase (EC 3.2.1.37).	Glycoside Hydrolases	CAZY	Xylan Oligo Cleavage (Hemicellulose)	0	0	0	0	0	0	0	0	0	0	0	0
GH67	GH67 alpha-glucuronidase (EC 3.2.1.139); xylan alpha-1,2-glucuronidase (EC 3.2.1.131)	Glycoside Hydrolases	CAZY	Xylan Oligo Cleavage (Hemicellulose)	0	0	0	0	0	0	0	0	0	0	0	0
GH74	GH74 endoglucanase (EC 3.2.1.4); oligoxyloglucan reducing end-specific cellobiohydrolase (EC 3.2.1.150); xyloglucanase (EC 3.2.1.151)	Glycoside Hydrolases	CAZY	Xyloglucan Backbone Cleavage (Hemicellulose)	0	0	0	0	0	0	0	0	0	0	2	2
GH43	GH43 beta-xylosidase (EC 3.2.1.37); alpha-L-arabinofuranosidase (EC 3.2.1.55); xylanase (EC 3.2.1.8); alpha-1,2-L-arabinofuranosidase (EC 3.2.1.-); exo-alpha-1,5-L-arabinofuranosidase (EC 3.2.1.-); [inverting] exo-alpha-1,5-L-arabinanase (EC 3.2.1.-); beta-1,3-xylosidase (EC 3.2.1.-); [inverting] exo-alpha-1,5-L-arabinanase (EC 3.2.1.-); [inverting] endo-alpha-1,5-L-arabinanase (EC 3.2.1.99); exo…	Glycoside Hydrolases	CAZY	Xyloglucan Oligo Cleavage (Hemicellulose), Arabinan Backbone Cleavage, Arabinan Oligo Cleavage	0	5	2	0	0	1	1	0	0	1	1	11
GH31	GH31 alpha-glucosidase (EC 3.2.1.20); alpha-galactosidase (EC 3.2.1.22); alpha-mannosidase (EC 3.2.1.24); alpha-1,3-glucosidase (EC 3.2.1.84); sucrase-isomaltase (EC 3.2.1.48) (EC 3.2.1.10); alpha-xylosidase (EC 3.2.1.177); alpha-glucan lyase (EC 4.2.2.13); isomaltosyltransferase (EC 2.4.1.-); oligosaccharide alpha-1,4-glucosyltransferase (EC 2.4.1.161); sulfoquinovosidase (EC 3.2.1.-)	Glycoside Hydrolases	CAZY	Xyloglucan Oligo Cleavage (Hemicellulose), Xylan Oligo Cleavage (Hemicellulose), Alpha-galactans Oligo Cleavage, Alpha-galactans Oligo Cleavage, Mucin Oligo Cleavage	0	0	1	0	0	2	3	1	0	0	0	7
AA	Lytic polygalacturonic acid monooxygenase (C4-hydroxylating) (EC 1.14.99.-)	Auxiliary Activities	CAZY		0	0	0	0	0	0	0	0	0	0	0	0
AA0	AA0	Auxiliary Activities	CAZY		0	0	0	0	0	0	0	0	0	0	0	0
AA12	AA12 The pyrroloquinoline quinone-dependent oxidoreductase activity was demonstrated for the CC1G_09525 protein of Coprinopsis cinerea.	Auxiliary Activities	CAZY		0	0	0	0	0	0	0	0	0	0	1	1
AA14	AA14 proteins are copper-dependent lytic polysaccharide monooxygenases (LPMOs); cleavage of xylan with oxidation of C-1 has been demonstrated for two AA14 LPMOs from Trametes coccinea (Pycnoporus coccineus); lytic xylan monooxygenase / xylan oxidase (glycosidic bond-cleaving) (EC 1.-.-.-)	Auxiliary Activities	CAZY		0	0	0	0	0	0	0	0	0	0	0	0
AA3	AA3 cellobiose dehydrogenase (EC 1.1.99.18); glucose 1-oxidase (EC 1.1.3.4); aryl alcohol oxidase (EC 1.1.3.7); alcohol oxidase (EC 1.1.3.13); pyranose oxidase (EC 1.1.3.10)	Auxiliary Activities	CAZY		0	4	2	1	0	2	3	0	2	10	2	26
AA5	AA5 Oxidase with oxygen as acceptor (EC 1.1.3.-); galactose oxidase (EC 1.1.3.9); glyoxal oxidase (EC 1.2.3.15); alcohol oxidase (EC 1.1.3.13)	Auxiliary Activities	CAZY		0	0	0	0	0	0	0	0	0	0	0	0
AA6	AA6 1,4-benzoquinone reductase (EC. 1.6.5.6)	Auxiliary Activities	CAZY		2	0	0	0	0	0	1	0	2	0	0	5
AA7	AA7 glucooligosaccharide oxidase (EC 1.1.3.-); chitooligosaccharide oxidase (EC 1.1.3.-)	Auxiliary Activities	CAZY		0	2	2	0	0	2	0	0	0	3	0	9
AA8	AA8 Iron reductase domain	Auxiliary Activities	CAZY		0	0	0	0	0	0	0	0	0	0	0	0
CE0	CE0 See below.	Carbohydrate Esterases	CAZY		0	0	0	0	0	0	0	0	0	0	0	0
CE1	CE1 acetyl xylan esterase (EC 3.1.1.72); cinnamoyl esterase (EC 3.1.1.-); feruloyl esterase (EC 3.1.1.73); carboxylesterase (EC 3.1.1.1); S-formylglutathione hydrolase (EC 3.1.2.12); diacylglycerol O-acyltransferase (EC 2.3.1.20); trehalose 6-O-mycolyltransferase (EC 2.3.1.122)	Carbohydrate Esterases	CAZY		2	1	0	2	1	3	3	4	1	11	4	32
CE10	CE10 arylesterase (EC 3.1.1.-); carboxyl esterase (EC 3.1.1.3); acetylcholinesterase (EC 3.1.1.7); cholinesterase (EC 3.1.1.8); sterol esterase (EC 3.1.1.13); brefeldin A esterase (EC 3.1.1.-).	Carbohydrate Esterases	CAZY		0	0	0	0	0	0	0	0	0	0	0	0
CE11	CE11 UDP-3-0-acyl N-acetylglucosamine deacetylase (EC 3.5.1.108).	Carbohydrate Esterases	CAZY		0	0	0	1	0	0	1	0	0	0	1	3
CE13	CE13 pectin acetylesterase (EC 3.1.1.-)	Carbohydrate Esterases	CAZY		0	0	0	0	0	0	0	0	0	0	0	0
CE14	CE14 N-acetyl-1-D-myo-inosityl-2-amino-2-deoxy-alpha-D-glucopyranoside deacetylase (EC 3.5.1.89); diacetylchitobiose deacetylase (EC 3.5.1.-); mycothiol S-conjugate amidase (EC 3.5.1.-)	Carbohydrate Esterases	CAZY		0	1	1	0	0	2	0	0	1	3	1	9
CE15	CE15 4-O-methyl-glucuronoyl methylesterase (EC 3.1.1.-)	Carbohydrate Esterases	CAZY		0	0	0	0	0	0	0	0	0	0	0	0
CE16	CE16 acetylesterase (EC 3.1.1.6) active on various carbohydrate acetyl esters	Carbohydrate Esterases	CAZY		0	0	0	0	0	0	0	0	0	0	0	0
CE18	N-acetylgalactosamine deacetylase (EC 3.5.1.-)	Carbohydrate Esterases	CAZY		0	0	0	0	0	0	0	0	0	0	0	0
CE19		Carbohydrate Esterases	CAZY		0	0	0	0	0	1	0	0	0	0	0	1
CE20		Carbohydrate Esterases	CAZY		0	0	0	0	0	0	0	0	0	0	0	0
CE3	CE3 acetyl xylan esterase (EC 3.1.1.72).	Carbohydrate Esterases	CAZY		0	0	0	0	0	0	0	0	0	0	0	0
CE5	CE5 acetyl xylan esterase (EC 3.1.1.72); cutinase (EC 3.1.1.74)	Carbohydrate Esterases	CAZY		0	0	0	0	0	0	0	0	0	6	0	6
CE6	CE6 acetyl xylan esterase (EC 3.1.1.72).	Carbohydrate Esterases	CAZY		0	0	0	0	0	0	0	0	0	0	0	0
CE7	CE7 acetyl xylan esterase (EC 3.1.1.72); cephalosporin-C deacetylase (EC 3.1.1.41).	Carbohydrate Esterases	CAZY		0	1	2	0	0	1	0	0	0	0	0	4
CE9	CE9 N-acetylglucosamine 6-phosphate deacetylase (EC 3.5.1.25); N-acetylglucosamine 6-phosphate deacetylase (EC 3.5.1.80)	Carbohydrate Esterases	CAZY		3	2	1	2	2	1	1	1	1	1	0	16
CBM0	CBM0 Carbohydrate-binding modules not yet assigned to a family.	Carbohydrate-Binding Modules	CAZY		0	0	0	0	0	0	0	0	0	0	0	0
CBM1	CBM1 Modules of approx. 40 residues found almost exclusively in fungi. The cellulose-binding function has been demonstrated in many cases, and appears to be mediated by three aromatic residues separated by about 10.4 angstrom and which form a flat surface. The only non-fungal occurence of CBM1 is in an algal non-hydrolytic polysaccharide-binding protein which is composed of four repeated CBM1 mod…	Carbohydrate-Binding Modules	CAZY		0	0	0	0	0	0	0	0	0	0	0	0
CBM10	CBM10 Modules of approx. 50 residues. The cellulose-binding function has been demonstrated in one case.	Carbohydrate-Binding Modules	CAZY		0	0	0	0	0	0	0	0	0	0	0	0
CBM11	CBM11 Modules of approx. 180-200 residues. The CBM11 of Clotridium thermocellum Cel26A-Cel5E has been shown to bind both beta-1,4-glucan and beta-1,3-1,4-mixed linked glucans.	Carbohydrate-Binding Modules	CAZY		0	0	0	0	0	0	0	0	0	0	0	0
CBM12	CBM12 Modules of approx. 40-60 residues. The majority of these modules is found among chitinases where the function is chitin-binding. Distantly related to the CBM5 family.	Carbohydrate-Binding Modules	CAZY		0	0	0	0	0	0	0	0	0	0	0	0
CBM13	CBM13 Modules of approx. 150 residues which always appear as a threefold internal repeat. The only apparent exception to this, xylanase II of Actinomadura sp. FC7 (GenBank U08894), is in fact not completely sequenced. These modules were first identified in several plant lectins such as ricin or agglutinin of Ricinus communis which bind galactose residues. The three-dimensional structure of a plan…	Carbohydrate-Binding Modules	CAZY		0	1	0	0	0	0	0	0	0	0	0	1
CBM14	CBM14 Modules of approx. 70 residues. The chitin-binding function has been demonstrated in several cases. These modules are found attached to a number of chitinase catalytic domains, but also in non-catalytic proteins either in isolation or as multiple repeats; chitin binding (EC IIa.chitin)	Carbohydrate-Binding Modules	CAZY		0	0	0	0	0	0	0	0	0	0	0	0
CBM15	CBM15 Binding to xylan and xylooligosaccharides has been demonstrated in the case of Xyn10C of Cellvibrio mixtus.	Carbohydrate-Binding Modules	CAZY		0	0	0	0	0	0	0	0	0	0	0	0
CBM16	CBM16 Carbohydrate-binding module 16. Binding to cellulose and glucomannan demonstrated [B. Bae et al (2008) J Biol Chem. 283:12415-25 (PMID: 18025086)]	Carbohydrate-Binding Modules	CAZY		0	0	0	0	0	0	0	0	0	0	0	0
CBM17	CBM17 Modules of approx. 200 residues. Binding to amorphous cellulose, cellooligosaccharides and derivatized cellulose has been demonstrated.	Carbohydrate-Binding Modules	CAZY		0	0	0	0	0	0	0	0	0	0	0	0
CBM18	CBM18 Modules of approx. 40 residues. The chitin-binding function has been demonstrated in many cases. These modules are found attached to a number of chitinase catalytic domains, but also in non-catalytic proteins either in isolation or as multiple repeats.	Carbohydrate-Binding Modules	CAZY		0	0	0	0	0	0	0	0	0	0	0	0
CBM19	CBM19 Modules of 60-70 residues with chitin-binding function.	Carbohydrate-Binding Modules	CAZY		0	0	0	0	0	0	0	0	0	0	0	0
CBM2	CBM2 Modules of approx. 100 residues and which are found in a large number of bacterial enzymes. The cellulose-binding function has been demonstrated in many cases. Several of these modules have been shown to also bind chitin or xylan.	Carbohydrate-Binding Modules	CAZY		0	0	0	0	0	0	0	0	0	0	0	0
CBM20	CBM20 The granular starch-binding function has been demonstrated in several cases. Interact strongly with cyclodextrins. Often designated as starch-binding domains (SBD).	Carbohydrate-Binding Modules	CAZY		0	0	0	0	0	0	0	0	0	0	0	0
CBM21	CBM21 Modules of approx. 100 residues. The granular starch-binding function has been demonstrated in one case. Sometimes designated as starch-binding domains (SBD).	Carbohydrate-Binding Modules	CAZY		0	0	0	0	0	0	0	0	0	0	0	0
CBM22	CBM22 A xylan binding function has been demonstrated in several cases and affinity with mixed beta-1,3/beta-1,4-glucans in one. In several cases a thermostabilizing effect has also been seen.	Carbohydrate-Binding Modules	CAZY		0	0	0	0	0	0	0	0	0	0	0	0
CBM23	CBM23 Mannan-binding function demonstrated in one case.	Carbohydrate-Binding Modules	CAZY		0	0	0	0	0	0	0	0	0	0	0	0
CBM24	CBM24 alpha-1,3-glucan (mutan)-binding function demonstrated in two cases (PMID:10636904)	Carbohydrate-Binding Modules	CAZY		0	0	0	0	0	0	0	0	0	0	0	0
CBM25	CBM25 Starch-binding function demonstrated in one case.	Carbohydrate-Binding Modules	CAZY		0	0	0	0	0	0	0	0	0	0	0	0
CBM26	CBM26 Starch-binding function demonstrated in two cases.	Carbohydrate-Binding Modules	CAZY		0	0	0	0	0	0	0	0	0	0	0	0
CBM27	CBM27 Mannan-binding function demonstrated in two cases	Carbohydrate-Binding Modules	CAZY		0	0	0	0	0	0	0	0	0	0	0	0
CBM28	CBM28 The module from the endo-1,4-glucanase of Bacillus sp. 1139 binds to non-crystalline cellulose, cellooligosaccharides, and beta-(1,3)(1,4)-glucans	Carbohydrate-Binding Modules	CAZY		0	0	0	0	0	0	0	0	0	0	0	0
CBM29	CBM29 Binding to mannan/glucomannan has been demonstrated.	Carbohydrate-Binding Modules	CAZY		0	0	0	0	0	0	0	0	0	0	0	0
CBM3	CBM3 Modules of approx. 150 residues found in bacterial enzymes. The cellulose-binding function has been demonstrated in many cases. In one instance binding to chitin has been reported.	Carbohydrate-Binding Modules	CAZY		0	0	0	0	0	0	0	0	0	0	0	0
CBM30	CBM30 Binding to cellulose has been demonstrated for the N-terminal module of Fibrobacter succinogenes CelF.	Carbohydrate-Binding Modules	CAZY		0	0	0	0	0	0	0	0	0	0	0	0
CBM31	CBM31 Binding to beta-1,3-xylan has been demonstrated for the C-terminal module of the beta-1,3-xylanase of Alcaligenes sp. XY234.	Carbohydrate-Binding Modules	CAZY		0	0	0	0	0	0	0	0	0	0	0	0
CBM32	CBM32 Binding to galactose and lactose has been demonstrated for the module of Micromonospora viridifaciens sialidase (PMID: 16239725). Binding to polygalacturonic acid has been shown for a Yersinia member (PMID: 17292916). Binding to LacNAc (beta-D-galactosyl-1,4-beta-D-N-acetylglucosamine) has been shown for an N-acetylglucosaminidase from Clostridium perfingens (PMID: 16990278).	Carbohydrate-Binding Modules	CAZY		0	0	0	0	0	0	0	0	0	0	0	0
CBM33	CBM33 Copper-dependent lytic polysaccharide monooxygenases now reclassified in family AA10	Carbohydrate-Binding Modules	CAZY		0	0	0	0	0	0	0	0	0	0	0	0
CBM34	CBM34 Modules of approx. 120 residues. Granular starch-binding function has been demonstrated in the case of Thermoactinomyces vulgaris R-47 ‚Äö√†√∂‚àö¬©¬¨¬®¬¨¬±-amylase 1 (TVAI).	Carbohydrate-Binding Modules	CAZY		0	0	0	0	0	0	0	0	0	0	0	0
CBM35	CBM35 Modules of approx. 130 residues. A module that is conserved in three Cellvibrio xylan-degrading enzymes binds to xylan and the interaction is calcium dependent, while a module from a Cellvibrio mannanase binds to decorated soluble mannans and mannooligosaccharides. A module in a Phanerochaete chrysosporium galactan 1,3-beta-galactosidase binds to beta-galactan.	Carbohydrate-Binding Modules	CAZY		0	0	0	0	0	0	0	0	0	0	0	0
CBM36	CBM36 Modules of approx. 120-130 residues displaying structural similarities to CBM6 modules. The only CBM36 currently characterised, that from Paenbacillus polymyxa xylanase 43A, shows calcium-dependent binding of xylans and xylooligosaccharides. X-ray crystallography shows that there is a direct interaction between calcium and ligand.	Carbohydrate-Binding Modules	CAZY		0	0	0	0	0	0	0	0	0	0	0	0
CBM37	CBM37 Modules of approx. 100 residues, conserved in numerous R. albus polysaccharide-degrading enzymes and other proteins from this bacterium. Several members of CBM37 have been shown to exhibit rather broad binding specificity to xylan, chitin, microcrystalline and phosphoric-acid swollen cellulose, as well as more heterogeneous substrates, such as alfalfa cell walls, banana stem and wheat straw.	Carbohydrate-Binding Modules	CAZY		0	0	0	0	0	0	0	0	0	0	0	0
CBM38	CBM38 The inulin-binding function has been demonstrated in the case of the cycloinulo-oligosaccharide fructanotransferase from Paenibacillus macerans (Bacillus macerans) by Lee et al. (2004) FEMS Microbiol Lett 234:105-10. (PMID:15109727).	Carbohydrate-Binding Modules	CAZY		0	0	0	0	0	0	0	0	0	0	0	0
CBM39	CBM39 Modules generally found at the N-terminus of a GH16 module (itself frequently lacking a catalytic machinery) and more seldomly in isolation. The beta-1,3-glucan binding function has been demonstrated, along with binding to lipopolysaccharide and lipoteichoic acid.	Carbohydrate-Binding Modules	CAZY		0	0	0	0	0	0	0	0	0	0	0	0
CBM4	CBM4 Modules of approx. 150 residues found in bacterial enzymes. Binding of these modules has been demonstrated with xylan, beta-1,3-glucan, beta-1,3-1,4-glucan, beta-1,6-glucan and amorphous cellulose but not with crystalline cellulose.	Carbohydrate-Binding Modules	CAZY		0	0	0	0	0	0	0	0	0	0	0	0
CBM40	CBM40 Modules of approx. 200 residues, found at the N-terminus of GH33 sialidases. Can also be found inserted in the beta-propeller of GH33 sialidases. The sialic acid binding function has been demonstrated for the N-terminal CBM40 of Vibrio cholerae sialidase (Moustafa et al. (2004) J Biol Chem 279:40819-26) (PMID: 15226294).	Carbohydrate-Binding Modules	CAZY		0	0	0	0	0	0	0	0	0	0	0	0
CBM41	CBM41 Modules of approx. 100 residues found in primarily in bacterial pullulanases. The N-terminal module from Thermotoga maritima Pul13 has been shown to bind to the alpha-glucans amylose, amylopectin, pullulan, and oligosaccharide fragments derived from these polysaccharides (Lammerts van Bueren et al. (2004) Biochemistry 43:15633-42) (PMID: 15581376).	Carbohydrate-Binding Modules	CAZY		0	0	0	0	0	0	0	0	0	0	0	0
CBM42	CBM42 Modules of approx. 160 residues found mostly at the C-terminus of GH54 catalytic domains. Binding to arabinofuranose (present in arabinoxylan) has been demonstrated.	Carbohydrate-Binding Modules	CAZY		0	0	0	0	0	0	0	0	0	0	0	0
CBM43	CBM43 Modules of approx. 90-100 residues found at the C-terminus of GH17 or GH72 enzymatic modules and also sometimes isolated. CBM43 modules sometimes carry a C-terminal membrane anchor. The beta-1,3-glucan binding function has been demonstrated with the olive pollen protein Ole e 10.	Carbohydrate-Binding Modules	CAZY		0	0	0	0	0	0	0	0	0	0	0	0
CBM44	CBM44 The C-terminal CBM44 module of the Clostridium thermocellum enzyme has been demonstrated to bind equally well cellulose and xyloglucan	Carbohydrate-Binding Modules	CAZY		0	0	0	0	0	0	0	0	0	0	0	0
CBM45	CBM45 Modules of approx. 100 residues, found at the N-terminus of plastidial alpha-amylases and of alpha-glucan, water dikinases. Starch-binding activity demonstrated in the case of potato alpha-glucan, water dikinase.	Carbohydrate-Binding Modules	CAZY		0	0	0	0	0	0	0	0	0	0	0	0
CBM46	CBM46 Modules of approx. 100 residues, found at the C-terminus of several GH5 cellulases. Cellulose-binding function demonstrated in one case.	Carbohydrate-Binding Modules	CAZY		0	0	0	0	0	0	0	0	0	0	0	0
CBM47	CBM47 Modules of approx 150 residues. Fucose-binding activity demonstrated	Carbohydrate-Binding Modules	CAZY		0	0	0	0	0	0	0	0	0	0	0	0
CBM48	CBM48 Modules of approx. 100 residues with glycogen-binding function, appended to GH13 modules. Also found in the beta subunit (glycogen-binding) of AMP-activated protein kinases (AMPK)	Carbohydrate-Binding Modules	CAZY		0	0	0	0	0	0	0	0	0	0	0	0
CBM49	CBM49 Modules of approx. 100 residues found at the C-terminus of plant GH9 enzymes. Distantly related to CBM2 modules. Binding to crystalline cellulose demonstrated in the case of Solanum lycopersicum Cel8 enzyme (SlCel9C1).	Carbohydrate-Binding Modules	CAZY		0	0	0	0	0	0	0	0	0	0	0	0
CBM5	CBM5 Modules of approx. 60 residues found in bacterial enzymes. Chitin-binding described in several cases. Distantly related to the CBM12 family.	Carbohydrate-Binding Modules	CAZY		0	0	1	0	0	0	0	0	0	0	0	1
CBM50	CBM50 Modules of approx. 50 residues found attached to various enzymes from families GH18, GH19, GH23, GH24, GH25 and GH73, i.e. enzymes cleaving either chitin or peptidoglycan. Binding to chitopentaose demonstrated in the case of Pteris ryukyuensis chitinase A [Ohnuma T et al. (2008) J. Biol. Chem. 283:5178-87 (PMID: 18083709)]. CBM50 modules are also found in a multitude of other enzymes target…	Carbohydrate-Binding Modules	CAZY		1	1	1	1	1	0	2	2	5	1	1	17
CBM51	CBM51 Modules of approx. 150 residues found attached to various enzymes from families GH2, GH27, GH31, GH95, GH98 and GH101 . Binding to galactose and to blood group A/B-antigens demonstrated in the case of C. perfringens GH95CBM51 and GH98CBM51 respectively [Gregg KJ et al. (2008) J. Biol. Chem. 283:12604-13 PMID: 18292090].	Carbohydrate-Binding Modules	CAZY		0	0	0	0	0	0	0	0	0	0	0	0
CBM52	CBM52 Modules of approx. 60 residues attached to a few GH81 enzymes but present in other proteins. Binding to beta-1,3-glucan demonstrated for Schizosaccharomyces pombe 972h- endo-1,3-beta-glucanase Eng1 [Martin-Quadrado et al., Mol. Microbiol. (2008) 69:188-200 PMID:18466295]	Carbohydrate-Binding Modules	CAZY		0	0	0	0	0	0	0	0	0	0	0	0
CBM53	CBM53 Starch-binding function demonstrated by Valdez et al. (2008) [PMID: 18260645]	Carbohydrate-Binding Modules	CAZY		0	0	0	0	0	0	0	0	0	0	0	0
CBM54	CBM54 Binding to xylan, yeast cell wall glucan and chitin shown in Dvortsov et al., Microbiology UK (2009) in press.	Carbohydrate-Binding Modules	CAZY		0	0	0	0	0	0	0	0	0	0	0	0
CBM55	CBM55 Binding to chitin demonstrated in the case of the CBM55 of Entamoeba histolytica chitinase (Van Dellen et al. (2002) Infect Immun. 70:3259‚Äö√†√∂¬¨¬¢‚Äö√Ñ√∂‚àö√°¬¨¬Æ‚Äö√Ñ√∂‚àö√ë‚àö‚à´3263; PMID: 12011021).	Carbohydrate-Binding Modules	CAZY		0	0	0	0	0	0	0	0	0	0	0	0
CBM56	CBM56 beta-1,3-glucan binding function demonstrated by Yamamoto et al. (1998) FEBS Letters 433:41-43 [PMID: 9738929]	Carbohydrate-Binding Modules	CAZY		0	0	0	0	0	0	0	0	0	0	0	0
CBM57	CBM57 Created from reading Schallus et al (2008) Mol Biol Cell. 19:3404-3414 [PMID: 18524852] and finding related domains attached to various glycosidases.	Carbohydrate-Binding Modules	CAZY		0	0	0	0	0	0	0	0	0	0	0	0
CBM58	CBM58 The CBM58 module of the Bacteroides thetaiotaomicron SusG protein has been shown to bind maltoheptaose	Carbohydrate-Binding Modules	CAZY		0	0	0	0	0	0	0	0	0	0	0	0
CBM59	CBM59 Binding to mannan, xylan, and cellulose demonstrated for the CBM59 of ManF-X10 xylanase from an environmental genomic DNA library (Li et al. (2009) World Journal of Microbiology and Biotechnology 25:2071-2078; doi:10.1007/s11274-009-0111-6)	Carbohydrate-Binding Modules	CAZY		0	0	0	0	0	0	0	0	0	0	0	0
CBM6	CBM6 Modules of approx. 120 residues. The cellulose-binding function has been demonstrated in one case on amorphous cellulose and beta-1,4-xylan. Some of these modules also bind beta-1,3-glucan, beta-1,3-1,4-glucan, and beta-1,4-glucan.	Carbohydrate-Binding Modules	CAZY		0	0	0	0	0	0	0	0	0	0	0	0
CBM60	CBM60 Modules of approx 120 residues usually found appended to xylanases. The xylan-binding function and the relatedness (circular permutation) to family CBM36 has been demonstrated [PMID: 20659893].	Carbohydrate-Binding Modules	CAZY		0	0	0	0	0	0	0	0	0	0	0	0
CBM61	CBM61 Modules of approx. 150 residues found appended to GH16, GH30, GH31, GH43, GH53 and GH66 catalytic domains. A beta-1,4-galactan binding function has been demonstrated for the CBM61 of Thermotoga maritima GH53 galactanase [PMID: 20826814].	Carbohydrate-Binding Modules	CAZY		0	0	0	0	0	0	0	1	0	0	0	1
CBM62	CBM62 The CBM62 module of Clostridium thermocellum Cthe_2193 protein binds galactose moieties found on xyloglucan, arabinogalactan and galactomannan.	Carbohydrate-Binding Modules	CAZY		0	0	0	0	0	0	0	0	0	0	0	0
CBM63	CBM63 The CBM63 module of Bacillus subtilis expansin EXLX1 has been shown to bind cellulose.	Carbohydrate-Binding Modules	CAZY		0	0	0	0	0	0	0	0	0	0	0	0
CBM64	CBM64 Module found at C-term of several Spirochaeta thermophila proteins. Binding to cellulose shown by Angelov, Loderer, Pompei Liebl (2011) AEM, 77:5483-5489 [PMID - 21685171]	Carbohydrate-Binding Modules	CAZY		0	0	0	0	0	0	0	0	0	0	0	0
CBM65	CBM65 CBM65A and CBM65B, derived from Eubacterium cellulosolvens endoglucanase EcCel5A, bind to a range of beta-glucans but, uniquely, display significant preference for xyloglucan	Carbohydrate-Binding Modules	CAZY		0	0	0	0	0	0	0	0	0	0	0	0
CBM66	CBM66 The CBM66 module, derived from the Bacillus subtilis exo-acting beta-fructosidase SacC, targets the terminal fructoside residue of fructans.	Carbohydrate-Binding Modules	CAZY		0	0	0	0	0	0	0	0	0	0	0	0
CBM67	CBM67 Fujimoto et al. [PMID : 23486481] disclosed the L-rhamnose binding activity and 3-D structure of the CBM67 of Streptomyces avermitilis alpha-L-rhamnosidase (SaRha78A);	Carbohydrate-Binding Modules	CAZY		0	0	0	0	0	0	0	0	0	0	0	0
CBM68	CBM68 Binding to maltotriose and maltotetraose shown for the pullulanase of Anoxybacillus sp. LM18-11. Binding function derived from crystal structure and deletion of the CBM, which showed reduced specific activity and increased Km value compared to the wild type enzyme.	Carbohydrate-Binding Modules	CAZY		0	0	0	0	0	0	0	0	0	0	0	0
CBM69	CBM69 starch-binding function demonstrated in one case; distantly related to families CBM20 and CBM48	Carbohydrate-Binding Modules	CAZY		0	0	0	0	0	0	0	0	0	0	0	0
CBM7	CBM7 Deleted entry	Carbohydrate-Binding Modules	CAZY		0	0	0	0	0	0	0	0	0	0	0	0
CBM70	CBM70 The hyaluronan-specific binding function of the N-terminal CBM70 module of Streptococcus pneumoniae hyaluronate lyase has been demonstrated.	Carbohydrate-Binding Modules	CAZY		0	0	0	0	0	0	0	0	0	0	0	0
CBM71	CBM71 The two CBM71s of S. pneumoniae BgaA bind lactose and LacNAc.	Carbohydrate-Binding Modules	CAZY		0	0	0	0	0	0	0	0	0	0	0	0
CBM72	CBM72 Modules of 130-180 residues found at the C-terminus glycoside hydrolases from various families, sometimes as tandem repeats. The CBM72 found on an endoglucanase from an uncultivated microorganism was found to bind a broad spectrum of polysaccharides including soluble and insoluble cellulose, beta-1,3/1,4-mixed linked glucans, xylan, and beta-mannan [PMID=26765840].	Carbohydrate-Binding Modules	CAZY		0	0	0	0	0	0	0	0	0	0	0	0
CBM73	CBM73 Modules of approx 65 residues found on various enzymes active of chitin. Chitin-binding function demonstrated for the Cellvibrio japonicus CjLPMO10A protein.	Carbohydrate-Binding Modules	CAZY		0	0	0	0	0	0	0	0	0	0	0	0
CBM74	CBM74 Modules of approx. 300 residues appended to several alpha-amylases. The starch-binding function has been demonstrated for the CBM74 appended to the GH13 alpha-amylase of Microbacterium aureum B8.A	Carbohydrate-Binding Modules	CAZY		0	0	0	0	0	0	0	0	0	0	0	0
CBM75	CBM75 Modules of 290 residues appended to GH43_16 enzymes. So far found exclusively in Ruminococci. The xyloglucan-binding function was demonstrated for the R. flavefaciens protein.	Carbohydrate-Binding Modules	CAZY		0	0	0	0	0	0	0	0	0	0	0	0
CBM76	CBM76 Modules of approx. 170 residues appended to GH44 enzymes. So far found exclusively in Ruminococci. Broad specificity binding to beta-glucans demontsrated for the R. flavefaciens module, which binds xyloglucan, glucomannan, and barley beta-glucan.	Carbohydrate-Binding Modules	CAZY		0	0	0	0	0	0	0	0	0	0	0	0
CBM77	CBM77 Pectin binding modules of approx. 110 residues. The Ruminococcus flavefaciens CBM77 was shown to bind various pectins of low degree of esterification.	Carbohydrate-Binding Modules	CAZY		0	0	0	0	0	0	0	0	0	0	0	0
CBM78	CBM78 Modules of approx. 150 residues appended to the C-terminus of GH5 and GH26 enzymes. So far found exclusively in Ruminococcal enzymes. The R. flavefaciens module has been shown to bind decorated beta-1,4-glucans with a preference for xyloglucan.	Carbohydrate-Binding Modules	CAZY		0	0	0	0	0	0	0	0	0	0	0	0
CBM79	CBM79 Modules of approx. 130 residues found so far only in ruminococcal proteins. Binding to various beta-glucans was shown for the R. flavefaciens GH9 enzyme.	Carbohydrate-Binding Modules	CAZY		0	0	0	0	0	0	0	0	0	0	0	0
CBM8	CBM8 The cellulose-binding module from a cellulase of the slime mold Dictyostelium discoideum has been experimentally shown to bind cellulose.	Carbohydrate-Binding Modules	CAZY		0	0	0	0	0	0	0	0	0	0	0	0
CBM80	CBM80 Modules of approx. 90 residues found so far only in ruminococcal enzymes of families GH5 or GH26. Broad specificity for beta-glycans (xyloglucan, glucomannan, galactomannan, barley beta-glucan).	Carbohydrate-Binding Modules	CAZY		0	0	0	0	0	0	0	0	0	0	0	0
CBM81	CBM81 Small family of modules of approx. 100 residues, appended to GH5_2 enzymes. So far found exclusively in a few gammaproteobacteria. The CBM81 from an uncultivated species was shown to have binding affinity for beta-1,4-, beta-1,3,-glucans, xyloglucan, avicel and cellooligosaccharides.	Carbohydrate-Binding Modules	CAZY		0	0	0	0	0	0	0	0	0	0	0	0
CBM82	CBM82 The boundaries, structure and starch-binding function of the CBM82 module of Eubacterium rectale Amy13K have been reported by Cockburn and coworkers in Molec. Microbiol. (2017) (PMID=29139580)	Carbohydrate-Binding Modules	CAZY		0	0	0	0	0	0	0	0	0	0	0	0
CBM83	CBM83 The boundaries, structure and starch-binding function of the CBM83 module of Eubacterium rectale Amy13K have been reported by Cockburn and coworkers in Molec. Microbiol. (2017) (PMID=29139580)	Carbohydrate-Binding Modules	CAZY		0	0	0	0	0	0	0	0	0	0	0	0
CBM84	CBM84 Modules of approx. 140 aminoacids appended to enzymes of different families of CAZymes. A xanthan-binding function was reported for the GH9 xanthanase of Paenibacillus nanensis by Moroz et al. ACS Catal., 2018, 8 (7), pp 6021-6034.	Carbohydrate-Binding Modules	CAZY		0	0	0	0	0	0	0	0	0	0	0	0
CBM85	CBM85	Carbohydrate-Binding Modules	CAZY		0	0	0	0	0	0	0	0	0	0	0	0
CBM86		Carbohydrate-Binding Modules	CAZY		0	0	0	0	0	0	0	0	0	0	0	0
CBM87	Binding to alpha-1,4-N-acetylgalactosamine-rich regions of galactosaminogalactan	Carbohydrate-Binding Modules	CAZY		0	0	0	0	0	0	0	0	0	0	0	0
CBM88	Binding to terminal galactose in galactoxyloglucan and galactomannan	Carbohydrate-Binding Modules	CAZY		0	0	0	0	0	0	0	0	0	0	0	0
CBM89		Carbohydrate-Binding Modules	CAZY		0	0	0	0	0	0	0	0	0	0	0	0
CBM9	CBM9 Modules of approx. 170 residues found so far only in xylanases. The cellulose-binding function has been demonstrated in one case.	Carbohydrate-Binding Modules	CAZY		0	0	0	0	0	1	0	0	0	0	1	2
CBM90	Modules of approx 110 residues appended to PL24 and PL28 ulvan lyases; ulvan-binding function demonstrated for the CBM90 module of PL28 ulvan lyase from Nonlabens ulvanivorans	Carbohydrate-Binding Modules	CAZY		0	0	0	0	0	0	0	0	0	0	0	0
CBM91	Binding to xylans (birchwood and oat spelt)	Carbohydrate-Binding Modules	CAZY		0	0	0	0	0	0	0	0	0	0	0	0
GH0	GH0 Glycoside hydrolases not yet assigned to a family.	Glycoside Hydrolases	CAZY		0	0	0	0	0	0	0	0	0	0	0	0
GH100	GH100 alkaline and neutral invertase (EC 3.2.1.26)	Glycoside Hydrolases	CAZY		0	0	0	0	0	0	0	0	0	0	0	0
GH102	GH102 peptidoglycan lytic transglycosylase (EC 3.2.1.-)	Glycoside Hydrolases	CAZY		0	0	0	1	0	0	1	0	0	0	0	2
GH103	GH103 peptidoglycan lytic transglycosylase (EC 3.2.1.-)	Glycoside Hydrolases	CAZY		0	0	0	1	0	0	1	0	0	0	0	2
GH104	GH104 peptidoglycan lytic transglycosylase (EC 3.2.1.-)	Glycoside Hydrolases	CAZY		0	0	0	0	0	0	1	0	0	0	0	1
GH108	GH108 N-acetylmuramidase (EC 3.2.1.17)	Glycoside Hydrolases	CAZY		0	0	0	0	0	0	0	0	0	0	0	0
GH114	GH114 endo-alpha-1,4-polygalactosaminidase (EC 3.2.1.109)	Glycoside Hydrolases	CAZY		0	1	1	0	0	1	0	0	0	0	0	3
GH118	GH118 beta-agarase (EC 3.2.1.81)	Glycoside Hydrolases	CAZY		0	0	0	0	0	0	0	0	0	0	0	0
GH122	GH122 alpha-glucosidase (EC 3.2.1.20)	Glycoside Hydrolases	CAZY		0	0	0	0	0	0	0	0	0	0	0	0
GH123	GH123 beta-N-acetylgalactosaminidase (EC 3.2.1.53); glycosphingolipid beta-N-acetylgalactosaminidase (EC 3.2.1.-)	Glycoside Hydrolases	CAZY		0	0	0	0	0	1	0	0	0	0	0	1
GH131	GH131 broad specificity exo-beta-1,3/1,6-glucanase with endo-beta-1,4-glucanase activity (EC 3.2.1.-);	Glycoside Hydrolases	CAZY		0	0	0	0	0	0	0	0	0	0	0	0
GH132	GH132 Activity on beta-1,3-glucan (curdlan) shown for the Aspergillus fumigatus Sun4 protein; activity on laminarioligosaccharides shown for Aspergillus fumigatus Sun4 protein and Candida albicans Sun41 protein; transglycosylation activity reported in PMID 23508952.	Glycoside Hydrolases	CAZY		0	0	0	0	0	0	0	0	0	0	0	0
GH135	GH135 alpha-1,4-galactosaminogalactan hydrolase (EC 3.2.1.-)	Glycoside Hydrolases	CAZY		0	0	0	0	0	0	0	0	0	0	0	0
GH136	GH136 lacto-N-biosidase (EC 3.2.1.140)	Glycoside Hydrolases	CAZY		0	0	0	0	0	0	0	0	0	0	0	0
GH140	GH140 apiosidase (EC 3.2.1.-)	Glycoside Hydrolases	CAZY		0	0	0	0	0	0	0	0	0	0	0	0
GH144	GH144 endo-beta-1,2-glucanase (EC 3.2.1.71); beta-1,2-glucooligosaccharide sophorohydrolase (EC 3.2.1.-)	Glycoside Hydrolases	CAZY		0	0	0	0	0	0	0	0	0	0	0	0
GH148	GH148 beta-1,3-glucanase (EC 3.2.1.-)	Glycoside Hydrolases	CAZY		0	0	0	0	0	0	0	0	0	0	0	0
GH149	GH149 beta-1,3-glucan phosphorylase (EC 2.4.1.-)	Glycoside Hydrolases	CAZY		0	0	0	0	0	0	0	0	0	0	0	0
GH153	GH153 poly-beta-1,6-D-glucosamine hydrolase (EC 3.2.1.-)	Glycoside Hydrolases	CAZY		0	0	0	0	0	0	1	0	0	0	0	1
GH154	GH154 beta-glucuronidase (3.2.1.31)	Glycoside Hydrolases	CAZY		0	0	1	1	0	0	1	0	0	0	0	3
GH155	GH155 Deleted family!	Glycoside Hydrolases	CAZY		0	0	0	0	0	0	0	0	0	0	0	0
GH156	GH156 exo-alpha-sialidase (EC 3.2.1.18);	Glycoside Hydrolases	CAZY		0	0	0	0	0	0	0	0	0	0	0	0
GH159	GH159 beta-D-galactofuranosidase (EC 3.2.1.146)	Glycoside Hydrolases	CAZY		0	0	1	0	0	0	0	0	0	0	0	1
GH160	GH160 endo-beta-1,4-galactosidase (EC 3.2.1.-)	Glycoside Hydrolases	CAZY		0	0	0	0	0	0	0	0	0	0	0	0
GH161	GH161 beta-1,3-glucan phosphorylase (EC 2.4.1.-)	Glycoside Hydrolases	CAZY		0	0	0	0	0	0	0	0	0	0	0	0
GH162	GH162 endo-beta-1,2-glucanase (EC 3.2.1.71)	Glycoside Hydrolases	CAZY		0	0	0	0	0	0	0	0	0	0	0	0
GH163	GH163 endo-beta-N-acetylglucosaminidase cleaving GlcNAc-beta-1,2-Man (EC 3.2.1.-)	Glycoside Hydrolases	CAZY		0	0	0	0	0	0	0	0	0	0	0	0
GH164	GH164 beta-mannosidase (EC 3.2.1.25); beta-mannosidase (EC 3.2.1.25)	Glycoside Hydrolases	CAZY		0	0	0	0	0	0	0	0	0	0	0	0
GH167	beta-carrageenase (EC 3.2.1.-)	Glycoside Hydrolases	CAZY		0	0	0	0	0	0	0	0	0	0	0	0
GH168	endo-alpha-(1,3)-L-fucanase (EC 3.2.1.211)	Glycoside Hydrolases	CAZY		0	0	0	0	0	0	0	0	0	0	0	0
GH169	beta-glucuronidase (EC 3.2.1.31); beta-1,4-D-glucuronidase (EC 3.2.1.-)	Glycoside Hydrolases	CAZY		0	0	0	0	0	0	0	0	0	0	0	0
GH170	6-phospho-N-acetylmuramidase (EC 3.2.1.-)	Glycoside Hydrolases	CAZY		5	0	0	0	3	0	0	1	1	0	0	11
GH171	peptidoglycan beta-N-acetylmuramidase (EC 3.2.1.92)	Glycoside Hydrolases	CAZY		0	0	0	0	0	1	0	0	0	0	1	2
GH172	difructose-anhydride-I synthase (EC 4.2.1.179 (old 3.2.1.134)); alpha-D-Arabinofuranosidase (EC 3.2.1.-); alpha-D-Fructofuranosidase (EC 3.2.1.-)	Glycoside Hydrolases	CAZY		0	1	0	0	0	1	0	0	0	0	0	2
GH173	beta-galactosidase (EC 3.2.1.23)	Glycoside Hydrolases	CAZY		0	0	0	0	0	0	0	0	0	0	0	0
GH21	GH21 Deleted family!	Glycoside Hydrolases	CAZY		0	0	0	0	0	0	0	0	0	0	0	0
GH22	GH22 lysozyme type C (EC 3.2.1.17); lysozyme type i (EC 3.2.1.17); alpha-lactalbumin	Glycoside Hydrolases	CAZY		0	0	0	0	0	0	0	0	0	0	0	0
GH24	GH24 lysozyme (EC 3.2.1.17)	Glycoside Hydrolases	CAZY		2	0	0	1	0	0	1	0	0	0	0	5
GH25	GH25 lysozyme (EC 3.2.1.17)	Glycoside Hydrolases	CAZY		3	0	0	0	2	2	0	1	0	1	1	11
GH32	GH32 invertase (EC 3.2.1.26); endo-inulinase (EC 3.2.1.7); beta-2,6-fructan 6-levanbiohydrolase (EC 3.2.1.64); endo-levanase (EC 3.2.1.65); exo-inulinase (EC 3.2.1.80); fructan beta-(2,1)-fructosidase/1-exohydrolase (EC 3.2.1.153); fructan beta-(2,6)-fructosidase/6-exohydrolase (EC 3.2.1.154); sucrose:sucrose 1-fructosyltransferase (EC 2.4.1.99); fructan:fructan 1-fructosyltransferase (EC 2.4.1.1…	Glycoside Hydrolases	CAZY		2	0	1	2	2	2	2	1	1	0	0	14
GH33	GH33 sialidase or neuraminidase (EC 3.2.1.18); trans-sialidase (EC 2.4.1.-); anhydrosialidase (EC 4.2.2.15); Kdo hydrolase (EC 3.2.1.-); 2-keto-3-deoxynononic acid hydrolase / KDNase (EC 3.2.1.-)	Glycoside Hydrolases	CAZY		0	0	0	1	0	1	0	0	0	0	0	2
GH34	GH34 sialidase or neuraminidase (EC 3.2.1.18)	Glycoside Hydrolases	CAZY		0	0	0	0	0	0	0	0	0	0	0	0
GH37	GH37 alpha,alpha-trehalase (EC 3.2.1.28).	Glycoside Hydrolases	CAZY		0	0	0	0	0	0	0	0	0	0	1	1
GH40	GH40 Deleted family!	Glycoside Hydrolases	CAZY		0	0	0	0	0	0	0	0	0	0	0	0
GH41	GH41 Deleted family!	Glycoside Hydrolases	CAZY		0	0	0	0	0	0	0	0	0	0	0	0
GH46	GH46 chitosanase (EC 3.2.1.132)	Glycoside Hydrolases	CAZY		0	2	0	0	0	0	0	0	0	0	0	2
GH50	GH50 beta-agarase (EC 3.2.1.81).	Glycoside Hydrolases	CAZY		0	0	0	0	0	0	0	0	0	0	0	0
GH58	GH58 endo-N-acetylneuraminidase or endo-sialidase (EC 3.2.1.129)	Glycoside Hydrolases	CAZY		0	0	0	0	0	0	0	0	0	0	0	0
GH60	GH60 Deleted family!	Glycoside Hydrolases	CAZY		0	0	0	0	0	0	0	0	0	0	0	0
GH61	GH61 Copper-dependent lytic polysaccharide monooxygenases now reclassified in family AA9	Glycoside Hydrolases	CAZY		0	0	0	0	0	0	0	0	0	0	0	0
GH65	GH65 alpha,alpha-trehalase (EC 3.2.1.28); maltose phosphorylase (EC 2.4.1.8); trehalose phosphorylase (EC 2.4.1.64); kojibiose phosphorylase (EC 2.4.1.230); trehalose-6-phosphate phosphorylase (EC 2.4.1.216); nigerose phosphorylase (EC 2.4.1.279); 3-O-alpha-glucopyranosyl-L-rhamnose phosphorylase (EC 2.4.1.282); 2-O-alpha-glucopyranosylglycerol: phosphate beta-glucosyltransferase (EC 2.4.1.-); al…	Glycoside Hydrolases	CAZY		1	1	1	0	1	1	0	2	0	0	0	8
GH66	GH66 cycloisomaltooligosaccharide glucanotransferase (EC 2.4.1.248); dextranase (EC 3.2.1.11).	Glycoside Hydrolases	CAZY		0	0	0	0	0	0	0	1	0	0	0	1
GH68	GH68 levansucrase (EC 2.4.1.10); beta-fructofuranosidase (EC 3.2.1.26); inulosucrase (EC 2.4.1.9).	Glycoside Hydrolases	CAZY		0	0	0	0	0	0	0	0	0	0	0	0
GH69	GH69 Deleted: now family PL16	Glycoside Hydrolases	CAZY		0	0	0	0	0	0	0	0	0	0	0	0
GH70	GH70 dextransucrase (EC 2.4.1.5); alternansucrase (EC 2.4.1.140); reuteransucrase (EC 2.4.1.-); alpha-4,6-glucanotransferase (EC 2.4.1.-); alpha-1,2-branched dextransucrase (EC 2.4.1.-); alpha-4,3-glucanotransferase (EC 2.4.1.-)	Glycoside Hydrolases	CAZY		0	0	0	0	0	0	0	0	0	0	0	0
GH71	GH71 alpha-1,3-glucanase (EC 3.2.1.59).	Glycoside Hydrolases	CAZY		0	0	0	0	0	0	0	0	0	0	0	0
GH72	GH72 beta-1,3-glucanosyltransglycosylase (EC 2.4.1.-)	Glycoside Hydrolases	CAZY		0	0	0	0	0	0	0	0	0	0	0	0
GH75	GH75 chitosanase (EC 3.2.1.132)	Glycoside Hydrolases	CAZY		0	0	0	0	0	0	0	0	0	0	0	0
GH77	GH77 amylomaltase or 4-alpha-glucanotransferase (EC 2.4.1.25)	Glycoside Hydrolases	CAZY		0	0	0	0	1	1	1	0	0	1	1	5
GH80	GH80 chitosanase (EC 3.2.1.132)	Glycoside Hydrolases	CAZY		0	0	0	0	0	0	0	0	0	0	0	0
GH83	GH83 neuraminidase (EC 3.2.1.18)	Glycoside Hydrolases	CAZY		0	0	0	0	0	0	0	0	0	0	0	0
GH85	GH85 endo-beta-N-acetylglucosaminidase (EC 3.2.1.96)	Glycoside Hydrolases	CAZY		1	0	0	0	0	0	0	0	0	0	0	1
GH87	GH87 mycodextranase (EC 3.2.1.61); alpha-1,3-glucanase (EC 3.2.1.59)	Glycoside Hydrolases	CAZY		0	0	0	0	0	0	0	0	0	0	0	0
GH89	GH89 alpha-N-acetylglucosaminidase (EC 3.2.1.50)	Glycoside Hydrolases	CAZY		0	0	0	0	0	0	0	0	0	0	0	0
GH90	GH90 endorhamnosidase (EC 3.2.1.-)	Glycoside Hydrolases	CAZY		0	0	0	0	0	0	0	0	0	0	0	0
GH91	GH91 inulin lyase [DFA-I-forming] (EC 4.2.2.17); inulin lyase [DFA-III-forming] (EC 4.2.2.18); difructofuranose 1,2':2,3' dianhydride hydrolase [DFA-IIIase] (EC 3.2.1.-)	Glycoside Hydrolases	CAZY		0	0	0	0	0	0	1	0	0	0	0	1
GH96	GH96 alpha-agarase (EC 3.2.1.158)	Glycoside Hydrolases	CAZY		0	0	0	0	0	0	0	0	0	0	0	0
GT0	GT0 Glycosyltransferases not yet assigned to a family	GlycosylTransferases	CAZY		0	0	0	0	0	0	0	0	0	0	0	0
GT1	GT1 UDP-glucuronosyltransferase (EC 2.4.1.17); zeatin O-beta-xylosyltransferase (EC 2.4.2.40); 2-hydroxyacylsphingosine 1-beta-galactosyltransferase (EC 2.4.1.45); N-acylsphingosine galactosyltransferase (EC 2.4.1.47); flavonol 3-O-glucosyltransferase (EC 2.4.1.91); anthocyanidin 3-O-glucosyltransferase (EC 2.4.1.115); sinapate 1-glucosyltransferase (EC 2.4.1.120); indole-3-acetate beta-glucosylt…	GlycosylTransferases	CAZY		0	0	0	0	0	0	0	0	0	3	0	3
GT10	GT10 galactoside alpha-1,3/1,4-L-fucosyltransferase (EC 2.4.1.65); galactoside alpha-1,3-L-fucosyltransferase (EC 2.4.1.152); glycoprotein alpha-1,3-L-fucosyltransferase (EC 2.4.1.214)	GlycosylTransferases	CAZY		0	0	0	0	0	0	0	0	0	0	0	0
GT100	GT100 alpha-sialyltransferase (EC 2.4.99.-)	GlycosylTransferases	CAZY		0	0	0	0	0	0	0	0	0	0	0	0
GT101	GT101 glucosyltransferase (EC 2.4.1.-)	GlycosylTransferases	CAZY		0	0	0	0	0	0	0	0	0	0	0	0
GT102	GT102 dTDP-beta-L-Rhap : O-antigen-polysaccharide alpha-1,3-L-rhamnosyltransferase (EC 2.4.1.289)	GlycosylTransferases	CAZY		0	0	0	0	0	0	0	0	0	0	0	0
GT103	GT103 UDP-GlcpNAc: O-antigen-polysaccharide beta-1,4-N-acetylglucosaminyltransferase (EC 2.4.1.56)	GlycosylTransferases	CAZY		0	0	0	0	0	0	0	0	0	0	0	0
GT104	GT104 dTDP-beta-L-Rhap : arginine alpha-L-rhamnosyltransferase (EC 2.4.1.-)	GlycosylTransferases	CAZY		0	0	0	0	0	0	0	0	0	0	0	0
GT105	GT105 Dol-P-Man: protein alpha-mannosyltransferase (EC 2.4.1.109); Dol-P-Man:protein mannosyltransferase (EC 2.4.1.109)	GlycosylTransferases	CAZY		0	0	0	0	0	0	0	0	0	0	0	0
GT106	GT106 UDP-beta-L-rhamnose:rhamnogalacturonan I 4-alpha-rhamnosyltransferase (EC 2.4.1.351)	GlycosylTransferases	CAZY		0	0	0	0	0	0	0	0	0	0	0	0
GT107	GT107 CMP-beta-KDO: beta-2,4-KDO transferase (EC 2.4.99.-); CMP-beta-KDO: beta-2,7-KDO transferase (EC 2.4.99.-)	GlycosylTransferases	CAZY		0	0	0	0	0	0	0	0	0	0	0	0
GT108	GDP-alpha-D-Manp: beta-1,2-D-mannosyltransferase (EC 2.4.1.374)	GlycosylTransferases	CAZY		0	0	0	0	0	0	0	0	0	0	0	0
GT109	UDP-GalNAc: beta-1,4-N-acetylgalactosaminyltransferase (EC 2.4.1.-)	GlycosylTransferases	CAZY		0	0	0	0	0	0	0	0	0	0	0	0
GT11	GT11 GDP-L-Fuc: galactoside alpha-1,2-L-fucosyltransferase (EC 2.4.1.69); GDP-L-Fuc: beta-LacNac alpha-1,3-L-fucosyltransferase (EC 2.4.1.-)	GlycosylTransferases	CAZY		0	0	0	0	0	0	0	0	0	0	0	0
GT110	galactoside alpha-1,3/1,4-L-fucosyltransferase (EC 2.4.1.65); galactoside alpha-1,3-L-fucosyltransferase (EC 2.4.1.152); glycoprotein alpha-1,3-L-fucosyltransferase (EC 2.4.1.214)	GlycosylTransferases	CAZY		0	0	0	0	0	0	0	0	0	0	0	0
GT111	UDP-Galf: beta-1,3-galactofuranosyltransferase (EC 2.4.1.-)	GlycosylTransferases	CAZY		0	0	0	0	0	0	0	0	0	0	0	1
GT112	ADP-glyceromannoheptose: glycoprotein O-heptosyltransferase (EC 2.4.99.-)	GlycosylTransferases	CAZY		0	0	0	0	0	0	0	0	0	0	0	0
GT113	Glucosyltransferase (2.4.1.-); Hexosyltransferase (2.4.1.-)	GlycosylTransferases	CAZY		0	0	0	0	1	0	0	0	0	0	0	1
GT114	beta-xylosyltransferase (EC 2.4.1.-)	GlycosylTransferases	CAZY		0	0	0	0	0	0	0	0	0	0	0	0
GT115	UDP-GlcNAc: Dol-PP-GlcNAc beta-GlcNAc-transferase (EC 2.4.1.-)	GlycosylTransferases	CAZY		0	0	0	0	0	0	0	0	0	0	0	0
GT12	GT12 [N-acetylneuraminyl]-galactosylglucosylceramide N-acetylgalactosaminyltransferase (EC 2.4.1.92).	GlycosylTransferases	CAZY		0	0	0	0	0	0	0	0	0	0	0	0
GT13	GT13 alpha-1,3-mannosyl-glycoprotein beta-1,2-N-acetylglucosaminyltransferase (EC 2.4.1.101)	GlycosylTransferases	CAZY		0	0	0	0	0	0	0	0	0	0	0	0
GT14	GT14 beta-1,3-galactosyl-O-glycosyl-glycoprotein beta-1,6-N-acetylglucosaminyltransferase (EC 2.4.1.102); N-acetyllactosaminide beta-1,6-N-acetylglucosaminyltransferase (EC 2.4.1.150); protein O-beta-xylosyltransferase (EC 2.4.2.26); UDP-GlcA:arabinogalactan beta-glucuronosyltransferase (EC 2.4.1.-)	GlycosylTransferases	CAZY		0	0	0	0	0	0	1	0	0	0	0	1
GT15	GT15 glycolipid 2-alpha-mannosyltransferase (EC 2.4.1.131); GDP-Man: alpha-1,2-mannosyltransferase (EC 2.4.1.-).	GlycosylTransferases	CAZY		0	0	0	0	0	0	0	0	0	0	0	0
GT16	GT16 alpha-1,6-mannosyl-glycoprotein beta-1,2-N-acetylglucosaminyltransferase (EC 2.4.1.143).	GlycosylTransferases	CAZY		0	0	0	0	0	0	0	0	0	0	0	0
GT17	GT17 beta-1,4-mannosyl-glycoprotein beta-1,4-N-acetylglucosaminyltransferase (EC 2.4.1.144).	GlycosylTransferases	CAZY		0	0	0	0	0	0	0	0	0	0	0	0
GT18	GT18 alpha-1,3(6)-mannosylglycoprotein beta-1,6-N-acetyl-glucosaminyltransferase (EC 2.4.1.155).	GlycosylTransferases	CAZY		0	0	0	0	0	0	0	0	0	0	0	0
GT19	GT19 lipid-A-disaccharide synthase (EC 2.4.1.182).	GlycosylTransferases	CAZY		0	0	0	1	0	0	1	0	0	0	1	3
GT2	GT2 cellulose synthase (EC 2.4.1.12); chitin synthase (EC 2.4.1.16); dolichyl-phosphate beta-D-mannosyltransferase (EC 2.4.1.83); dolichyl-phosphate beta-glucosyltransferase (EC 2.4.1.117); N-acetylglucosaminyltransferase (EC 2.4.1.-); N-acetylgalactosaminyltransferase (EC 2.4.1.-); hyaluronan synthase (EC 2.4.1.212); chitin oligosaccharide synthase (EC 2.4.1.-); beta-1,3-glucan synthase (EC 2.4.…	GlycosylTransferases	CAZY		7	8	13	5	5	7	4	5	4	18	22	103
GT20	GT20 alpha,alpha-trehalose-phosphate synthase [UDP-forming] (EC 2.4.1.15); Glucosylglycerol-phosphate synthase (EC 2.4.1.213); trehalose-6-P phosphatase (EC 3.1.3.12); [retaining] GDP-valeniol: validamine 7-phosphate valeniolyltransferase (EC 2.-.-.-)	GlycosylTransferases	CAZY		0	1	1	0	0	1	0	0	0	1	0	4
GT21	GT21 UDP-Glc: ceramide beta-glucosyltransferase (EC 2.4.1.80).	GlycosylTransferases	CAZY		0	0	0	0	0	0	0	0	0	0	0	0
GT22	GT22 Dol-P-Man: Man6GlcNAc2-PP-Dol alpha-1,2-mannosyltransferase (EC 2.4.1.259); Dol-P-Man: Man8GlcNAc2-PP-Dol alpha-1,2-mannosyltransferase (EC 2.4.1.261); Dol-P-Man: Man2-GlcNAc-phosphatidylinositol alpha-1,2-mannosyltransferase (EC 2.4.1.-); Dol-P-Man: Man3-GlcNAc-phosphatidylinositol alpha-1,2-mannosyltransferase (EC 2.4.1.-)	GlycosylTransferases	CAZY		0	0	0	0	0	0	0	0	0	0	0	0
GT23	GT23 N-acetyl-beta-D-glucosaminide alpha-1,6-L-fucosyltransferase (EC 2.4.1.68); chitin-oligosaccharide alpha-1,6-L-fucosyltransferase (EC 2.4.1.-)	GlycosylTransferases	CAZY		0	0	0	0	0	0	0	0	0	0	0	0
GT24	GT24 UDP-Glc: glycoprotein alpha-glucosyltransferase (EC 2.4.1.-).	GlycosylTransferases	CAZY		0	0	0	0	0	0	0	0	0	0	0	0
GT25	GT25 lipopolysaccharide beta-1,4-galactosyltransferase (EC 2.4.1.-); beta-1,3-glucosyltransferase (EC 2.4.1.-); beta-1,2-glucosyltransferase (EC 2.4.1.-); beta-1,2-galactosyltransferase (EC 2.4.1.-); LPS beta-1,4-galactosyltransferase (EC 2.4.1.-); occidiofungin beta-xylosyltransferase (EC 2.4.2.-); UDP-Gal:procollagen beta-galactosyltransferase (EC 2.4.1.50)	GlycosylTransferases	CAZY		0	0	0	1	0	0	1	0	0	0	0	2
GT26	GT26 UDP-ManNAcA: beta-N-acetyl mannosaminuronyltransferase (EC 2.4.1.-); UDP-ManNAc: beta-N-acetyl-mannosaminyltransferase (EC 2.4.1.-); UDP-Glc: beta-1,4-glucosyltransferase (EC 2.4.1.-); beta-1,4-galactosyltransferase (EC 2.4.1.-)	GlycosylTransferases	CAZY		2	0	0	1	0	0	1	0	1	0	0	5
GT27	GT27 polypeptide alpha-N-acetylgalactosaminyltransferase (EC 2.4.1.41)	GlycosylTransferases	CAZY		0	0	0	0	0	0	0	0	1	0	0	1
GT28	GT28 1,2-diacylglycerol 3-beta-galactosyltransferase (EC 2.4.1.46); 1,2-diacylglycerol 3-beta-glucosyltransferase (EC 2.4.1.157); UDP-GlcNAc: Und-PP-MurAc-pentapeptide beta-N-acetylglucosaminyltransferase (EC 2.4.1.227); digalactosyldiacylglycerol synthase (EC 2.4.1.241)	GlycosylTransferases	CAZY		1	1	1	1	1	1	1	1	1	1	1	12
GT29	GT29 sialyltransferase (EC 2.4.99.-); beta-galactoside alpha-2,6-sialyltransferase (EC 2.4.99.1); alpha-N-acetylgalactosaminide alpha-2,6-sialyltransferase (EC 2.4.99.3); beta-galactoside alpha-2,3-sialyltransferase (EC 2.4.99.4); N-acetyllactosaminide alpha-2,3-sialyltransferase (EC 2.4.99.6); (alpha-N-acetyl-neuraminyl-2,3-beta-galactosyl-1,3)-N-acetylgalactosaminide alpha-2,6-sialyltransferase…	GlycosylTransferases	CAZY		0	0	0	0	0	0	0	0	0	0	0	0
GT3	GT3 glycogen synthase (EC 2.4.1.11).	GlycosylTransferases	CAZY		0	0	0	0	0	0	0	0	0	0	0	0
GT30	GT30 CMP-beta-KDO: alpha-3-deoxy-D-manno-octulosonic-acid (KDO) transferase (EC 2.4.99.-).	GlycosylTransferases	CAZY		0	0	0	1	0	0	1	0	0	0	1	3
GT31	GT31 N-acetyllactosaminide beta-1,3-N-acetylglucosaminyltransferase (EC 2.4.1.149); Glycoprotein-N-acetylgalactosamine 3-beta-galactosyltransferase (EC 2.4.1.122); fucose-specific beta-1,3-N-acetylglucosaminyltransferase (EC 2.4.1.-); globotriosylceramide beta-1,3-GalNAc transferase (EC 2.4.1.79); chondroitin synthase (beta-1,3-GlcUA and beta-1,4-GalNAc transferase (EC 2.4.1.175); chondroitin bet…	GlycosylTransferases	CAZY		0	0	0	0	0	0	0	0	0	0	0	0
GT32	GT32 alpha-1,6-mannosyltransferase (EC 2.4.1.-); alpha-1,4-N-acetylglucosaminyltransferase (EC 2.4.1.-); alpha-1,4-N-acetylgalactosaminyltransferase (EC 2.4.1.-); GDP-Man: inositol-phosphorylceramide transferase (EC 2.4.1.-); UDP-Gal: beta-galactoside alpha-1,4-galactosyltransferase (EC 2.4.1.-); UDP-Gal: lactose/N-acetyl-lactosamine alpha-1,4-galactosyltransferase (EC 2.4.1.-); UDP-Glc: protein …	GlycosylTransferases	CAZY		0	0	0	0	0	0	0	0	0	0	2	2
GT33	GT33 GDP-Man: chitobiosyldiphosphodolichol beta-mannosyltransferase (EC 2.4.1.142).	GlycosylTransferases	CAZY		0	0	0	0	0	0	0	0	0	0	0	0
GT34	GT34 UDP-Gal: galactomannan alpha-1,6-galactosyltransferase (EC 2.4.1.-); UDP-Xyl: xyloglucan alpha-1,6-xylosyltransferase (EC 2.4.2.39); alpha-1,2-galactosyltransferase (EC 2.4.1.-)	GlycosylTransferases	CAZY		0	0	0	0	0	0	0	0	0	0	0	0
GT35	GT35 glycogen or starch phosphorylase (EC 2.4.1.1).	GlycosylTransferases	CAZY		0	1	1	1	1	1	2	1	1	1	1	11
GT36	GT36 Deleted: now family GH94	GlycosylTransferases	CAZY		0	0	0	0	0	0	0	0	0	0	0	0
GT37	GT37 galactoside 2-L-fucosyltransferase (EC 2.4.1.69)	GlycosylTransferases	CAZY		0	0	0	0	0	0	0	0	0	0	0	0
GT38	GT38 polysialyltransferase (EC 2.4.-.-)	GlycosylTransferases	CAZY		0	0	0	0	0	0	0	0	0	0	0	0
GT39	GT39 Dol-P-Man: protein alpha-mannosyltransferase (EC 2.4.1.109)	GlycosylTransferases	CAZY		0	1	1	0	0	1	0	0	0	1	0	4
GT4	GT4 sucrose synthase (EC 2.4.1.13); sucrose-phosphate synthase (EC 2.4.1.14); alpha-glucosyltransferase (EC 2.4.1.52); lipopolysaccharide N-acetylglucosaminyltransferase (EC 2.4.1.56); phosphatidylinositol alpha-mannosyltransferase (EC 2.4.1.57); GDP-Man: Man1GlcNAc2-PP-dolichol alpha-1,3-mannosyltransferase (EC 2.4.1.132); GDP-Man: Man3GlcNAc2-PP-dolichol/Man4GlcNAc2-PP-dolichol alpha-1,2-mannos…	GlycosylTransferases	CAZY		6	4	4	8	3	9	4	5	4	13	13	77
GT40	GT40 beta-1,3-galactofuranosyltransferases (EC 2.4.1.-)	GlycosylTransferases	CAZY		0	0	0	0	0	0	0	0	0	0	0	0
GT41	GT41 UDP-GlcNAc: peptide beta-N-acetylglucosaminyltransferase (EC 2.4.1.255); UDP-Glc: peptide N-beta-glucosyltransferase (EC 2.4.1.-)	GlycosylTransferases	CAZY		0	0	0	0	0	0	0	0	0	0	0	0
GT42	GT42 CMP-NeuAc alpha-2,3-sialyltransferase (EC 2.4.99.-)	GlycosylTransferases	CAZY		0	0	0	0	0	0	0	0	0	0	0	0
GT43	GT43 beta-glucuronyltransferase (EC 2.4.1.135); UDP-Xyl: xylan beta-1,4-xylosyltransferase (EC 2.4.2.-)	GlycosylTransferases	CAZY		0	0	0	0	0	0	0	0	0	0	0	0
GT44	GT44 UDP-Glc: alpha-glucosyltransferase (EC 2.4.1.-); UDP-GlcNAc: alpha-N-acetylglucosaminyltransferase (EC 2.4.1.-).	GlycosylTransferases	CAZY		0	0	0	0	0	0	0	0	0	0	0	0
GT45	GT45 alpha-N-acteylglucosaminyltransferase (EC 2.4.1.-)	GlycosylTransferases	CAZY		0	0	0	0	0	0	0	0	0	0	0	0
GT46	GT46 Deleted	GlycosylTransferases	CAZY		0	0	0	0	0	0	0	0	0	0	0	0
GT47	GT47 heparan beta-glucuronyltransferase (EC 2.4.1.225); xyloglucan beta-galactosyltransferase (EC 2.4.1.-); heparan synthase (EC 2.4.1.-); arabinan alpha-L-arabinosyltransferase (EC 2.4.2.-).	GlycosylTransferases	CAZY		0	0	0	0	0	0	0	0	0	0	0	0
GT48	GT48 1,3-beta-glucan synthase (EC 2.4.1.34)	GlycosylTransferases	CAZY		0	0	0	0	0	0	0	0	0	0	0	0
GT49	GT49 beta-1,3-N-acetylglucosaminyltransferase (EC 2.4.1.-).	GlycosylTransferases	CAZY		0	0	0	0	0	0	0	0	0	0	0	0
GT5	GT5 UDP-Glc: glycogen glucosyltransferase (EC 2.4.1.11); ADP-Glc: starch glucosyltransferase (EC 2.4.1.21); NDP-Glc: starch glucosyltransferase (EC 2.4.1.242); UDP-Glc: alpha-1,3-glucan synthase (EC 2.4.1.183) UDP-Glc: alpha-1,4-glucan synthase (EC 2.4.1.-)	GlycosylTransferases	CAZY		0	1	1	1	1	1	1	1	1	2	2	12
GT50	GT50 Dol-P-Man alpha-1,4-mannosyltransferase (EC 2.4.1.-)	GlycosylTransferases	CAZY		0	0	0	0	0	0	0	0	0	0	0	0
GT51	GT51 murein polymerase (EC 2.4.1.129).	GlycosylTransferases	CAZY		3	1	1	5	3	2	4	3	5	2	2	33
GT52	GT52 alpha-2,3-sialyltransferase (EC 2.4.99.4); alpha-glucosyltransferase (EC 2.4.1.-)	GlycosylTransferases	CAZY		0	0	0	0	0	0	0	0	0	0	0	0
GT53	GT53 UDP-L-Ara: alpha-L-arabinosyltransferase (EC 2.4.2.-)	GlycosylTransferases	CAZY		0	0	0	0	0	0	0	0	0	3	0	3
GT54	GT54 UDP-GlcNAc: alpha-1,3-D-mannoside beta-1,4-N-acetylglucosaminyltransferase (EC 2.4.1.145)	GlycosylTransferases	CAZY		0	0	0	0	0	0	0	0	0	0	0	0
GT55	GT55 GDP-Man: mannosyl-3-phosphoglycerate synthase (EC 2.4.1.217)	GlycosylTransferases	CAZY		0	0	0	0	0	0	0	0	0	0	0	0
GT56	GT56 TDP-Fuc4NAc: lipid II Fuc4NAc transferase (EC 2.4.1.-)	GlycosylTransferases	CAZY		0	0	0	1	0	0	1	0	0	0	0	2
GT57	GT57 Dol-P-Glc: alpha-1,3-glucosyltransferase (EC 2.4.1.-)	GlycosylTransferases	CAZY		0	0	0	0	0	0	0	0	0	0	0	0
GT58	GT58 Dol-P-Man: Man5GlcNAc2-PP-Dol alpha-1,3-mannosyltransferase (EC 2.4.1.258)	GlycosylTransferases	CAZY		0	0	0	0	0	0	0	0	0	0	0	0
GT59	GT59 Dol-P-Glc: Glc2Man9GlcNAc2-PP-Dol alpha-1,2-glucosyltransferase (EC 2.4.1.256)	GlycosylTransferases	CAZY		0	0	0	0	0	0	0	0	0	0	0	0
GT6	GT6 alpha-1,3-galactosyltransferase (EC 2.4.1.87); alpha-1,3 N-acetylgalactosaminyltransferase (EC 2.4.1.40); alpha-galactosyltransferase (EC 2.4.1.37); globoside alpha-N-acetylgalactosaminyltransferase (EC 2.4.1.88).	GlycosylTransferases	CAZY		0	0	0	0	0	0	0	0	0	0	0	0
GT60	GT60 UDP-GlcNAc: polypeptide alpha-N-acetylglucosaminyltransferase (EC 2.4.1.-); UDP-GlcNAc: hydroxyproline polypeptide alpha-N-acetylglucosaminyltransferase (EC 2.4.1.-)	GlycosylTransferases	CAZY		0	0	0	0	0	0	0	0	0	0	0	0
GT61	GT61 beta-1,2-xylosyltransferase (EC 2.4.2.38) ; protein O-beta-N-acetylglucosaminyltransferase (EC 2.4.1.94) ; xylan alpha-1,3-arabinofuranosyltransferase (EC 2.4.2.-) ;	GlycosylTransferases	CAZY		0	0	0	0	0	0	0	0	0	0	0	0
GT62	GT62 alpha-1,2-mannosyltransferase (EC 2.4.1.-); alpha-1,6-mannosyltransferase (EC 2.4.1.-)	GlycosylTransferases	CAZY		0	0	0	0	0	0	0	0	0	0	0	0
GT63	GT63 UDP-Glc: DNA beta-glucosyltransferase (EC 2.4.1.27)	GlycosylTransferases	CAZY		0	0	0	0	0	0	0	0	0	0	0	0
GT64	GT64 UDP-GlcNAc: heparan alpha-N-acetylhexosaminyltransferase (EC 2.4.1.224)	GlycosylTransferases	CAZY		0	0	0	0	0	0	0	0	0	0	0	0
GT65	GT65 GDP-Fuc: protein O-alpha-fucosyltransferase (EC 2.4.1.-)	GlycosylTransferases	CAZY		0	0	0	0	0	0	0	0	0	0	0	0
GT66	GT66 dolichyl-diphosphooligosaccharide‚Äö√†√∂¬¨¬¢‚Äö√Ñ√∂‚àö√°¬¨¬Æ‚Äö√Ñ√∂‚àö√ë‚àöœÄprotein glycotransferase (EC 2.4.99.18); undecaprenyl-diphosphooligosaccharide‚Äö√†√∂¬¨¬¢‚Äö√Ñ√∂‚àö√°¬¨¬Æ‚Äö√Ñ√∂‚àö√ë‚àöœÄprotein glycotransferase (EC 2.4.99.19)	GlycosylTransferases	CAZY		0	0	0	0	0	0	0	0	0	0	0	0
GT67	GT67 UDP-Gal: phosphoglycan beta-1,3-galactosyltransferase 1 (SCG1) (EC 2.4.1.-); UDP-GlcNAc beta-1,2-N-acetylglucosaminyltransferase (EC 2.4.1.-)	GlycosylTransferases	CAZY		0	0	0	0	0	0	0	0	0	0	0	0
GT68	GT68 GDP-Fuc: protein O-alpha-fucosyltransferase (EC 2.4.1.-)	GlycosylTransferases	CAZY		0	0	0	0	0	0	0	0	0	0	0	0
GT69	GT69 GDP-Man: alpha-1,3-mannosyltransferase (EC 2.4.1.-)	GlycosylTransferases	CAZY		0	0	0	0	0	0	0	0	0	0	0	0
GT7	GT7 lactose synthase (EC 2.4.1.22); beta-N-acetylglucosaminyl-glycopeptide beta-1,4-galactosyltransferase (EC 2.4.1.38); N-acetyllactosamine synthase (EC 2.4.1.90); xylosylprotein beta-4-galactosyltransferase (EC 2.4.1.133); UDP-Gal: neolactotriaosylceramide beta-1,4-galactosyltransferase (EC 2.4.1.275); beta-1,4-N-acetylglucosaminyltransferase (EC 2.4.1.-)	GlycosylTransferases	CAZY		0	0	0	0	0	0	0	0	0	0	0	0
GT70	GT70 UDP-GlcA: beta-glucuronosyltransferase (EC 2.4.1.17)	GlycosylTransferases	CAZY		0	0	0	0	0	0	0	0	0	0	0	0
GT71	GT71 alpha-mannosyltransferase (EC 2.4.1.-)	GlycosylTransferases	CAZY		0	0	0	0	0	0	0	0	0	0	0	0
GT72	GT72 UDP-Glc: DNA alpha-glucosyltransferase (EC 2.4.1.26)	GlycosylTransferases	CAZY		0	0	0	0	0	0	0	0	0	0	0	0
GT73	GT73 CMP-beta-KDO: alpha-3-deoxy-D-manno-octulosonic-acid (KDO) transferase (EC 2.4.99.-).	GlycosylTransferases	CAZY		0	0	0	0	0	0	0	0	0	0	0	0
GT74	GT74 alpha-1,2-L-fucosyltransferase (EC 2.4.1.69)	GlycosylTransferases	CAZY		0	0	0	0	0	0	0	0	0	0	0	0
GT75	GT75 UDP-Glc: self-glucosylating beta-glucosyltransferase (EC 2.4.1.-); UDP-L-arabinopyranose mutase (EC 5.4.99.-)	GlycosylTransferases	CAZY		0	0	0	0	0	0	0	0	0	0	0	0
GT76	GT76 Dol-P-Man: alpha-1,6-mannosyltransferase (EC 2.4.1.-)	GlycosylTransferases	CAZY		0	0	0	0	0	0	0	0	0	0	0	0
GT77	GT77 alpha-xylosyltransferase (EC 2.4.2.39); alpha-1,3-galactosyltransferase (EC 2.4.1.37); arabinosyltransferase (EC 2.4.2.-); arabinosyltransferase (EC 2.4.2.-)	GlycosylTransferases	CAZY		0	0	0	0	0	0	0	0	0	0	0	0
GT78	GT78 GDP-Man: alpha-mannosyltransferase (mannosylglycerate synthase) (EC 2.4.1.-)	GlycosylTransferases	CAZY		0	0	0	0	0	0	0	0	0	0	0	0
GT79	GT79 GDP-D-Ara: phosphoglycan alpha-1,2-D-arabinopyranosyltransferase 1 (EC 2.4.2.-)	GlycosylTransferases	CAZY		0	0	0	0	0	0	0	0	0	0	0	0
GT8	GT8 lipopolysaccharide alpha-1,3-galactosyltransferase (EC 2.4.1.44); UDP-Glc: (glucosyl)lipopolysaccharide alpha-1,2-glucosyltransferase (EC 2.4.1.-); lipopolysaccharide glucosyltransferase 1 (EC 2.4.1.58); glycogenin glucosyltransferase (EC 2.4.1.186); inositol 1-alpha-galactosyltransferase (galactinol synthase) (EC 2.4.1.123); homogalacturonan alpha-1,4-galacturonosyltransferase (EC 2.4.1.43);…	GlycosylTransferases	CAZY		0	0	0	0	0	0	3	1	0	0	0	5
GT80	GT80 beta-galactoside alpha-2,6-sialyltransferase (EC 2.4.99.1); beta-galactoside alpha-2,3-sialyltransferase (EC 2.4.99.4)	GlycosylTransferases	CAZY		0	0	0	0	0	0	0	0	0	0	0	0
GT81	GT81 NDP-Glc: glucosyl-3-phosphoglycerate synthase (EC 2.4.1.-); NDP-Man: mannosyl-3-phosphoglycerate synthase (EC 2.4.1.-);	GlycosylTransferases	CAZY		0	0	0	0	0	0	0	0	0	1	0	1
GT82	GT82 UDP-GalNAc: beta-1,4-N-acetylgalactosaminyltransferase (EC 2.4.1.-)	GlycosylTransferases	CAZY		0	0	0	0	0	0	0	0	0	0	0	0
GT83	GT83 undecaprenyl phosphate-alpha-L-Ara4N: 4-amino-4-deoxy-beta-L-arabinosyltransferase (EC 2.4.2.43); dodecaprenyl phosphate-beta-galacturonic acid: lipopolysaccharide core alpha-galacturonosyl transferase (EC 2.4.1.-)	GlycosylTransferases	CAZY		0	1	0	2	0	0	1	0	0	2	1	7
GT84	GT84 cyclic beta-1,2-glucan synthase (EC 2.4.1.-);	GlycosylTransferases	CAZY		0	0	0	0	0	0	0	0	0	0	0	0
GT85	GT85 beta-D-arabinofuranosyl monophosphoryldecaprenol: galactan alpha-D-arabinofuranosyltransferase (EC 2.4.2.-)	GlycosylTransferases	CAZY		0	0	0	0	0	0	0	0	0	1	0	1
GT86	GT86 Deleted.	GlycosylTransferases	CAZY		0	0	0	0	0	0	0	0	0	0	0	0
GT87	GT87 polyprenol-P-Man: alpha-1,2-mannosyltransferase (EC 2.4.1.-)	GlycosylTransferases	CAZY		0	0	0	0	0	0	0	0	0	3	0	3
GT88	GT88 UDP-Glc: alpha-glucosyltransferase (EC 2.4.1.-)	GlycosylTransferases	CAZY		0	0	0	0	0	0	0	0	0	0	0	0
GT89	GT89 beta-D-arabinofuranosyl-1-monophosphoryldecaprenol : arabinan beta-1,2-arabinofuranosyltransferase (EC 2.4.2.-)	GlycosylTransferases	CAZY		0	0	0	0	0	0	0	0	0	1	0	1
GT9	GT9 lipopolysaccharide N-acetylglucosaminyltransferase (EC 2.4.1.56); heptosyltransferase (EC 2.4.-.-).	GlycosylTransferases	CAZY		0	0	0	6	0	0	3	0	0	0	1	10
GT90	GT90 UDP-Xyl: (mannosyl) glucuronoxylomannan/galactoxylomannan beta-1,2-xylosyltransferase (EC 2.4.2.-); UDP-Glc: protein O-beta-glucosyltransferase (EC 2.4.1.-); UDP-Xyl: protein O-beta-xylosyltransferase (EC 2.4.2.-)	GlycosylTransferases	CAZY		0	0	0	0	0	0	0	0	0	0	0	0
GT91	GT91 beta-1,2-mannosyltransferase (EC 2.4.1.-)	GlycosylTransferases	CAZY		0	0	0	0	0	0	0	0	0	0	0	0
GT92	GT92 UDP-Gal: N-glycan core alpha-1,6-fucoside beta-1,4-galactosyltransferase (EC 2.4.1.-); UDP-Gal: beta-galactoside beta-1,4-galactosyltransferase (EC 2.4.1.-)	GlycosylTransferases	CAZY		0	0	0	0	0	0	0	0	0	0	0	0
GT93	GT93 UDP-GluA : alpha-glucuronyltransferase (EC 2.4.1.-) involved in GAG polymerization	GlycosylTransferases	CAZY		0	0	0	0	0	0	0	0	0	0	0	0
GT94	GT94 GDP-Man: GlcA-beta-1,2-Man-alpha-1,3-Glc-beta-1,4-Glc-alpha-1-PP-undecaprenol beta-1,4-mannosyltransferase (2.4.1.251)	GlycosylTransferases	CAZY		0	1	0	0	0	0	0	0	0	0	0	1
GT95	GT95 UDP-beta-L-Araf:hydroxyproline beta-L-arabinofuranosyltransferase (EC 2.4.2.-);	GlycosylTransferases	CAZY		0	0	0	0	0	0	0	0	0	0	0	0
GT96	GT96 UDP-Gal: peptidyl serine alpha-galactosyltransferase (EC 2.4.1.-)	GlycosylTransferases	CAZY		0	0	0	0	0	0	0	0	0	0	0	0
GT97	GT97 CMP-Neu5Ac:alpha-galactoside alpha-2,6-sialyltransferase (EC 2.4.99.-); CMP-Neu5Ac:alpha-glucoside alpha-2,6-sialyltransferase (EC 2.4.99.-);	GlycosylTransferases	CAZY		0	0	0	0	0	0	0	0	0	0	0	0
GT98	GT98 Dol-P-Man : protein [tryptophan] alpha-C-mannosyltransferase (EC 2.4.1.-)	GlycosylTransferases	CAZY		0	0	0	0	0	0	0	0	0	0	0	0
GT99	GT99 CMP-beta-KDO 3-deoxy-beta-D-manno-oct-2-ulosonic acid transferase (EC 2.4.99.-)	GlycosylTransferases	CAZY		0	0	0	0	0	0	0	0	0	0	0	0
PL0	PL0 Polysaccharide lyases not yet assigned to a family.	Polysaccharide Lyases	CAZY		0	0	0	0	0	0	0	0	0	0	0	0
PL14	PL14 alginate lyase (EC 4.2.2.3); exo-oligoalginate lyase (EC 4.2.2.26); beta-1,4-glucuronan lyase (EC 4.2.2.14)	Polysaccharide Lyases	CAZY		0	0	0	0	0	0	0	0	0	0	0	0
PL16	PL16 hyaluronan lyase (EC 4.2.2.1).	Polysaccharide Lyases	CAZY		0	0	0	0	0	0	0	0	0	0	0	0
PL17	PL17 alginate lyase (EC 4.2.2.3); oligoalginate lyase (EC 4.2.2.26)	Polysaccharide Lyases	CAZY		0	0	0	0	0	0	0	0	0	0	0	0
PL18	PL18 alginate lyase (EC 4.2.2.3); poly(alpha-L-guluronate) lyase / G-specific alginate lyase (EC 4.2.2.11); MG-specific alginate lyase (EC 4.2.2.-)	Polysaccharide Lyases	CAZY		0	0	0	0	0	0	0	0	0	0	0	0
PL19	PL19 Deleted: now family GH91	Polysaccharide Lyases	CAZY		0	0	0	0	0	0	0	0	0	0	0	0
PL20	PL20 endo-beta-1,4-glucuronan lyase (EC 4.2.2.14)	Polysaccharide Lyases	CAZY		0	0	0	0	0	0	0	0	0	0	0	0
PL31	PL31 endo-beta-1,4-glucuronan lyase (EC 4.2.2.14)	Polysaccharide Lyases	CAZY		0	1	0	0	0	0	0	0	0	0	0	1
PL32	PL32 poly(beta-mannuronate) lyase / M-specific alginate lyase (EC 4.2.2.3)	Polysaccharide Lyases	CAZY		0	0	0	0	0	0	0	0	0	0	0	0
PL34	PL34 alginate lyase (EC 4.2.2.-)	Polysaccharide Lyases	CAZY		0	0	0	0	0	0	0	0	0	0	0	0
PL35	PL35 chondroitin lyase / chondroitinase (EC 4.2.2.-); chondroitin AC lyase (EC 4.2.2.5)	Polysaccharide Lyases	CAZY		0	0	0	0	0	0	0	0	0	0	0	0
PL36	PL36 poly(beta-mannuronate) lyase / M-specific alginate lyase (EC 4.2.2.3)	Polysaccharide Lyases	CAZY		0	0	0	0	0	0	0	0	0	0	0	0
PL38	endo-_-1,4-glucuronan lyase (EC 4.2.2.14)	Polysaccharide Lyases	CAZY		0	0	0	0	0	0	0	0	0	0	0	0
PL39	alginate lyase (EC 4.2.2.-)	Polysaccharide Lyases	CAZY		0	0	0	0	0	0	0	0	0	0	0	0
PL40	ulvan lyase (EC 4.2.2.-)	Polysaccharide Lyases	CAZY		0	0	0	0	0	0	0	0	0	0	0	0
PL41	alginate lyase (EC 4.2.2.3)	Polysaccharide Lyases	CAZY		0	0	0	0	0	0	0	0	0	0	0	0
PL42	L-rhamnose-_-1,4-D-glucuronate lyase (EC 4.2.2.-); L-Rh_-_-1,4-GlcA _-L-rhamnohydrolase (EC 3.2.1.-)	Polysaccharide Lyases	CAZY		0	0	0	0	0	0	0	0	0	0	0	0
PL5	PL5 alginate lyase (EC 4.2.2.3).	Polysaccharide Lyases	CAZY		0	0	0	0	0	0	0	0	0	0	0	0
PL7	PL7 poly(beta-mannuronate) lyase / M-specific alginate lyase (EC 4.2.2.3); alpha-L-guluronate lyase / G-specific alginate lyase (EC 4.2.2.11); poly-(MG)-lyase / MG-specific alginate lyase (EC 4.2.2.-); endo-beta-1,4-glucuronan lyase (EC 4.2.2.14)	Polysaccharide Lyases	CAZY		0	0	0	0	0	0	0	0	0	0	0	0
				Total/strain	98	88	91	72	62	122	89	47	58	127	94	Average ->	81.0833

## Sheet: Table S1E
Enzyme_Type	Searched_String	Matched_Descriptions	Isolate	SignalP_Prediction	SignalP_Type
Exopeptidases - Aminopeptidases	Peptidase family M20/M25/M40	Oceanobacillus_caeni_1_1031 rank: D; Peptidase family M20/M25/M40 [PF01546.33]; Peptidase dimerisation domain [PF07687.19] (db=pfam)	Oceanobacillus caeni ASF-9
Exopeptidases - Aminopeptidases	Peptidase family M20/M25/M40	Microbacterium_phyllosphaerae_contig_2_2548 rank: D; Peptidase family M20/M25/M40 [PF01546.33] (db=pfam)	Microbacterium phyllosphaerae ASF-3
Exopeptidases - Aminopeptidases	Peptidase family M20/M25/M40	Carnobacterium_maltaromaticum_1_1991 rank: D; Peptidase family M20/M25/M40 [PF01546.33]; Peptidase dimerisation domain [PF07687.19] (db=pfam)	Carnobacterium maltaromaticum ASF-1
Exopeptidases - Aminopeptidases	Peptidase family M20/M25/M40	Carnobacterium_maltaromaticum_1_1864 rank: D; Peptidase family M20/M25/M40 [PF01546.33] (db=pfam)	Carnobacterium maltaromaticum ASF-1
Exopeptidases - Aminopeptidases	Peptidase family M20/M25/M40	Carnobacterium_maltaromaticum_1_1622 rank: D; Peptidase family M20/M25/M40 [PF01546.33]; Peptidase dimerisation domain [PF07687.19] (db=pfam)	Carnobacterium maltaromaticum ASF-1
Exopeptidases - Aminopeptidases	Peptidase family M20/M25/M40	Carnobacterium_maltaromaticum_1_1156 rank: D; Peptidase family M20/M25/M40 [PF01546.33]; Peptidase dimerisation domain [PF07687.19] (db=pfam)	Carnobacterium maltaromaticum ASF-1
Exopeptidases - Aminopeptidases	Peptidase family M20/M25/M40	Carnobacterium_maltaromaticum_1_713 rank: D; Peptidase family M20/M25/M40 [PF01546.33] (db=pfam)	Carnobacterium maltaromaticum ASF-1
Exopeptidases - Aminopeptidases	Peptidase family M20/M25/M40	Microbacterium_phyllosphaerae_contig_2_3324 rank: D; Peptidase family M20/M25/M40 [PF01546.33]; Peptidase family M28 [PF04389.22] (db=pfam)	Microbacterium phyllosphaerae ASF-3
Exopeptidases - Aminopeptidases	Peptidase family M20/M25/M40	Microbacterium_phyllosphaerae_contig_2_2086 rank: D; Peptidase family M20/M25/M40 [PF01546.33]; Peptidase dimerisation domain [PF07687.19]; Peptidase family M28 [PF04389.22] (db=pfam)	Microbacterium phyllosphaerae ASF-3
Exopeptidases - Aminopeptidases	Peptidase family M20/M25/M40	Rhodococcus_sp002259485_1_1942 rank: D; Peptidase family M20/M25/M40 [PF01546.33]; Peptidase family M28 [PF04389.22] (db=pfam)	Rhodococcus sp. ASF-10
Exopeptidases - Aminopeptidases	Peptidase family M20/M25/M40	Microbacterium_phyllosphaerae_contig_2_795 rank: D; Peptidase family M20/M25/M40 [PF01546.33]; Peptidase dimerisation domain [PF07687.19] (db=pfam)	Microbacterium phyllosphaerae ASF-3
Exopeptidases - Aminopeptidases	Peptidase family M20/M25/M40	Halpernia_1_2234 rank: D; Peptidase family M20/M25/M40 [PF01546.33] (db=pfam)	Halpernia ASF-11
Exopeptidases - Aminopeptidases	Peptidase family M20/M25/M40	Oceanobacillus_caeni_1_2922 rank: D; Peptidase family M20/M25/M40 [PF01546.33]; Peptidase dimerisation domain [PF07687.19] (db=pfam)	Oceanobacillus caeni ASF-9
Exopeptidases - Aminopeptidases	Peptidase family M20/M25/M40	Oceanobacillus_caeni_1_1505 rank: D; Peptidase family M20/M25/M40 [PF01546.33] (db=pfam)	Oceanobacillus caeni ASF-9
Exopeptidases - Aminopeptidases	Peptidase family M20/M25/M40	Oceanobacillus_caeni_1_1140 rank: D; Peptidase family M20/M25/M40 [PF01546.33]; Peptidase dimerisation domain [PF07687.19] (db=pfam)	Oceanobacillus caeni ASF-9
Exopeptidases - Aminopeptidases	Peptidase family M20/M25/M40	Oceanobacillus_caeni_1_776 rank: D; Peptidase family M20/M25/M40 [PF01546.33] (db=pfam)	Oceanobacillus caeni ASF-9
Exopeptidases - Aminopeptidases	Peptidase family M20/M25/M40	Rhodococcus_sp002259485_1_1269 rank: D; Peptidase family M20/M25/M40 [PF01546.33]; Peptidase dimerisation domain [PF07687.19] (db=pfam)	Rhodococcus sp. ASF-10
Exopeptidases - Aminopeptidases	Peptidase family M20/M25/M40	Rhodococcus_sp002259485_1_2932 rank: D; Peptidase family M20/M25/M40 [PF01546.33]; Peptidase dimerisation domain [PF07687.19] (db=pfam)	Rhodococcus sp. ASF-10
Exopeptidases - Aminopeptidases	Peptidase family M20/M25/M40	Rhodococcus_sp002259485_1_5063 rank: D; Peptidase family M20/M25/M40 [PF01546.33]; Peptidase dimerisation domain [PF07687.19] (db=pfam)	Rhodococcus sp. ASF-10
Exopeptidases - Aminopeptidases	Peptidase family M20/M25/M40	Proteus_sp014897315_contig_1_1069 rank: D; Peptidase family M20/M25/M40 [PF01546.33]; Peptidase dimerisation domain [PF07687.19] (db=pfam)	Proteus sp. ASF-4
Exopeptidases - Aminopeptidases	Peptidase family M20/M25/M40	Brachybacterium_1_262 rank: D; Peptidase family M20/M25/M40 [PF01546.33] (db=pfam)	Brachybacterium ASF-6
Exopeptidases - Aminopeptidases	Peptidase family M20/M25/M40	Brachybacterium_1_1119 rank: D; Peptidase family M20/M25/M40 [PF01546.33]; Peptidase dimerisation domain [PF07687.19] (db=pfam)	Brachybacterium ASF-6
Exopeptidases - Aminopeptidases	Peptidase family M20/M25/M40	Brachybacterium_1_1902 rank: D; Peptidase family M20/M25/M40 [PF01546.33] (db=pfam)	Brachybacterium ASF-6
Exopeptidases - Aminopeptidases	Peptidase family M20/M25/M40	Brachybacterium_1_2567 rank: D; Peptidase family M20/M25/M40 [PF01546.33]; Peptidase dimerisation domain [PF07687.19] (db=pfam)	Brachybacterium ASF-6
Exopeptidases - Aminopeptidases	Peptidase family M20/M25/M40	Brachybacterium_1_2749 rank: D; Peptidase family M20/M25/M40 [PF01546.33]; Peptidase dimerisation domain [PF07687.19]; Peptidase family M28 [PF04389.22] (db=pfam)	Brachybacterium ASF-6
Exopeptidases - Aminopeptidases	Peptidase family M20/M25/M40	Brachybacterium_1_3169 rank: D; Peptidase family M20/M25/M40 [PF01546.33]; Peptidase dimerisation domain [PF07687.19] (db=pfam)	Brachybacterium ASF-6
Exopeptidases - Aminopeptidases	Peptidase family M20/M25/M40	Microbacterium_sp002979415_1_442 rank: D; Peptidase family M20/M25/M40 [PF01546.33]; Peptidase dimerisation domain [PF07687.19] (db=pfam)	Microbacterium sp. ASF-2
Exopeptidases - Aminopeptidases	Peptidase family M20/M25/M40	Rhodococcus_sp002259485_1_4237 rank: D; Peptidase family M20/M25/M40 [PF01546.33]; Peptidase dimerisation domain [PF07687.19] (db=pfam)	Rhodococcus sp. ASF-10
Exopeptidases - Aminopeptidases	Peptidase family M20/M25/M40	Microbacterium_sp002979415_1_2206 rank: D; Peptidase family M20/M25/M40 [PF01546.33] (db=pfam)	Microbacterium sp. ASF-2
Exopeptidases - Aminopeptidases	Peptidase family M20/M25/M40	Microbacterium_sp002979415_1_2654 rank: D; Peptidase family M20/M25/M40 [PF01546.33]; Peptidase dimerisation domain [PF07687.19] (db=pfam)	Microbacterium sp. ASF-2
Exopeptidases - Aminopeptidases	Peptidase family M20/M25/M40	Lactococcus_A_raffinolactis_contig_1_711 rank: D; Peptidase family M20/M25/M40 [PF01546.33]; Peptidase dimerisation domain [PF07687.19] (db=pfam)	Lactococcus raffinolactis ASF-5
Exopeptidases - Aminopeptidases	Peptidase family M20/M25/M40	Lactococcus_A_raffinolactis_contig_1_902 rank: D; Peptidase family M20/M25/M40 [PF01546.33]; Peptidase dimerisation domain [PF07687.19] (db=pfam)	Lactococcus raffinolactis ASF-5
Exopeptidases - Aminopeptidases	Peptidase family M20/M25/M40	Lactococcus_A_raffinolactis_contig_1_1288 rank: D; Peptidase family M20/M25/M40 [PF01546.33] (db=pfam)	Lactococcus raffinolactis ASF-5
Exopeptidases - Aminopeptidases	Peptidase family M20/M25/M40	Hafnia_paralvei_1_1638 rank: D; Peptidase family M20/M25/M40 [PF01546.33]; Peptidase dimerisation domain [PF07687.19] (db=pfam)	Hafnia paralvei ASF-7
Exopeptidases - Aminopeptidases	Peptidase family M20/M25/M40	Enterococcus_G_italicus_contig_1_725 rank: D; Peptidase family M20/M25/M40 [PF01546.33]; Peptidase dimerisation domain [PF07687.19] (db=pfam)	Enterococcus italicus ASF-8
Exopeptidases - Aminopeptidases	Serine aminopeptidase, S33	Carnobacterium_maltaromaticum_1_1612 rank: D; Prolyl oligopeptidase family [PF00326.27]; Serine aminopeptidase, S33 [PF12146.15]; Abhydrolase family [PF12715.13]; Dienelactone hydrolase family [PF01738.24]; PET hydrolase-like [PF12740.14]; alpha/beta hydrolase fold [PF00561.26]; Alpha/beta hydrolase domain containing 18 [PF09752.15] (db=pfam)	Carnobacterium maltaromaticum ASF-1
Exopeptidases - Aminopeptidases	Serine aminopeptidase, S33	Microbacterium_sp002979415_1_2495 rank: D; Serine aminopeptidase, S33 [PF12146.15]; alpha/beta hydrolase fold [PF00561.26]; Alpha/beta hydrolase family [PF12697.13] (db=pfam)	Microbacterium sp. ASF-2
Exopeptidases - Aminopeptidases	Serine aminopeptidase, S33	Carnobacterium_maltaromaticum_1_1321 rank: D; Serine aminopeptidase, S33 [PF12146.15]; alpha/beta hydrolase fold [PF00561.26]; Alpha/beta hydrolase family [PF12697.13]; TAP-like protein [PF08386.16] (db=pfam)	Carnobacterium maltaromaticum ASF-1
Exopeptidases - Aminopeptidases	Serine aminopeptidase, S33	Carnobacterium_maltaromaticum_1_1394 rank: D; alpha/beta hydrolase fold [PF00561.26]; Serine aminopeptidase, S33 [PF12146.15]; Alpha/beta hydrolase family [PF12697.13]; Alpha/beta hydrolase of unknown function (DUF1057) [PF06342.18] (db=pfam)	Carnobacterium maltaromaticum ASF-1
Exopeptidases - Aminopeptidases	Serine aminopeptidase, S33	Lactococcus_A_raffinolactis_contig_1_1204 rank: D; alpha/beta hydrolase fold [PF00561.26]; Serine aminopeptidase, S33 [PF12146.15]; Alpha/beta hydrolase family [PF12697.13]; Ndr family [PF03096.20] (db=pfam)	Lactococcus raffinolactis ASF-5
Exopeptidases - Aminopeptidases	Serine aminopeptidase, S33	Lactococcus_A_raffinolactis_contig_1_145 rank: D; Serine aminopeptidase, S33 [PF12146.15]; Alpha/beta hydrolase family [PF12697.13] (db=pfam)	Lactococcus raffinolactis ASF-5
Exopeptidases - Aminopeptidases	Serine aminopeptidase, S33	Lactococcus_A_raffinolactis_contig_2_30 rank: D; alpha/beta hydrolase fold [PF00561.26]; Serine aminopeptidase, S33 [PF12146.15]; Alpha/beta hydrolase of unknown function (DUF1057) [PF06342.18]; Ndr family [PF03096.20]; Prolyl oligopeptidase family [PF00326.27] (db=pfam)	Lactococcus raffinolactis ASF-5
Exopeptidases - Aminopeptidases	Serine aminopeptidase, S33	Microbacterium_sp002979415_1_3401 rank: D; Serine aminopeptidase, S33 [PF12146.15]; alpha/beta hydrolase fold [PF00561.26]; Alpha/beta hydrolase family [PF12697.13]; X-Pro dipeptidyl-peptidase (S15 family) [PF02129.25] (db=pfam)	Microbacterium sp. ASF-2
Exopeptidases - Aminopeptidases	Serine aminopeptidase, S33	Microbacterium_sp002979415_1_3311 rank: D; Alpha/beta hydrolase family [PF12695.13]; Alpha/beta hydrolase domain [PF20408.4]; Serine aminopeptidase, S33 [PF12146.15]; TAP-like protein [PF08386.16] (db=pfam)	Microbacterium sp. ASF-2
Exopeptidases - Aminopeptidases	Serine aminopeptidase, S33	Microbacterium_sp002979415_1_3115 rank: D; alpha/beta hydrolase fold [PF00561.26]; Serine aminopeptidase, S33 [PF12146.15]; Alpha/beta hydrolase family [PF12697.13] (db=pfam)	Microbacterium sp. ASF-2
Exopeptidases - Aminopeptidases	Serine aminopeptidase, S33	Microbacterium_sp002979415_1_3003 rank: D; Alpha/beta hydrolase family [PF12697.13]; Serine aminopeptidase, S33 [PF12146.15]; alpha/beta hydrolase fold [PF00561.26] (db=pfam)	Microbacterium sp. ASF-2
Exopeptidases - Aminopeptidases	Serine aminopeptidase, S33	Microbacterium_sp002979415_1_2674 rank: D; Serine aminopeptidase, S33 [PF12146.15]; Alpha/beta hydrolase of unknown function (DUF1057) [PF06342.18]; alpha/beta hydrolase fold [PF00561.26]; Alpha/beta hydrolase family [PF12697.13]; TAP-like protein [PF08386.16] (db=pfam)	Microbacterium sp. ASF-2
Exopeptidases - Aminopeptidases	Serine aminopeptidase, S33	Microbacterium_sp002979415_1_2381 rank: D; Alpha/beta hydrolase family [PF12697.13]; alpha/beta hydrolase fold [PF00561.26]; Serine aminopeptidase, S33 [PF12146.15]; Thioesterase domain [PF00975.26] (db=pfam)	Microbacterium sp. ASF-2
Exopeptidases - Aminopeptidases	Serine aminopeptidase, S33	Carnobacterium_maltaromaticum_1_170 rank: D; alpha/beta hydrolase fold [PF00561.26]; Serine aminopeptidase, S33 [PF12146.15]; Alpha/beta hydrolase family [PF12697.13]; X-Pro dipeptidyl-peptidase (S15 family) [PF02129.25] (db=pfam)	Carnobacterium maltaromaticum ASF-1
Exopeptidases - Aminopeptidases	Serine aminopeptidase, S33	Microbacterium_sp002979415_1_2310 rank: D; Alpha/beta hydrolase family [PF12697.13]; Serine aminopeptidase, S33 [PF12146.15]; alpha/beta hydrolase fold [PF00561.26]; Thioesterase domain [PF00975.26]; PGAP1-like alpha/beta domain [PF07819.20] (db=pfam)	Microbacterium sp. ASF-2
Exopeptidases - Aminopeptidases	Serine aminopeptidase, S33	Microbacterium_sp002979415_1_2145 rank: D; Serine aminopeptidase, S33 [PF12146.15]; Alpha/beta hydrolase family [PF12697.13] (db=pfam)	Microbacterium sp. ASF-2
Exopeptidases - Aminopeptidases	Serine aminopeptidase, S33	Microbacterium_sp002979415_1_2139 rank: D; Male sterility protein [PF07993.18]; NAD dependent epimerase/dehydratase family [PF01370.27]; Alpha/beta hydrolase family [PF12697.13]; Serine aminopeptidase, S33 [PF12146.15]; alpha/beta hydrolase fold [PF00561.26]; 3-beta hydroxysteroid dehydrogenase/isomerase family [PF01073.25]; NmrA-like family [PF05368.20]; NAD(P)H-binding [PF13460.12]; GDP-mannose…	Microbacterium sp. ASF-2
Exopeptidases - Aminopeptidases	Serine aminopeptidase, S33	Microbacterium_sp002979415_1_2054 rank: D; Prolyl oligopeptidase family [PF00326.27]; Dienelactone hydrolase family [PF01738.24]; BD-FAE [PF20434.5]; alpha/beta hydrolase fold [PF07859.19]; Phospholipase/Carboxylesterase [PF02230.22]; Serine aminopeptidase, S33 [PF12146.15]; BAAT / Acyl-CoA thioester hydrolase C terminal [PF08840.17]; Secretory lipase [PF03583.20] (db=pfam)	Microbacterium sp. ASF-2
Exopeptidases - Aminopeptidases	Serine aminopeptidase, S33	Microbacterium_sp002979415_1_1943 rank: D; alpha/beta hydrolase fold [PF00561.26]; Alpha/beta hydrolase family [PF12697.13]; Serine aminopeptidase, S33 [PF12146.15]; Alpha/beta hydrolase of unknown function (DUF1057) [PF06342.18]; Thioesterase domain [PF00975.26]; X-Pro dipeptidyl-peptidase (S15 family) [PF02129.25] (db=pfam)	Microbacterium sp. ASF-2
Exopeptidases - Aminopeptidases	Serine aminopeptidase, S33	Microbacterium_sp002979415_1_1895 rank: D; Alpha/beta hydrolase family [PF12697.13]; alpha/beta hydrolase fold [PF00561.26]; Serine aminopeptidase, S33 [PF12146.15]; Prolyl oligopeptidase family [PF00326.27] (db=pfam)	Microbacterium sp. ASF-2
Exopeptidases - Aminopeptidases	Serine aminopeptidase, S33	Microbacterium_sp002979415_1_1843 rank: D; Alpha/beta hydrolase family [PF12697.13]; Serine aminopeptidase, S33 [PF12146.15]; alpha/beta hydrolase fold [PF00561.26] (db=pfam)	Microbacterium sp. ASF-2
Exopeptidases - Aminopeptidases	Serine aminopeptidase, S33	Microbacterium_sp002979415_1_1545 rank: D; Serine aminopeptidase, S33 [PF12146.15]; alpha/beta hydrolase fold [PF00561.26]; Alpha/beta hydrolase family [PF12697.13] (db=pfam)	Microbacterium sp. ASF-2
Exopeptidases - Aminopeptidases	Serine aminopeptidase, S33	Microbacterium_sp002979415_1_1324 rank: D; Serine aminopeptidase, S33 [PF12146.15]; Prolyl oligopeptidase family [PF00326.27]; alpha/beta hydrolase fold [PF00561.26]; Alpha/beta hydrolase family [PF12697.13]; BAAT / Acyl-CoA thioester hydrolase C terminal [PF08840.17] (db=pfam)	Microbacterium sp. ASF-2
Exopeptidases - Aminopeptidases	Serine aminopeptidase, S33	Microbacterium_sp002979415_1_1227 rank: D; alpha/beta hydrolase fold [PF00561.26]; Serine aminopeptidase, S33 [PF12146.15]; Alpha/beta hydrolase family [PF12697.13]; X-Pro dipeptidyl-peptidase (S15 family) [PF02129.25] (db=pfam)	Microbacterium sp. ASF-2
Exopeptidases - Aminopeptidases	Serine aminopeptidase, S33	Microbacterium_sp002979415_1_1226 rank: D; alpha/beta hydrolase fold [PF00561.26]; Serine aminopeptidase, S33 [PF12146.15]; Alpha/beta hydrolase family [PF12697.13]; Thioesterase domain [PF00975.26] (db=pfam)	Microbacterium sp. ASF-2
Exopeptidases - Aminopeptidases	Serine aminopeptidase, S33	Microbacterium_sp002979415_1_988 rank: D; Serine aminopeptidase, S33 [PF12146.15]; alpha/beta hydrolase fold [PF00561.26]; Alpha/beta hydrolase family [PF12697.13]; PET hydrolase-like [PF12740.14]; Chlorophyllase [PF07224.18] (db=pfam)	Microbacterium sp. ASF-2
Exopeptidases - Aminopeptidases	Serine aminopeptidase, S33	Microbacterium_sp002979415_1_962 rank: D; alpha/beta hydrolase fold [PF00561.26]; Serine aminopeptidase, S33 [PF12146.15]; Alpha/beta hydrolase family [PF12697.13]; Putative serine esterase (DUF676) [PF05057.20]; Secretory lipase [PF03583.20]; Prolyl oligopeptidase family [PF00326.27] (db=pfam)	Microbacterium sp. ASF-2
Exopeptidases - Aminopeptidases	Serine aminopeptidase, S33	Hafnia_paralvei_1_46 rank: D; Putative methyltransferase [PF12147.14]; Serine aminopeptidase, S33 [PF12146.15]; alpha/beta hydrolase fold [PF00561.26] (db=pfam)	Hafnia paralvei ASF-7
Exopeptidases - Aminopeptidases	Serine aminopeptidase, S33	Microbacterium_phyllosphaerae_contig_2_3407 rank: D; Alpha/beta hydrolase family [PF12697.13]; Serine aminopeptidase, S33 [PF12146.15]; alpha/beta hydrolase fold [PF00561.26] (db=pfam)	Microbacterium phyllosphaerae ASF-3
Exopeptidases - Aminopeptidases	Serine aminopeptidase, S33	Carnobacterium_maltaromaticum_1_2110 rank: D; alpha/beta hydrolase fold [PF00561.26]; Alpha/beta hydrolase family [PF12697.13]; Serine aminopeptidase, S33 [PF12146.15] (db=pfam)	Carnobacterium maltaromaticum ASF-1
Exopeptidases - Aminopeptidases	Serine aminopeptidase, S33	Halpernia_1_2271 rank: D; Serine aminopeptidase, S33 [PF12146.15]; Prolyl oligopeptidase family [PF00326.27]; BD-FAE [PF20434.5]; Acetyl xylan esterase (AXE1) [PF05448.18]; PET hydrolase-like [PF12740.14]; Esterase FrsA-like [PF06500.17]; Chlorophyllase [PF07224.18] (db=pfam)	Halpernia ASF-11
Exopeptidases - Aminopeptidases	Serine aminopeptidase, S33	Hafnia_paralvei_1_2222 rank: D; X-Pro dipeptidyl-peptidase (S15 family) [PF02129.25]; PET hydrolase-like [PF12740.14]; Esterase FrsA-like [PF06500.17]; Acetyl xylan esterase (AXE1) [PF05448.18]; Dienelactone hydrolase family [PF01738.24]; Serine aminopeptidase, S33 [PF12146.15]; Abhydrolase family [PF12715.13] (db=pfam)	Hafnia paralvei ASF-7	SP	SP(Sec/SPI)
Exopeptidases - Aminopeptidases	Serine aminopeptidase, S33	Hafnia_paralvei_1_3248 rank: D; alpha/beta hydrolase fold [PF00561.26]; Alpha/beta hydrolase family [PF12697.13]; Serine aminopeptidase, S33 [PF12146.15]; Alpha/beta hydrolase of unknown function (DUF1057) [PF06342.18] (db=pfam)	Hafnia paralvei ASF-7
Exopeptidases - Aminopeptidases	Serine aminopeptidase, S33	Oceanobacillus_caeni_1_1057 rank: D; Prolyl oligopeptidase family [PF00326.27]; Dienelactone hydrolase family [PF01738.24]; Serine aminopeptidase, S33 [PF12146.15]; alpha/beta hydrolase fold [PF00561.26]; PET hydrolase-like [PF12740.14]; Abhydrolase family [PF12715.13]; Acetyl xylan esterase (AXE1) [PF05448.18]; Acyl transferase [PF02273.21] (db=pfam)	Oceanobacillus caeni ASF-9
Exopeptidases - Aminopeptidases	Serine aminopeptidase, S33	Oceanobacillus_caeni_1_1445 rank: D; alpha/beta hydrolase fold [PF00561.26]; Serine aminopeptidase, S33 [PF12146.15]; Alpha/beta hydrolase family [PF12697.13]; Alpha/beta hydrolase of unknown function (DUF1057) [PF06342.18]; Thioesterase domain [PF00975.26]; TAP-like protein [PF08386.16]; Prolyl oligopeptidase family [PF00326.27]; BAAT / Acyl-CoA thioester hydrolase C terminal [PF08840.17] (db=pf…	Oceanobacillus caeni ASF-9
Exopeptidases - Aminopeptidases	Serine aminopeptidase, S33	Oceanobacillus_caeni_1_1872 rank: D; Alpha/beta hydrolase of unknown function (DUF915) [PF06028.17]; Lipase (class 2) [PF01674.24]; PGAP1-like alpha/beta domain [PF07819.20]; Palmitoyl protein thioesterase [PF02089.21]; Domain of unknown function (DUF7379) [PF24096.1]; Lecithin:cholesterol acyltransferase [PF02450.21]; Alpha/beta hydrolase of unknown function (DUF900) [PF05990.18]; Putative serin…	Oceanobacillus caeni ASF-9
Exopeptidases - Aminopeptidases	Serine aminopeptidase, S33	Oceanobacillus_caeni_1_3347 rank: D; Serine aminopeptidase, S33 [PF12146.15]; alpha/beta hydrolase fold [PF00561.26] (db=pfam)	Oceanobacillus caeni ASF-9
Exopeptidases - Aminopeptidases	Serine aminopeptidase, S33	Halpernia_1_237 rank: D; Chlorophyllase [PF07224.18]; Serine aminopeptidase, S33 [PF12146.15]; PET hydrolase-like [PF12740.14]; alpha/beta hydrolase fold [PF00561.26]; Platelet-activating factor acetylhydrolase, isoform II [PF03403.19] (db=pfam)	Halpernia ASF-11
Exopeptidases - Aminopeptidases	Serine aminopeptidase, S33	Halpernia_1_397 rank: D; alpha/beta hydrolase fold [PF00561.26]; Serine aminopeptidase, S33 [PF12146.15]; Alpha/beta hydrolase family [PF12697.13]; Alpha/beta hydrolase of unknown function (DUF1057) [PF06342.18]; Thioesterase domain [PF00975.26]; Ndr family [PF03096.20]; Putative serine esterase (DUF676) [PF05057.20]; Lipase (class 2) [PF01674.24] (db=pfam)	Halpernia ASF-11
Exopeptidases - Aminopeptidases	Serine aminopeptidase, S33	Halpernia_1_963 rank: D; Serine aminopeptidase, S33 [PF12146.15]; alpha/beta hydrolase fold [PF00561.26]; Alpha/beta hydrolase family [PF12697.13]; Alpha/beta hydrolase of unknown function (DUF1057) [PF06342.18]; TAP-like protein [PF08386.16] (db=pfam)	Halpernia ASF-11
Exopeptidases - Aminopeptidases	Serine aminopeptidase, S33	Halpernia_1_1099 rank: D; Chlamydia CHLPS protein (DUF818) [PF05677.18]; Serine aminopeptidase, S33 [PF12146.15]; Prolyl oligopeptidase family [PF00326.27]; alpha/beta hydrolase fold [PF00561.26]; BD-FAE [PF20434.5] (db=pfam)	Halpernia ASF-11
Exopeptidases - Aminopeptidases	Serine aminopeptidase, S33	Halpernia_1_1130 rank: D; Serine aminopeptidase, S33 [PF12146.15]; alpha/beta hydrolase fold [PF00561.26]; Alpha/beta hydrolase family [PF12697.13]; TAP-like protein [PF08386.16]; Prolyl oligopeptidase family [PF00326.27] (db=pfam)	Halpernia ASF-11
Exopeptidases - Aminopeptidases	Serine aminopeptidase, S33	Halpernia_1_1289 rank: D; Serine aminopeptidase, S33 [PF12146.15]; Acyl transferase [PF02273.21] (db=pfam)	Halpernia ASF-11
Exopeptidases - Aminopeptidases	Serine aminopeptidase, S33	Halpernia_1_2016 rank: D; Serine aminopeptidase, S33 [PF12146.15]; Chlamydia CHLPS protein (DUF818) [PF05677.18]; Prolyl oligopeptidase family [PF00326.27]; alpha/beta hydrolase fold [PF00561.26]; Phospholipase/Carboxylesterase [PF02230.22]; BD-FAE [PF20434.5] (db=pfam)	Halpernia ASF-11	LIPO	LIPO(Sec/SPII)
Exopeptidases - Aminopeptidases	Serine aminopeptidase, S33	Microbacterium_phyllosphaerae_contig_2_295 rank: D; alpha/beta hydrolase fold [PF00561.26]; Serine aminopeptidase, S33 [PF12146.15]; Alpha/beta hydrolase family [PF12697.13]; Putative serine esterase (DUF676) [PF05057.20] (db=pfam)	Microbacterium phyllosphaerae ASF-3
Exopeptidases - Aminopeptidases	Serine aminopeptidase, S33	Microbacterium_phyllosphaerae_contig_2_3395 rank: D; Serine aminopeptidase, S33 [PF12146.15]; alpha/beta hydrolase fold [PF00561.26]; Alpha/beta hydrolase family [PF12697.13] (db=pfam)	Microbacterium phyllosphaerae ASF-3
Exopeptidases - Aminopeptidases	Serine aminopeptidase, S33	Microbacterium_phyllosphaerae_contig_2_367 rank: D; alpha/beta hydrolase fold [PF00561.26]; Serine aminopeptidase, S33 [PF12146.15]; Alpha/beta hydrolase family [PF12697.13]; Lipase [PF00151.25] (db=pfam)	Microbacterium phyllosphaerae ASF-3
Exopeptidases - Aminopeptidases	Serine aminopeptidase, S33	Microbacterium_phyllosphaerae_contig_2_535 rank: D; Serine aminopeptidase, S33 [PF12146.15]; alpha/beta hydrolase fold [PF00561.26]; Alpha/beta hydrolase family [PF12697.13]; Thioesterase domain [PF00975.26]; TAP-like protein [PF08386.16]; Alpha/beta hydrolase of unknown function (DUF1057) [PF06342.18]; Prolyl oligopeptidase family [PF00326.27]; Alpha/beta hydrolase domain [PF20408.4]; Ndr family…	Microbacterium phyllosphaerae ASF-3
Exopeptidases - Aminopeptidases	Serine aminopeptidase, S33	Microbacterium_phyllosphaerae_contig_2_755 rank: D; alpha/beta hydrolase fold [PF00561.26]; Serine aminopeptidase, S33 [PF12146.15] (db=pfam)	Microbacterium phyllosphaerae ASF-3
Exopeptidases - Aminopeptidases	Serine aminopeptidase, S33	Microbacterium_phyllosphaerae_contig_2_1508 rank: D; alpha/beta hydrolase fold [PF00561.26]; Serine aminopeptidase, S33 [PF12146.15]; Alpha/beta hydrolase family [PF12697.13]; X-Pro dipeptidyl-peptidase (S15 family) [PF02129.25] (db=pfam)	Microbacterium phyllosphaerae ASF-3
Exopeptidases - Aminopeptidases	Serine aminopeptidase, S33	Microbacterium_phyllosphaerae_contig_2_1511 rank: D; Alpha/beta hydrolase family [PF12695.13]; alpha/beta hydrolase fold [PF00561.26]; Serine aminopeptidase, S33 [PF12146.15] (db=pfam)	Microbacterium phyllosphaerae ASF-3
Exopeptidases - Aminopeptidases	Serine aminopeptidase, S33	Microbacterium_phyllosphaerae_contig_2_2069 rank: D; Serine aminopeptidase, S33 [PF12146.15]; alpha/beta hydrolase fold [PF00561.26]; Alpha/beta hydrolase of unknown function (DUF1057) [PF06342.18]; TAP-like protein [PF08386.16] (db=pfam)	Microbacterium phyllosphaerae ASF-3
Exopeptidases - Aminopeptidases	Serine aminopeptidase, S33	Microbacterium_phyllosphaerae_contig_2_2368 rank: D; Alpha/beta hydrolase family [PF12697.13]; alpha/beta hydrolase fold [PF00561.26]; Serine aminopeptidase, S33 [PF12146.15]; Thioesterase domain [PF00975.26] (db=pfam)	Microbacterium phyllosphaerae ASF-3
Exopeptidases - Aminopeptidases	Serine aminopeptidase, S33	Microbacterium_phyllosphaerae_contig_2_2429 rank: D; Alpha/beta hydrolase family [PF12697.13]; Serine aminopeptidase, S33 [PF12146.15]; alpha/beta hydrolase fold [PF00561.26]; Thioesterase domain [PF00975.26] (db=pfam)	Microbacterium phyllosphaerae ASF-3
Exopeptidases - Aminopeptidases	Serine aminopeptidase, S33	Microbacterium_phyllosphaerae_contig_2_2674 rank: D; Prolyl oligopeptidase family [PF00326.27]; BD-FAE [PF20434.5]; Dienelactone hydrolase family [PF01738.24]; alpha/beta hydrolase fold [PF07859.19]; Phospholipase/Carboxylesterase [PF02230.22]; Serine aminopeptidase, S33 [PF12146.15] (db=pfam)	Microbacterium phyllosphaerae ASF-3
Exopeptidases - Aminopeptidases	Serine aminopeptidase, S33	Microbacterium_phyllosphaerae_contig_2_2784 rank: D; alpha/beta hydrolase fold [PF00561.26]; Serine aminopeptidase, S33 [PF12146.15]; Alpha/beta hydrolase family [PF12697.13]; Alpha/beta hydrolase of unknown function (DUF1057) [PF06342.18]; Esterase FrsA-like [PF06500.17]; Bacterial virulence protein (VirJ) [PF06057.17]; X-Pro dipeptidyl-peptidase (S15 family) [PF02129.25] (db=pfam)	Microbacterium phyllosphaerae ASF-3
Exopeptidases - Aminopeptidases	Serine aminopeptidase, S33	Microbacterium_phyllosphaerae_contig_2_2830 rank: D; Prolyl oligopeptidase family [PF00326.27]; Serine aminopeptidase, S33 [PF12146.15] (db=pfam)	Microbacterium phyllosphaerae ASF-3
Exopeptidases - Aminopeptidases	Serine aminopeptidase, S33	Microbacterium_phyllosphaerae_contig_2_3106 rank: D; Serine aminopeptidase, S33 [PF12146.15]; alpha/beta hydrolase fold [PF00561.26]; Alpha/beta hydrolase family [PF12697.13] (db=pfam)	Microbacterium phyllosphaerae ASF-3
Exopeptidases - Aminopeptidases	Serine aminopeptidase, S33	Microbacterium_phyllosphaerae_contig_2_3281 rank: D; Acetyl xylan esterase (AXE1) [PF05448.18]; Esterase FrsA-like [PF06500.17]; Abhydrolase family [PF12715.13]; X-Pro dipeptidyl-peptidase (S15 family) [PF02129.25]; PET hydrolase-like [PF12740.14]; Prolyl oligopeptidase family [PF00326.27]; Serine aminopeptidase, S33 [PF12146.15]; Dienelactone hydrolase family [PF01738.24]; BD-FAE [PF20434.5]; Ch…	Microbacterium phyllosphaerae ASF-3
Exopeptidases - Aminopeptidases	Serine aminopeptidase, S33	Microbacterium_sp002979415_1_871 rank: D; alpha/beta hydrolase fold [PF00561.26]; Serine aminopeptidase, S33 [PF12146.15]; Alpha/beta hydrolase family [PF12697.13]; Lipase [PF00151.25] (db=pfam)	Microbacterium sp. ASF-2
Exopeptidases - Aminopeptidases	Serine aminopeptidase, S33	Microbacterium_sp002979415_1_656 rank: D; Serine aminopeptidase, S33 [PF12146.15]; alpha/beta hydrolase fold [PF00561.26]; Alpha/beta hydrolase family [PF12697.13]; Thioesterase domain [PF00975.26]; Prolyl oligopeptidase family [PF00326.27]; Alpha/beta hydrolase of unknown function (DUF1057) [PF06342.18]; TAP-like protein [PF08386.16]; Alpha/beta hydrolase domain [PF20408.4]; Esterase FrsA-like […	Microbacterium sp. ASF-2
Exopeptidases - Aminopeptidases	Serine aminopeptidase, S33	Microbacterium_sp002979415_1_480 rank: D; alpha/beta hydrolase fold [PF00561.26]; Serine aminopeptidase, S33 [PF12146.15]; Alpha/beta hydrolase family [PF12697.13] (db=pfam)	Microbacterium sp. ASF-2
Exopeptidases - Aminopeptidases	Serine aminopeptidase, S33	Rhodococcus_sp002259485_1_1178 rank: D; PET hydrolase-like [PF12740.14]; Chlorophyllase [PF07224.18]; Platelet-activating factor acetylhydrolase, isoform II [PF03403.19]; Dienelactone hydrolase family [PF01738.24]; Serine aminopeptidase, S33 [PF12146.15] (db=pfam)	Rhodococcus sp. ASF-10
Exopeptidases - Aminopeptidases	Serine aminopeptidase, S33	Rhodococcus_sp002259485_1_3021 rank: D; Serine aminopeptidase, S33 [PF12146.15]; Prolyl oligopeptidase family [PF00326.27]; alpha/beta hydrolase fold [PF00561.26]; Alpha/beta hydrolase family [PF12697.13] (db=pfam)	Rhodococcus sp. ASF-10
Exopeptidases - Aminopeptidases	Serine aminopeptidase, S33	Rhodococcus_sp002259485_1_2585 rank: D; BD-FAE [PF20434.5]; Prolyl oligopeptidase family [PF00326.27]; alpha/beta hydrolase fold [PF07859.19]; Serine aminopeptidase, S33 [PF12146.15]; Dienelactone hydrolase family [PF01738.24] (db=pfam)	Rhodococcus sp. ASF-10
Exopeptidases - Aminopeptidases	Serine aminopeptidase, S33	Rhodococcus_sp002259485_1_2209 rank: D; Serine aminopeptidase, S33 [PF12146.15]; alpha/beta hydrolase fold [PF00561.26]; Alpha/beta hydrolase family [PF12697.13] (db=pfam)	Rhodococcus sp. ASF-10	SP	SP(Sec/SPI)
Exopeptidases - Aminopeptidases	Serine aminopeptidase, S33	Rhodococcus_sp002259485_1_2205 rank: D; Alpha/beta hydrolase family [PF12697.13]; alpha/beta hydrolase fold [PF00561.26]; Serine aminopeptidase, S33 [PF12146.15] (db=pfam)	Rhodococcus sp. ASF-10
Exopeptidases - Aminopeptidases	Serine aminopeptidase, S33	Rhodococcus_sp002259485_1_2194 rank: D; alpha/beta hydrolase fold [PF00561.26]; Serine aminopeptidase, S33 [PF12146.15]; Alpha/beta hydrolase family [PF12697.13]; Thioesterase domain [PF00975.26] (db=pfam)	Rhodococcus sp. ASF-10
Exopeptidases - Aminopeptidases	Serine aminopeptidase, S33	Rhodococcus_sp002259485_1_2176 rank: D; alpha/beta hydrolase fold [PF00561.26]; Serine aminopeptidase, S33 [PF12146.15]; Alpha/beta hydrolase family [PF12697.13]; Alpha/beta hydrolase of unknown function (DUF1057) [PF06342.18]; Ndr family [PF03096.20] (db=pfam)	Rhodococcus sp. ASF-10
Exopeptidases - Aminopeptidases	Serine aminopeptidase, S33	Rhodococcus_sp002259485_1_2166 rank: D; Serine aminopeptidase, S33 [PF12146.15]; alpha/beta hydrolase fold [PF00561.26]; Alpha/beta hydrolase family [PF12697.13]; Acyl transferase [PF02273.21]; Acetyl xylan esterase (AXE1) [PF05448.18] (db=pfam)	Rhodococcus sp. ASF-10
Exopeptidases - Aminopeptidases	Serine aminopeptidase, S33	Rhodococcus_sp002259485_1_1726 rank: D; alpha/beta hydrolase fold [PF00561.26]; Serine aminopeptidase, S33 [PF12146.15]; Alpha/beta hydrolase family [PF12697.13]; Alpha/beta hydrolase of unknown function (DUF1057) [PF06342.18]; TAP-like protein [PF08386.16]; Chlorophyllase [PF07224.18]; PET hydrolase-like [PF12740.14] (db=pfam)	Rhodococcus sp. ASF-10
Exopeptidases - Aminopeptidases	Serine aminopeptidase, S33	Rhodococcus_sp002259485_1_1589 rank: D; Serine aminopeptidase, S33 [PF12146.15]; alpha/beta hydrolase fold [PF00561.26] (db=pfam)	Rhodococcus sp. ASF-10
Exopeptidases - Aminopeptidases	Serine aminopeptidase, S33	Rhodococcus_sp002259485_1_1429 rank: D; Alpha/beta hydrolase domain [PF20408.4]; Prolyl oligopeptidase family [PF00326.27]; Alpha/beta hydrolase family [PF12695.13]; Serine aminopeptidase, S33 [PF12146.15] (db=pfam)	Rhodococcus sp. ASF-10
Exopeptidases - Aminopeptidases	Serine aminopeptidase, S33	Rhodococcus_sp002259485_1_1281 rank: D; NAD dependent epimerase/dehydratase family [PF01370.27]; 3-beta hydroxysteroid dehydrogenase/isomerase family [PF01073.25]; GDP-mannose 4,6 dehydratase [PF16363.11]; NmrA-like family [PF05368.20]; NAD(P)H-binding [PF13460.12]; Serine aminopeptidase, S33 [PF12146.15] (db=pfam)	Rhodococcus sp. ASF-10
Exopeptidases - Aminopeptidases	Serine aminopeptidase, S33	Rhodococcus_sp002259485_1_1207 rank: D; alpha/beta hydrolase fold [PF00561.26]; Serine aminopeptidase, S33 [PF12146.15]; Alpha/beta hydrolase family [PF12697.13]; Alpha/beta hydrolase of unknown function (DUF1057) [PF06342.18]; X-Pro dipeptidyl-peptidase (S15 family) [PF02129.25]; Putative serine esterase (DUF676) [PF05057.20]; Lipase (class 2) [PF01674.24] (db=pfam)	Rhodococcus sp. ASF-10
Exopeptidases - Aminopeptidases	Serine aminopeptidase, S33	Rhodococcus_sp002259485_1_1182 rank: D; Serine aminopeptidase, S33 [PF12146.15]; alpha/beta hydrolase fold [PF00561.26]; Alpha/beta hydrolase family [PF12697.13]; TAP-like protein [PF08386.16]; Putative serine esterase (DUF676) [PF05057.20]; Thioesterase domain [PF00975.26] (db=pfam)	Rhodococcus sp. ASF-10
Exopeptidases - Aminopeptidases	Serine aminopeptidase, S33	Rhodococcus_sp002259485_1_1031 rank: D; Serine aminopeptidase, S33 [PF12146.15]; alpha/beta hydrolase fold [PF00561.26]; Alpha/beta hydrolase family [PF12697.13]; X-Pro dipeptidyl-peptidase (S15 family) [PF02129.25]; Alpha/beta hydrolase of unknown function (DUF1057) [PF06342.18] (db=pfam)	Rhodococcus sp. ASF-10
Exopeptidases - Aminopeptidases	Serine aminopeptidase, S33	Microbacterium_sp002979415_1_118 rank: D; alpha/beta hydrolase fold [PF00561.26]; Serine aminopeptidase, S33 [PF12146.15]; Alpha/beta hydrolase family [PF12697.13] (db=pfam)	Microbacterium sp. ASF-2
Exopeptidases - Aminopeptidases	Serine aminopeptidase, S33	Rhodococcus_sp002259485_1_931 rank: D; Alpha/beta hydrolase family [PF12697.13]; Serine aminopeptidase, S33 [PF12146.15] (db=pfam)	Rhodococcus sp. ASF-10
Exopeptidases - Aminopeptidases	Serine aminopeptidase, S33	Rhodococcus_sp002259485_1_884 rank: D; Serine aminopeptidase, S33 [PF12146.15]; Prolyl oligopeptidase family [PF00326.27]; alpha/beta hydrolase fold [PF00561.26]; X-Pro dipeptidyl-peptidase (S15 family) [PF02129.25]; BD-FAE [PF20434.5] (db=pfam)	Rhodococcus sp. ASF-10
Exopeptidases - Aminopeptidases	Serine aminopeptidase, S33	Rhodococcus_sp002259485_1_849 rank: D; alpha/beta hydrolase fold [PF00561.26]; Serine aminopeptidase, S33 [PF12146.15]; Ndr family [PF03096.20]; Esterase FrsA-like [PF06500.17] (db=pfam)	Rhodococcus sp. ASF-10
Exopeptidases - Aminopeptidases	Serine aminopeptidase, S33	Rhodococcus_sp002259485_1_843 rank: D; Prolyl oligopeptidase family [PF00326.27]; BD-FAE [PF20434.5]; Dienelactone hydrolase family [PF01738.24]; alpha/beta hydrolase fold [PF07859.19]; Serine aminopeptidase, S33 [PF12146.15]; Acetyl xylan esterase (AXE1) [PF05448.18]; X-Pro dipeptidyl-peptidase (S15 family) [PF02129.25]; Esterase FrsA-like [PF06500.17]; Chlorophyllase [PF07224.18]; Alpha/beta hy…	Rhodococcus sp. ASF-10
Exopeptidases - Aminopeptidases	Serine aminopeptidase, S33	Rhodococcus_sp002259485_1_800 rank: D; alpha/beta hydrolase fold [PF00561.26]; Alpha/beta hydrolase family [PF12697.13]; Serine aminopeptidase, S33 [PF12146.15] (db=pfam)	Rhodococcus sp. ASF-10
Exopeptidases - Aminopeptidases	Serine aminopeptidase, S33	Rhodococcus_sp002259485_1_760 rank: D; Serine aminopeptidase, S33 [PF12146.15]; Alpha/beta hydrolase family [PF12697.13] (db=pfam)	Rhodococcus sp. ASF-10
Exopeptidases - Aminopeptidases	Serine aminopeptidase, S33	Rhodococcus_sp002259485_1_518 rank: D; Secretory lipase [PF03583.20]; Serine aminopeptidase, S33 [PF12146.15]; X-Pro dipeptidyl-peptidase (S15 family) [PF02129.25] (db=pfam)	Rhodococcus sp. ASF-10	LIPO	LIPO(Sec/SPII)
Exopeptidases - Aminopeptidases	Serine aminopeptidase, S33	Rhodococcus_sp002259485_1_509 rank: D; Serine aminopeptidase, S33 [PF12146.15]; alpha/beta hydrolase fold [PF00561.26]; Alpha/beta hydrolase family [PF12697.13]; Thioesterase domain [PF00975.26]; TAP-like protein [PF08386.16]; PGAP1-like alpha/beta domain [PF07819.20]; Putative serine esterase (DUF676) [PF05057.20]; Prolyl oligopeptidase family [PF00326.27] (db=pfam)	Rhodococcus sp. ASF-10
Exopeptidases - Aminopeptidases	Serine aminopeptidase, S33	Rhodococcus_sp002259485_1_177 rank: D; Prolyl oligopeptidase family [PF00326.27]; BD-FAE [PF20434.5]; Dienelactone hydrolase family [PF01738.24]; alpha/beta hydrolase fold [PF07859.19]; Lipoprotein LpqB beta-propeller domain [PF10647.15]; Serine aminopeptidase, S33 [PF12146.15] (db=pfam)	Rhodococcus sp. ASF-10
Exopeptidases - Aminopeptidases	Serine aminopeptidase, S33	Rhodococcus_sp002259485_1_165 rank: D; X-Pro dipeptidyl-peptidase (S15 family) [PF02129.25]; Serine aminopeptidase, S33 [PF12146.15]; Acyl transferase [PF02273.21] (db=pfam)	Rhodococcus sp. ASF-10
Exopeptidases - Aminopeptidases	Serine aminopeptidase, S33	Rhodococcus_sp002259485_1_135 rank: D; alpha/beta hydrolase fold [PF00561.26]; Alpha/beta hydrolase family [PF12697.13]; Serine aminopeptidase, S33 [PF12146.15]; Esterase FrsA-like [PF06500.17] (db=pfam)	Rhodococcus sp. ASF-10
Exopeptidases - Aminopeptidases	Serine aminopeptidase, S33	Rhodococcus_sp002259485_1_113 rank: D; alpha/beta hydrolase fold [PF00561.26]; Serine aminopeptidase, S33 [PF12146.15] (db=pfam)	Rhodococcus sp. ASF-10
Exopeptidases - Aminopeptidases	Serine aminopeptidase, S33	Carnobacterium_maltaromaticum_1_2370 rank: D; alpha/beta hydrolase fold [PF00561.26]; Serine aminopeptidase, S33 [PF12146.15]; Alpha/beta hydrolase family [PF12697.13]; Alpha/beta hydrolase of unknown function (DUF1057) [PF06342.18] (db=pfam)	Carnobacterium maltaromaticum ASF-1
Exopeptidases - Aminopeptidases	Serine aminopeptidase, S33	Rhodococcus_sp002259485_1_3110 rank: D; Alpha/beta hydrolase family [PF12697.13]; alpha/beta hydrolase fold [PF00561.26]; Serine aminopeptidase, S33 [PF12146.15]; Alpha/beta hydrolase family [PF12695.13] (db=pfam)	Rhodococcus sp. ASF-10	SP	SP(Sec/SPI)
Exopeptidases - Aminopeptidases	Serine aminopeptidase, S33	Rhodococcus_sp002259485_1_3122 rank: D; Serine aminopeptidase, S33 [PF12146.15]; Alpha/beta hydrolase domain [PF20408.4]; alpha/beta hydrolase fold [PF00561.26]; Phospholipase/Carboxylesterase [PF02230.22]; Prolyl oligopeptidase family [PF00326.27]; Alpha/beta hydrolase family [PF12695.13]; Chlorophyllase [PF07224.18] (db=pfam)	Rhodococcus sp. ASF-10
Exopeptidases - Aminopeptidases	Serine aminopeptidase, S33	Rhodococcus_sp002259485_1_3396 rank: D; Serine aminopeptidase, S33 [PF12146.15]; alpha/beta hydrolase fold [PF00561.26]; Alpha/beta hydrolase family [PF12697.13]; Prolyl oligopeptidase family [PF00326.27]; Chlorophyllase [PF07224.18] (db=pfam)	Rhodococcus sp. ASF-10
Exopeptidases - Aminopeptidases	Serine aminopeptidase, S33	Rhodococcus_sp002259485_1_3434 rank: D; alpha/beta hydrolase fold [PF00561.26]; Serine aminopeptidase, S33 [PF12146.15]; Alpha/beta hydrolase family [PF12697.13] (db=pfam)	Rhodococcus sp. ASF-10
Exopeptidases - Aminopeptidases	Serine aminopeptidase, S33	Proteus_sp014897315_contig_1_2625 rank: D; Serine aminopeptidase, S33 [PF12146.15]; X-Pro dipeptidyl-peptidase (S15 family) [PF02129.25] (db=pfam)	Proteus sp. ASF-4	SP	SP(Sec/SPI)
Exopeptidases - Aminopeptidases	Serine aminopeptidase, S33	Proteus_sp014897315_contig_1_1689 rank: D; Putative methyltransferase [PF12147.14]; Serine aminopeptidase, S33 [PF12146.15] (db=pfam)	Proteus sp. ASF-4
Exopeptidases - Aminopeptidases	Serine aminopeptidase, S33	Brachybacterium_1_3366 rank: D; Serine aminopeptidase, S33 [PF12146.15]; alpha/beta hydrolase fold [PF00561.26]; Alpha/beta hydrolase family [PF12697.13] (db=pfam)	Brachybacterium ASF-6
Exopeptidases - Aminopeptidases	Serine aminopeptidase, S33	Brachybacterium_1_3283 rank: D; alpha/beta hydrolase fold [PF00561.26]; Serine aminopeptidase, S33 [PF12146.15]; TAP-like protein [PF08386.16]; Ndr family [PF03096.20]; Alpha/beta hydrolase family [PF12697.13]; Esterase FrsA-like [PF06500.17]; X-Pro dipeptidyl-peptidase (S15 family) [PF02129.25] (db=pfam)	Brachybacterium ASF-6
Exopeptidases - Aminopeptidases	Serine aminopeptidase, S33	Brachybacterium_1_2681 rank: D; Serine aminopeptidase, S33 [PF12146.15]; alpha/beta hydrolase fold [PF00561.26]; Alpha/beta hydrolase family [PF12697.13]; Alpha/beta hydrolase of unknown function (DUF1057) [PF06342.18] (db=pfam)	Brachybacterium ASF-6
Exopeptidases - Aminopeptidases	Serine aminopeptidase, S33	Brachybacterium_1_2341 rank: D; Serine aminopeptidase, S33 [PF12146.15]; alpha/beta hydrolase fold [PF00561.26]; Prolyl oligopeptidase family [PF00326.27]; Alpha/beta hydrolase family [PF12697.13] (db=pfam)	Brachybacterium ASF-6
Exopeptidases - Aminopeptidases	Serine aminopeptidase, S33	Brachybacterium_1_1546 rank: D; Serine aminopeptidase, S33 [PF12146.15]; alpha/beta hydrolase fold [PF00561.26]; Alpha/beta hydrolase family [PF12697.13]; Thioesterase domain [PF00975.26] (db=pfam)	Brachybacterium ASF-6
Exopeptidases - Aminopeptidases	Serine aminopeptidase, S33	Brachybacterium_1_1193 rank: D; alpha/beta hydrolase fold [PF00561.26]; Alpha/beta hydrolase family [PF12697.13]; Serine aminopeptidase, S33 [PF12146.15]; Putative esterase [PF00756.26] (db=pfam)	Brachybacterium ASF-6
Exopeptidases - Aminopeptidases	Serine aminopeptidase, S33	Brachybacterium_1_48 rank: D; Alpha/beta hydrolase family [PF12697.13]; alpha/beta hydrolase fold [PF00561.26]; Serine aminopeptidase, S33 [PF12146.15]; Alpha/beta hydrolase of unknown function (DUF1057) [PF06342.18] (db=pfam)	Brachybacterium ASF-6
Exopeptidases - Aminopeptidases	Serine aminopeptidase, S33	Enterococcus_G_italicus_contig_1_1119 rank: D; Serine aminopeptidase, S33 [PF12146.15]; alpha/beta hydrolase fold [PF00561.26] (db=pfam)	Enterococcus italicus ASF-8
Exopeptidases - Aminopeptidases	Serine aminopeptidase, S33	Enterococcus_G_italicus_contig_1_718 rank: D; Serine aminopeptidase, S33 [PF12146.15]; alpha/beta hydrolase fold [PF00561.26]; Alpha/beta hydrolase family [PF12697.13] (db=pfam)	Enterococcus italicus ASF-8
Exopeptidases - Aminopeptidases	Serine aminopeptidase, S33	Enterococcus_G_italicus_contig_1_174 rank: D; alpha/beta hydrolase fold [PF00561.26]; Alpha/beta hydrolase family [PF12697.13]; Serine aminopeptidase, S33 [PF12146.15]; PGAP1-like alpha/beta domain [PF07819.20] (db=pfam)	Enterococcus italicus ASF-8
Exopeptidases - Aminopeptidases	Serine aminopeptidase, S33	Rhodococcus_sp002259485_1_5072 rank: D; Serine aminopeptidase, S33 [PF12146.15]; alpha/beta hydrolase fold [PF00561.26]; Alpha/beta hydrolase family [PF12697.13]; Alpha/beta hydrolase of unknown function (DUF1057) [PF06342.18]; TAP-like protein [PF08386.16] (db=pfam)	Rhodococcus sp. ASF-10
Exopeptidases - Aminopeptidases	Serine aminopeptidase, S33	Rhodococcus_sp002259485_1_5064 rank: D; alpha/beta hydrolase fold [PF00561.26]; Serine aminopeptidase, S33 [PF12146.15]; Alpha/beta hydrolase family [PF12697.13] (db=pfam)	Rhodococcus sp. ASF-10
Exopeptidases - Aminopeptidases	Serine aminopeptidase, S33	Rhodococcus_sp002259485_1_4964 rank: D; alpha/beta hydrolase fold [PF00561.26]; Alpha/beta hydrolase family [PF12697.13]; Serine aminopeptidase, S33 [PF12146.15] (db=pfam)	Rhodococcus sp. ASF-10
Exopeptidases - Aminopeptidases	Serine aminopeptidase, S33	Carnobacterium_maltaromaticum_1_1520 rank: D; Serine aminopeptidase, S33 [PF12146.15]; alpha/beta hydrolase fold [PF00561.26] (db=pfam)	Carnobacterium maltaromaticum ASF-1
Exopeptidases - Aminopeptidases	Serine aminopeptidase, S33	Rhodococcus_sp002259485_1_4794 rank: D; alpha/beta hydrolase fold [PF00561.26]; Serine aminopeptidase, S33 [PF12146.15]; Alpha/beta hydrolase family [PF12697.13] (db=pfam)	Rhodococcus sp. ASF-10
Exopeptidases - Aminopeptidases	Serine aminopeptidase, S33	Rhodococcus_sp002259485_1_4530 rank: D; alpha/beta hydrolase fold [PF00561.26]; Serine aminopeptidase, S33 [PF12146.15]; Esterase FrsA-like [PF06500.17]; Alpha/beta hydrolase of unknown function (DUF1057) [PF06342.18] (db=pfam)	Rhodococcus sp. ASF-10
Exopeptidases - Aminopeptidases	Serine aminopeptidase, S33	Rhodococcus_sp002259485_1_4316 rank: D; alpha/beta hydrolase fold [PF00561.26]; Alpha/beta hydrolase family [PF12697.13]; Serine aminopeptidase, S33 [PF12146.15] (db=pfam)	Rhodococcus sp. ASF-10
Exopeptidases - Aminopeptidases	Serine aminopeptidase, S33	Rhodococcus_sp002259485_1_4095 rank: D; BD-FAE [PF20434.5]; Prolyl oligopeptidase family [PF00326.27]; alpha/beta hydrolase fold [PF07859.19]; Serine aminopeptidase, S33 [PF12146.15]; Chlorophyllase [PF07224.18]; PET hydrolase-like [PF12740.14]; Esterase FrsA-like [PF06500.17]; X-Pro dipeptidyl-peptidase (S15 family) [PF02129.25]; Esterase PHB depolymerase [PF10503.15]; Alpha/beta hydrolase famil…	Rhodococcus sp. ASF-10	LIPO	LIPO(Sec/SPII)
Exopeptidases - Aminopeptidases	Serine aminopeptidase, S33	Rhodococcus_sp002259485_1_4024 rank: D; alpha/beta hydrolase fold [PF00561.26]; Alpha/beta hydrolase family [PF12697.13]; Serine aminopeptidase, S33 [PF12146.15]; Alpha/beta hydrolase of unknown function (DUF1057) [PF06342.18] (db=pfam)	Rhodococcus sp. ASF-10
Exopeptidases - Aminopeptidases	Serine aminopeptidase, S33	Rhodococcus_sp002259485_1_3951 rank: D; alpha/beta hydrolase fold [PF00561.26]; Alpha/beta hydrolase family [PF12697.13]; Serine aminopeptidase, S33 [PF12146.15]; Alpha/beta hydrolase of unknown function (DUF1057) [PF06342.18] (db=pfam)	Rhodococcus sp. ASF-10
Exopeptidases - Aminopeptidases	Serine aminopeptidase, S33	Rhodococcus_sp002259485_1_3817 rank: D; Secretory lipase [PF03583.20]; Serine aminopeptidase, S33 [PF12146.15]; alpha/beta hydrolase fold [PF00561.26] (db=pfam)	Rhodococcus sp. ASF-10	SP	SP(Sec/SPI)
Exopeptidases - Aminopeptidases	Serine aminopeptidase, S33	Rhodococcus_sp002259485_1_3813 rank: D; Serine aminopeptidase, S33 [PF12146.15]; Alpha/beta hydrolase family [PF12697.13]; alpha/beta hydrolase fold [PF00561.26]; Thioesterase domain [PF00975.26]; X-Pro dipeptidyl-peptidase (S15 family) [PF02129.25] (db=pfam)	Rhodococcus sp. ASF-10
Exopeptidases - Aminopeptidases	Serine aminopeptidase, S33	Rhodococcus_sp002259485_1_3632 rank: D; alpha/beta hydrolase fold [PF00561.26]; Serine aminopeptidase, S33 [PF12146.15]; Alpha/beta hydrolase family [PF12697.13]; Dienelactone hydrolase family [PF01738.24] (db=pfam)	Rhodococcus sp. ASF-10
Exopeptidases - Aminopeptidases	Serine aminopeptidase, S33	Rhodococcus_sp002259485_1_3606 rank: D; Serine aminopeptidase, S33 [PF12146.15]; alpha/beta hydrolase fold [PF00561.26]; Alpha/beta hydrolase family [PF12697.13]; X-Pro dipeptidyl-peptidase (S15 family) [PF02129.25]; Prolyl oligopeptidase family [PF00326.27]; Dienelactone hydrolase family [PF01738.24] (db=pfam)	Rhodococcus sp. ASF-10
Exopeptidases - Aminopeptidases	Serine aminopeptidase, S33	Rhodococcus_sp002259485_1_3547 rank: D; alpha/beta hydrolase fold [PF00561.26]; Serine aminopeptidase, S33 [PF12146.15]; Alpha/beta hydrolase family [PF12697.13]; Prolyl oligopeptidase family [PF00326.27]; Chlorophyllase [PF07224.18] (db=pfam)	Rhodococcus sp. ASF-10
Exopeptidases - Aminopeptidases	Serine aminopeptidase, S33	Rhodococcus_sp002259485_1_4811 rank: D; alpha/beta hydrolase fold [PF00561.26]; Alpha/beta hydrolase family [PF12697.13]; Serine aminopeptidase, S33 [PF12146.15]; Alpha/beta hydrolase of unknown function (DUF1057) [PF06342.18]; Putative serine esterase (DUF676) [PF05057.20] (db=pfam)	Rhodococcus sp. ASF-10
Exopeptidases - Aminopeptidases	Serine aminopeptidase, S33	Hafnia_paralvei_1_789 rank: D; Prolyl oligopeptidase family [PF00326.27]; Serine aminopeptidase, S33 [PF12146.15]; Phospholipase/Carboxylesterase [PF02230.22]; Dienelactone hydrolase family [PF01738.24]; Chlorophyllase [PF07224.18]; PET hydrolase-like [PF12740.14]; alpha/beta hydrolase fold [PF00561.26] (db=pfam)	Hafnia paralvei ASF-7
Exopeptidases - Aminopeptidases	Peptidase family M24	Microbacterium_phyllosphaerae_contig_2_457 rank: D; Metallopeptidase family M24 [PF00557.29] (db=pfam)	Microbacterium phyllosphaerae ASF-3
Endopeptidases	Peptidase family M23	Microbacterium_phyllosphaerae_contig_1_132 rank: D; Peptidase family M23 [PF01551.29] (db=pfam)	Microbacterium phyllosphaerae ASF-3
Endopeptidases	Peptidase family M23	Carnobacterium_maltaromaticum_1_3091 rank: D; Peptidase family M23 [PF01551.29] (db=pfam)	Carnobacterium maltaromaticum ASF-1	SP	SP(Sec/SPI)
Endopeptidases	Peptidase family M23	Rhodococcus_sp002259485_3_69 rank: D; Peptidase family M23 [PF01551.29]; NlpC/P60 family [PF00877.26]; Transglycosylase SLT domain [PF13406.11]; Transglycosylase SLT domain [PF01464.25] (db=pfam)	Rhodococcus sp. ASF-10
Endopeptidases	Peptidase family M23	Rhodococcus_sp002259485_1_561 rank: D; Peptidase family M23 [PF01551.29] (db=pfam)	Rhodococcus sp. ASF-10
Endopeptidases	Peptidase family M23	Rhodococcus_sp002259485_1_712 rank: D; Peptidase family M23 [PF01551.29]; Transglycosylase SLT domain [PF13406.11]; NlpC/P60 family [PF00877.26]; Transglycosylase SLT domain [PF01464.25] (db=pfam)	Rhodococcus sp. ASF-10
Endopeptidases	Peptidase family M23	Rhodococcus_sp002259485_1_1541 rank: D; Peptidase family M23 [PF01551.29] (db=pfam)	Rhodococcus sp. ASF-10	SP	SP(Sec/SPI)
Endopeptidases	Peptidase family M23	Rhodococcus_sp002259485_1_1563 rank: D; Peptidase family M23 [PF01551.29] (db=pfam)	Rhodococcus sp. ASF-10	SP	SP(Sec/SPI)
Endopeptidases	Peptidase family M23	Rhodococcus_sp002259485_2_24 rank: D; Peptidase family M23 [PF01551.29]; Transglycosylase SLT domain [PF01464.25] (db=pfam)	Rhodococcus sp. ASF-10
Endopeptidases	Peptidase family M23	Rhodococcus_sp002259485_2_135 rank: D; Peptidase family M23 [PF01551.29] (db=pfam)	Rhodococcus sp. ASF-10	SP	SP(Sec/SPI)
Endopeptidases	Peptidase family M23	Rhodococcus_sp002259485_2_141 rank: D; Peptidase family M23 [PF01551.29] (db=pfam)	Rhodococcus sp. ASF-10
Endopeptidases	Peptidase family M23	Rhodococcus_sp002259485_2_181 rank: D; Peptidase family M23 [PF01551.29] (db=pfam)	Rhodococcus sp. ASF-10
Endopeptidases	Peptidase family M23	Rhodococcus_sp002259485_2_182 rank: D; Peptidase family M23 [PF01551.29] (db=pfam)	Rhodococcus sp. ASF-10	SP	SP(Sec/SPI)
Endopeptidases	Peptidase family M23	Enterococcus_G_italicus_contig_1_1573 rank: D; Peptidase family M23 [PF01551.29]; Peptidoglycan hydrolase PcsB, coiled-coil domain [PF24568.1] (db=pfam)	Enterococcus italicus ASF-8
Endopeptidases	Peptidase family M23	Brachybacterium_1_855 rank: D; Peptidase family M23 [PF01551.29] (db=pfam)	Brachybacterium ASF-6	SP	SP(Sec/SPI)
Endopeptidases	Peptidase family M23	Brachybacterium_1_933 rank: D; Peptidase family M23 [PF01551.29] (db=pfam)	Brachybacterium ASF-6	SP	SP(Sec/SPI)
Endopeptidases	Peptidase family M23	Microbacterium_sp002979415_1_229 rank: D; Peptidase family M23 [PF01551.29] (db=pfam)	Microbacterium sp. ASF-2	TAT	TAT(Tat/SPI)
Endopeptidases	Peptidase family M23	Microbacterium_phyllosphaerae_contig_3_24 rank: D; Peptidase family M23 [PF01551.29] (db=pfam)	Microbacterium phyllosphaerae ASF-3
Endopeptidases	Peptidase family M23	Microbacterium_phyllosphaerae_contig_2_2876 rank: D; Peptidase family M23 [PF01551.29] (db=pfam)	Microbacterium phyllosphaerae ASF-3
Endopeptidases	Peptidase family M23	Microbacterium_phyllosphaerae_contig_2_2013 rank: D; Peptidase family M23 [PF01551.29] (db=pfam)	Microbacterium phyllosphaerae ASF-3	SP	SP(Sec/SPI)
Exopeptidases - Aminopeptidases	Peptidase family M28	Halpernia_1_2010 rank: D; Peptidase family M28 [PF04389.22]; Nicastrin large lobe [PF05450.20] (db=pfam)	Halpernia ASF-11	LIPO	LIPO(Sec/SPII)
Exopeptidases - Aminopeptidases	Peptidase family M28	Microbacterium_sp002979415_1_1131 rank: D; Peptidase family M28 [PF04389.22] (db=pfam)	Microbacterium sp. ASF-2
Exopeptidases - Aminopeptidases	Peptidase family M28	Proteus_sp014897315_contig_1_1599 rank: D; Peptidase dimerisation domain [PF07687.19]; Peptidase family M28 [PF04389.22] (db=pfam)	Proteus sp. ASF-4
Exopeptidases - Aminopeptidases	Peptidase family M28	Brachybacterium_1_577 rank: D; Peptidase family M28 [PF04389.22] (db=pfam)	Brachybacterium ASF-6
Exopeptidases - Aminopeptidases	Peptidase family M28	Carnobacterium_maltaromaticum_1_3024 rank: D; Peptidase dimerisation domain [PF07687.19]; Peptidase family M28 [PF04389.22] (db=pfam)	Carnobacterium maltaromaticum ASF-1
Exopeptidases - Aminopeptidases	Peptidase family M28	Halpernia_1_2549 rank: D; Peptidase family M28 [PF04389.22] (db=pfam)	Halpernia ASF-11	SP	SP(Sec/SPI)
Exopeptidases - Aminopeptidases	Peptidase family M28	Halpernia_1_1430 rank: D; Peptidase family M28 [PF04389.22]; Secretion system C-terminal sorting domain [PF18962.6] (db=pfam)	Halpernia ASF-11	SP	SP(Sec/SPI)
Endopeptidases	Peptidase family M23	Microbacterium_phyllosphaerae_contig_2_1979 rank: D; Peptidase family M23 [PF01551.29] (db=pfam)	Microbacterium phyllosphaerae ASF-3
Exopeptidases - Aminopeptidases	Peptidase family M24	Lactococcus_A_raffinolactis_contig_1_415 rank: D; Metallopeptidase family M24 [PF00557.29]; Creatinase/Prolidase N-terminal domain [PF01321.24] (db=pfam)	Lactococcus raffinolactis ASF-5
Exopeptidases - Aminopeptidases	Peptidase family M24	Rhodococcus_sp002259485_1_1856 rank: D; Metallopeptidase family M24 [PF00557.29]; Creatinase/Prolidase N-terminal domain [PF01321.24] (db=pfam)	Rhodococcus sp. ASF-10
Endopeptidases	Peptidase family M23	Halpernia_1_1221 rank: D; Peptidase family M23 [PF01551.29] (db=pfam)	Halpernia ASF-11	SP	SP(Sec/SPI)
Endopeptidases	Peptidase family M23	Halpernia_1_1638 rank: D; Peptidase family M23 [PF01551.29] (db=pfam)	Halpernia ASF-11	SP	SP(Sec/SPI)
Endopeptidases	Peptidase family M23	Halpernia_1_1653 rank: D; Peptidase family M23 [PF01551.29] (db=pfam)	Halpernia ASF-11
Endopeptidases	Peptidase family M23	Halpernia_1_1902 rank: D; Peptidase family M23 [PF01551.29] (db=pfam)	Halpernia ASF-11
Endopeptidases	Peptidase family M23	Microbacterium_phyllosphaerae_contig_2_978 rank: D; Peptidase family M23 [PF01551.29]; Tachylectin [PF14517.12]; FG-GAP-like repeat [PF13517.12] (db=pfam)	Microbacterium phyllosphaerae ASF-3	SP	SP(Sec/SPI)
Endopeptidases	Peptidase family M23	Microbacterium_phyllosphaerae_contig_2_980 rank: D; Peptidase family M23 [PF01551.29] (db=pfam)	Microbacterium phyllosphaerae ASF-3	TAT	TAT(Tat/SPI)
Endopeptidases	Peptidase family M23	Microbacterium_phyllosphaerae_contig_2_1221 rank: D; Peptidase family M23 [PF01551.29] (db=pfam)	Microbacterium phyllosphaerae ASF-3
Endopeptidases	Peptidase family M23	Oceanobacillus_caeni_1_1340 rank: D; Peptidase family M23 [PF01551.29]; LysM domain [PF01476.26] (db=pfam)	Oceanobacillus caeni ASF-9
Endopeptidases	Peptidase family M23	Microbacterium_sp002979415_1_232 rank: D; Peptidase family M23 [PF01551.29] (db=pfam)	Microbacterium sp. ASF-2
Endopeptidases	Peptidase family M23	Microbacterium_sp002979415_1_233 rank: D; Peptidase family M23 [PF01551.29] (db=pfam)	Microbacterium sp. ASF-2	TAT	TAT(Tat/SPI)
Endopeptidases	Peptidase family M23	Microbacterium_sp002979415_1_712 rank: D; Peptidase family M23 [PF01551.29] (db=pfam)	Microbacterium sp. ASF-2
Endopeptidases	Peptidase family M23	Microbacterium_sp002979415_1_1790 rank: D; Peptidase family M23 [PF01551.29] (db=pfam)	Microbacterium sp. ASF-2
Endopeptidases	Peptidase family M23	Microbacterium_sp002979415_1_2703 rank: D; Peptidase family M23 [PF01551.29] (db=pfam)	Microbacterium sp. ASF-2
Endopeptidases	Peptidase family M23	Microbacterium_sp002979415_1_2789 rank: D; Peptidase family M23 [PF01551.29] (db=pfam)	Microbacterium sp. ASF-2	SP	SP(Sec/SPI)
Endopeptidases	Peptidase family M23	Microbacterium_sp002979415_1_2936 rank: D; Peptidase family M23 [PF01551.29] (db=pfam)	Microbacterium sp. ASF-2
Endopeptidases	Peptidase family M23	Microbacterium_sp002979415_1_3706 rank: D; Peptidase family M23 [PF01551.29] (db=pfam)	Microbacterium sp. ASF-2	TAT	TAT(Tat/SPI)
Exopeptidases - Aminopeptidases	Peptidase family M24	Microbacterium_sp002979415_1_734 rank: D; Metallopeptidase family M24 [PF00557.29] (db=pfam)	Microbacterium sp. ASF-2
Exopeptidases - Aminopeptidases	Peptidase family M24	Microbacterium_sp002979415_1_479 rank: D; Metallopeptidase family M24 [PF00557.29]; Creatinase/Prolidase N-terminal domain [PF01321.24] (db=pfam)	Microbacterium sp. ASF-2
Exopeptidases - Aminopeptidases	Peptidase family M24	Proteus_sp014897315_contig_1_3379 rank: D; Metallopeptidase family M24 [PF00557.29] (db=pfam)	Proteus sp. ASF-4
Exopeptidases - Aminopeptidases	Peptidase family M24	Brachybacterium_1_404 rank: D; Metallopeptidase family M24 [PF00557.29]; Creatinase/Prolidase N-terminal domain [PF01321.24] (db=pfam)	Brachybacterium ASF-6
Exopeptidases - Aminopeptidases	Peptidase family M24	Enterococcus_G_italicus_contig_1_1147 rank: D; Metallopeptidase family M24 [PF00557.29]; Creatinase/Prolidase N-terminal domain [PF01321.24] (db=pfam)	Enterococcus italicus ASF-8
Exopeptidases - Aminopeptidases	Peptidase family M24	Rhodococcus_sp002259485_1_1987 rank: D; Metallopeptidase family M24 [PF00557.29] (db=pfam)	Rhodococcus sp. ASF-10
Endopeptidases	Peptidase family M23	Microbacterium_sp002979415_1_3680 rank: D; Peptidase family M23 [PF01551.29] (db=pfam)	Microbacterium sp. ASF-2	SP	SP(Sec/SPI)
Exopeptidases - Aminopeptidases	Peptidase family M1	Halpernia_1_1972 rank: D; Peptidase family M1 domain [PF01433.26]; Peptidase M1 N-terminal domain [PF17900.6]; Secretion system C-terminal sorting domain [PF18962.6]; Peptidase MA superfamily [PF13485.12] (db=pfam)	Halpernia ASF-11	SP	SP(Sec/SPI)
Exopeptidases - Aminopeptidases	Peptidase family M1	Halpernia_1_572 rank: D; Peptidase family M1 domain [PF01433.26] (db=pfam)	Halpernia ASF-11	SP	SP(Sec/SPI)
Exopeptidases - Aminopeptidases	Peptidase family M1	Halpernia_1_684 rank: D; Peptidase family M1 domain [PF01433.26] (db=pfam)	Halpernia ASF-11	SP	SP(Sec/SPI)
Exopeptidases - Aminopeptidases	Peptidase family M1	Halpernia_1_999 rank: D; Metallo-peptidase family M12B Reprolysin-like [PF13583.11]; Metallo-peptidase family M12 [PF13688.12]; GEVED domain [PF20009.4]; Metallo-peptidase family M12B Reprolysin-like [PF13574.12]; Fibronectin type III domain [PF00041.27]; Secretion system C-terminal sorting domain [PF18962.6] (db=pfam)	Halpernia ASF-11	SP	SP(Sec/SPI)
Exopeptidases - Aminopeptidases	Peptidase family M1	Halpernia_1_1082 rank: D; Peptidase family M1 domain [PF01433.26] (db=pfam)	Halpernia ASF-11	SP	SP(Sec/SPI)
Exopeptidases - Aminopeptidases	Peptidase family M1	Lactococcus_A_raffinolactis_contig_1_1444 rank: D; Peptidase family M1 domain [PF01433.26]; ERAP1-like C-terminal domain [PF11838.14]; Peptidase M1 N-terminal domain [PF17900.6] (db=pfam)	Lactococcus raffinolactis ASF-5
Exopeptidases - Aminopeptidases	Peptidase family M1	Halpernia_1_2228 rank: D; Peptidase family M1 domain [PF01433.26] (db=pfam)	Halpernia ASF-11	SP	SP(Sec/SPI)
Exopeptidases - Aminopeptidases	Peptidase family M1	Lactococcus_A_raffinolactis_contig_1_1220 rank: D; Peptidase family M13 [PF05649.18]; Peptidase family M13 [PF01431.27] (db=pfam)	Lactococcus raffinolactis ASF-5
Exopeptidases - Aminopeptidases	Peptidase family M1	Lactococcus_A_raffinolactis_contig_1_1409 rank: D; Insulinase (Peptidase family M16) [PF00675.25]; Peptidase M16 inactive domain [PF05193.26] (db=pfam)	Lactococcus raffinolactis ASF-5
Exopeptidases - Aminopeptidases	Peptidase family M1	Halpernia_1_1687 rank: D; Metallo-peptidase family M12 [PF13688.12]; Reprolysin (M12B) family zinc metalloprotease [PF01421.25]; Metallo-peptidase family M12B Reprolysin-like [PF13583.11]; Secretion system C-terminal sorting domain [PF18962.6]; Metallo-peptidase family M12B Reprolysin-like [PF13582.12] (db=pfam)	Halpernia ASF-11
Exopeptidases - Aminopeptidases	Peptidase family M1	Enterococcus_G_italicus_contig_1_2048 rank: D; Peptidase family M1 domain [PF01433.26]; ERAP1-like C-terminal domain [PF11838.14]; Peptidase M1 N-terminal domain [PF17900.6] (db=pfam)	Enterococcus italicus ASF-8
Exopeptidases - Aminopeptidases	Peptidase family M1	Enterococcus_G_italicus_contig_1_242 rank: D; Insulinase (Peptidase family M16) [PF00675.25]; Peptidase M16 inactive domain [PF05193.26] (db=pfam)	Enterococcus italicus ASF-8
Endopeptidases	Peptidase family M3	Microbacterium_sp002979415_1_2252 rank: D; Peptidase family M3 [PF01432.26] (db=pfam)	Microbacterium sp. ASF-2
Exopeptidases - Aminopeptidases	Peptidase family M1	Rhodococcus_sp002259485_1_3852 rank: D; Peptidase family M1 domain [PF01433.26]; Peptidase M1 N-terminal domain [PF17900.6] (db=pfam)	Rhodococcus sp. ASF-10
Exopeptidases - Aminopeptidases	Peptidase family M1	Halpernia_1_2800 rank: D; Peptidase family M1 domain [PF01433.26]; Peptidase M1 N-terminal domain [PF17900.6] (db=pfam)	Halpernia ASF-11	SP	SP(Sec/SPI)
Exopeptidases - Aminopeptidases	Peptidase family M1	Microbacterium_sp002979415_1_1426 rank: D; Peptidase family M1 domain [PF01433.26]; Peptidase M1 N-terminal domain [PF17900.6] (db=pfam)	Microbacterium sp. ASF-2
Endopeptidases	Cysteine protease	Brachybacterium_1_2077 rank: D; Calpain family cysteine protease [PF00648.27] (db=pfam)	Brachybacterium ASF-6
Endopeptidases	Cysteine protease	Brachybacterium_1_867 rank: D; Calpain family cysteine protease [PF00648.27] (db=pfam)	Brachybacterium ASF-6
Endopeptidases	Cysteine protease	Rhodococcus_sp002259485_1_4652 rank: D; Tellurite-like stress resistance cysteine protease StiP [PF11202.14]; Phosphoribosyl transferase [PF15609.12]; TRSP domain C terminus to PRTase_2 [PF12500.13]; PELOTA RNA binding domain [PF15608.11] (db=pfam)	Rhodococcus sp. ASF-10
Endopeptidases	Cysteine protease	Carnobacterium_maltaromaticum_1_1299 rank: D; Tellurite-like stress resistance cysteine protease StiP [PF11202.14]; PELOTA RNA binding domain [PF15608.11] (db=pfam)	Carnobacterium maltaromaticum ASF-1
Endopeptidases	Cysteine protease	Carnobacterium_maltaromaticum_1_923 rank: D; Papain family cysteine protease [PF00112.29]; Lectin like domain [PF18560.7]; Bacterial Ig-like domain (group 2) [PF02368.24] (db=pfam)	Carnobacterium maltaromaticum ASF-1	SP	SP(Sec/SPI)
Endopeptidases	Cysteine protease	Proteus_sp014897315_contig_1_132 rank: D; Tellurite-like stress resistance cysteine protease StiP [PF11202.14]; PELOTA RNA binding domain [PF15608.11] (db=pfam)	Proteus sp. ASF-4
Exopeptidases - Carboxypeptidases	Carboxypeptidase	Brachybacterium_1_2710 rank: C; D-alanyl-D-alanine carboxypeptidase [EC:3.4.16.4] (db=kegg)	Brachybacterium ASF-6
Exopeptidases - Carboxypeptidases	Carboxypeptidase	Microbacterium_sp002979415_1_65 rank: C; carboxypeptidase PM20D1 [EC:3.4.17.-] (db=kegg)	Microbacterium sp. ASF-2
Exopeptidases - Carboxypeptidases	Carboxypeptidase	Enterococcus_G_italicus_contig_1_978 rank: C; zinc D-Ala-D-Ala carboxypeptidase [EC:3.4.17.14] (db=kegg)	Enterococcus italicus ASF-8
Exopeptidases - Carboxypeptidases	Carboxypeptidase	Microbacterium_sp002979415_1_107 rank: C; D-alanyl-D-alanine carboxypeptidase [EC:3.4.16.4] (db=kegg)	Microbacterium sp. ASF-2
Exopeptidases - Carboxypeptidases	Carboxypeptidase	Enterococcus_G_italicus_contig_1_1548 rank: C; muramoyltetrapeptide carboxypeptidase [EC:3.4.17.13] (db=kegg)	Enterococcus italicus ASF-8
Exopeptidases - Carboxypeptidases	Carboxypeptidase	Brachybacterium_1_1014 rank: D; D-alanyl-D-alanine carboxypeptidase [PF02557.22] (db=pfam)	Brachybacterium ASF-6
Exopeptidases - Carboxypeptidases	Carboxypeptidase	Microbacterium_sp002979415_1_106 rank: C; glutamate carboxypeptidase [EC:3.4.17.11] (db=kegg)	Microbacterium sp. ASF-2
Exopeptidases - Carboxypeptidases	Carboxypeptidase	Proteus_sp014897315_contig_1_2988 rank: C; zinc D-Ala-D-Ala carboxypeptidase [EC:3.4.17.14] (db=kegg)	Proteus sp. ASF-4
Exopeptidases - Carboxypeptidases	Carboxypeptidase	Brachybacterium_1_2807 rank: D; Serine carboxypeptidase [PF00450.28] (db=pfam)	Brachybacterium ASF-6
Exopeptidases - Carboxypeptidases	Carboxypeptidase	Brachybacterium_1_2224 rank: C; muramoyltetrapeptide carboxypeptidase [EC:3.4.17.13] (db=kegg)	Brachybacterium ASF-6
Exopeptidases - Carboxypeptidases	Carboxypeptidase	Proteus_sp014897315_contig_1_1055 rank: C; serine-type D-Ala-D-Ala carboxypeptidase/endopeptidase [EC:3.4.16.4 3.4.21.-] (db=kegg)	Proteus sp. ASF-4	LIPO	LIPO(Sec/SPII)
Exopeptidases - Carboxypeptidases	Carboxypeptidase	Enterococcus_G_italicus_contig_1_1485 rank: C; carboxypeptidase Taq [EC:3.4.17.19] (db=kegg)	Enterococcus italicus ASF-8
Exopeptidases - Carboxypeptidases	Carboxypeptidase	Microbacterium_sp002979415_3_9 rank: C; zinc D-Ala-D-Ala carboxypeptidase [EC:3.4.17.14] (db=kegg)	Microbacterium sp. ASF-2
Exopeptidases - Carboxypeptidases	Carboxypeptidase	Microbacterium_sp002979415_1_337 rank: C; zinc D-Ala-D-Ala carboxypeptidase [EC:3.4.17.14] (db=kegg)	Microbacterium sp. ASF-2	SP	SP(Sec/SPI)
Exopeptidases - Carboxypeptidases	Carboxypeptidase	Microbacterium_sp002979415_1_498 rank: C; zinc D-Ala-D-Ala carboxypeptidase [EC:3.4.17.14] (db=kegg)	Microbacterium sp. ASF-2
Exopeptidases - Carboxypeptidases	Carboxypeptidase	Rhodococcus_sp002259485_1_4436 rank: C; D-alanyl-D-alanine carboxypeptidase [EC:3.4.16.4] (db=kegg)	Rhodococcus sp. ASF-10	LIPO	LIPO(Sec/SPII)
Exopeptidases - Carboxypeptidases	Carboxypeptidase	Lactococcus_A_raffinolactis_contig_1_176 rank: C; zinc D-Ala-D-Ala carboxypeptidase [EC:3.4.17.14] (db=kegg)	Lactococcus raffinolactis ASF-5
Exopeptidases - Carboxypeptidases	Carboxypeptidase	Microbacterium_sp002979415_1_3562 rank: C; D-alanyl-D-alanine carboxypeptidase [EC:3.4.16.4] (db=kegg)	Microbacterium sp. ASF-2
Exopeptidases - Carboxypeptidases	Carboxypeptidase	Microbacterium_sp002979415_1_3551 rank: C; glutamate carboxypeptidase [EC:3.4.17.11] (db=kegg)	Microbacterium sp. ASF-2
Exopeptidases - Carboxypeptidases	Carboxypeptidase	Microbacterium_sp002979415_1_3395 rank: C; muramoyltetrapeptide carboxypeptidase [EC:3.4.17.13] (db=kegg)	Microbacterium sp. ASF-2
Exopeptidases - Carboxypeptidases	Carboxypeptidase	Microbacterium_sp002979415_1_1933 rank: C; D-alanyl-D-alanine carboxypeptidase [EC:3.4.16.4] (db=kegg)	Microbacterium sp. ASF-2
Exopeptidases - Carboxypeptidases	Carboxypeptidase	Microbacterium_sp002979415_1_1926 rank: C; D-alanyl-D-alanine carboxypeptidase [EC:3.4.16.4] (db=kegg)	Microbacterium sp. ASF-2
Exopeptidases - Carboxypeptidases	Carboxypeptidase	Microbacterium_sp002979415_1_1925 rank: C; glutamate carboxypeptidase [EC:3.4.17.11] (db=kegg)	Microbacterium sp. ASF-2
Exopeptidases - Carboxypeptidases	Carboxypeptidase	Microbacterium_sp002979415_1_1210 rank: D; D-alanyl-D-alanine carboxypeptidase [PF00768.25] (db=pfam)	Microbacterium sp. ASF-2
Exopeptidases - Carboxypeptidases	Carboxypeptidase	Microbacterium_sp002979415_1_1150 rank: D; Carboxypeptidase regulatory-like domain [PF13620.12]; SdrD B-like domain [PF17210.9]; CarboxypepD_reg-like domain [PF13715.12] (db=pfam)	Microbacterium sp. ASF-2	SP	SP(Sec/SPI)
Exopeptidases - Carboxypeptidases	Carboxypeptidase	Microbacterium_sp002979415_1_838 rank: C; D-alanyl-D-alanine carboxypeptidase [EC:3.4.16.4] (db=kegg)	Microbacterium sp. ASF-2	LIPO	LIPO(Sec/SPII)
Exopeptidases - Carboxypeptidases	Carboxypeptidase	Oceanobacillus_caeni_1_1897 rank: C; zinc D-Ala-D-Ala carboxypeptidase [EC:3.4.17.14] (db=kegg)	Oceanobacillus caeni ASF-9	LIPO	LIPO(Sec/SPII)
Exopeptidases - Carboxypeptidases	Carboxypeptidase	Halpernia_1_2056 rank: D; Zinc carboxypeptidase [PF00246.29] (db=pfam)	Halpernia ASF-11
Exopeptidases - Carboxypeptidases	Carboxypeptidase	Halpernia_1_878 rank: D; Zinc carboxypeptidase [PF00246.29] (db=pfam)	Halpernia ASF-11	SP	SP(Sec/SPI)
Exopeptidases - Carboxypeptidases	Carboxypeptidase	Halpernia_1_726 rank: C; muramoyltetrapeptide carboxypeptidase [EC:3.4.17.13] (db=kegg)	Halpernia ASF-11
Exopeptidases - Carboxypeptidases	Carboxypeptidase	Oceanobacillus_caeni_1_3524 rank: C; glutamate carboxypeptidase [EC:3.4.17.11] (db=kegg)	Oceanobacillus caeni ASF-9
Exopeptidases - Carboxypeptidases	Carboxypeptidase	Oceanobacillus_caeni_1_2766 rank: D; Zinc carboxypeptidase [PF00246.29] (db=pfam)	Oceanobacillus caeni ASF-9	SP	SP(Sec/SPI)
Exopeptidases - Carboxypeptidases	Carboxypeptidase	Oceanobacillus_caeni_1_2621 rank: C; muramoyltetrapeptide carboxypeptidase [EC:3.4.17.13] (db=kegg)	Oceanobacillus caeni ASF-9
Exopeptidases - Carboxypeptidases	Carboxypeptidase	Hafnia_paralvei_1_3378 rank: C; carboxypeptidase Taq [EC:3.4.17.19] (db=kegg)	Hafnia paralvei ASF-7
Exopeptidases - Carboxypeptidases	Carboxypeptidase	Hafnia_paralvei_1_2562 rank: C; zinc D-Ala-D-Ala carboxypeptidase [EC:3.4.17.14] (db=kegg)	Hafnia paralvei ASF-7
Exopeptidases - Carboxypeptidases	Carboxypeptidase	Hafnia_paralvei_1_1744 rank: C; serine-type D-Ala-D-Ala carboxypeptidase/endopeptidase [EC:3.4.16.4 3.4.21.-] (db=kegg)	Hafnia paralvei ASF-7	SP	SP(Sec/SPI)
Exopeptidases - Carboxypeptidases	Carboxypeptidase	Halpernia_1_2168 rank: C; carboxypeptidase Q [EC:3.4.17.-] (db=kegg)	Halpernia ASF-11	SP	SP(Sec/SPI)
Exopeptidases - Carboxypeptidases	Carboxypeptidase	Halpernia_1_2463 rank: D; Carboxypeptidase regulatory-like domain [PF13620.12] (db=pfam)	Halpernia ASF-11	SP	SP(Sec/SPI)
Exopeptidases - Carboxypeptidases	Carboxypeptidase	Halpernia_1_2567 rank: C; carboxypeptidase Q [EC:3.4.17.-] (db=kegg)	Halpernia ASF-11	SP	SP(Sec/SPI)
Exopeptidases - Carboxypeptidases	Carboxypeptidase	Rhodococcus_sp002259485_1_402 rank: D; Protein of unknown function (DUF1416) [PF07210.18]; Carboxypeptidase regulatory-like domain [PF13620.12] (db=pfam)	Rhodococcus sp. ASF-10
Exopeptidases - Carboxypeptidases	Carboxypeptidase	Carnobacterium_maltaromaticum_1_3103 rank: C; muramoyltetrapeptide carboxypeptidase [EC:3.4.17.13] (db=kegg)	Carnobacterium maltaromaticum ASF-1
Exopeptidases - Carboxypeptidases	Carboxypeptidase	Carnobacterium_maltaromaticum_1_2963 rank: C; muramoyltetrapeptide carboxypeptidase [EC:3.4.17.13] (db=kegg)	Carnobacterium maltaromaticum ASF-1
Exopeptidases - Carboxypeptidases	Carboxypeptidase	Carnobacterium_maltaromaticum_1_2888 rank: C; carboxypeptidase Taq [EC:3.4.17.19] (db=kegg)	Carnobacterium maltaromaticum ASF-1
Exopeptidases - Carboxypeptidases	Carboxypeptidase	Carnobacterium_maltaromaticum_1_2210 rank: C; zinc D-Ala-D-Ala carboxypeptidase [EC:3.4.17.14] (db=kegg)	Carnobacterium maltaromaticum ASF-1	LIPO	LIPO(Sec/SPII)
Exopeptidases - Carboxypeptidases	Carboxypeptidase	Microbacterium_phyllosphaerae_contig_4_20 rank: C; zinc D-Ala-D-Ala carboxypeptidase [EC:3.4.17.14] (db=kegg)	Microbacterium phyllosphaerae ASF-3
Exopeptidases - Carboxypeptidases	Carboxypeptidase	Microbacterium_phyllosphaerae_contig_2_3262 rank: D; D-alanyl-D-alanine carboxypeptidase [PF00768.25] (db=pfam)	Microbacterium phyllosphaerae ASF-3
Exopeptidases - Carboxypeptidases	Carboxypeptidase	Microbacterium_phyllosphaerae_contig_2_1419 rank: C; muramoyltetrapeptide carboxypeptidase [EC:3.4.17.13] (db=kegg)	Microbacterium phyllosphaerae ASF-3
Exopeptidases - Carboxypeptidases	Carboxypeptidase	Microbacterium_phyllosphaerae_contig_2_1114 rank: C; carboxypeptidase PM20D1 [EC:3.4.17.-] (db=kegg)	Microbacterium phyllosphaerae ASF-3
Exopeptidases - Carboxypeptidases	Carboxypeptidase	Microbacterium_phyllosphaerae_contig_2_873 rank: C; zinc D-Ala-D-Ala carboxypeptidase [EC:3.4.17.14] (db=kegg)	Microbacterium phyllosphaerae ASF-3
Exopeptidases - Carboxypeptidases	Carboxypeptidase	Microbacterium_phyllosphaerae_contig_2_738 rank: C; zinc D-Ala-D-Ala carboxypeptidase [EC:3.4.17.14] (db=kegg)	Microbacterium phyllosphaerae ASF-3	SP	SP(Sec/SPI)
Exopeptidases - Carboxypeptidases	Carboxypeptidase	Microbacterium_phyllosphaerae_contig_2_631 rank: C; glutamate carboxypeptidase [EC:3.4.17.11] (db=kegg)	Microbacterium phyllosphaerae ASF-3
Exopeptidases - Carboxypeptidases	Carboxypeptidase	Microbacterium_phyllosphaerae_contig_2_422 rank: D; SdrD B-like domain [PF17210.9]; Carboxypeptidase regulatory-like domain [PF13620.12]; Prealbumin-like fold domain [PF17802.7] (db=pfam)	Microbacterium phyllosphaerae ASF-3	SP	SP(Sec/SPI)
Exopeptidases - Carboxypeptidases	Carboxypeptidase	Microbacterium_phyllosphaerae_contig_2_157 rank: D; SdrD B-like domain [PF17210.9]; Carboxypeptidase regulatory-like domain [PF13620.12] (db=pfam)	Microbacterium phyllosphaerae ASF-3	TAT	TAT(Tat/SPI)
Exopeptidases - Carboxypeptidases	Carboxypeptidase	Microbacterium_phyllosphaerae_contig_2_112 rank: D; D-alanyl-D-alanine carboxypeptidase [PF00768.25] (db=pfam)	Microbacterium phyllosphaerae ASF-3
Endopeptidases	Metalloprotease	Brachybacterium_1_1639 rank: D; Aminopeptidase I zinc metalloprotease (M18) [PF02127.20] (db=pfam)	Brachybacterium ASF-6
Endopeptidases	Metalloprotease	Microbacterium_sp002979415_1_1686 rank: C; putative peptide zinc metalloprotease protein (db=kegg)	Microbacterium sp. ASF-2
Endopeptidases	Metalloprotease	Microbacterium_sp002979415_1_1455 rank: D; Aminopeptidase I zinc metalloprotease (M18) [PF02127.20] (db=pfam)	Microbacterium sp. ASF-2
Endopeptidases	Metalloprotease	Proteus_sp014897315_contig_1_1184 rank: C; metalloprotease [EC:3.4.24.-] (db=kegg)	Proteus sp. ASF-4	LIPO	LIPO(Sec/SPII)
Endopeptidases	Metalloprotease	Rhodococcus_sp002259485_1_378 rank: D; Aminopeptidase I zinc metalloprotease (M18) [PF02127.20] (db=pfam)	Rhodococcus sp. ASF-10
Endopeptidases	Metalloprotease	Microbacterium_phyllosphaerae_contig_2_3185 rank: D; Aminopeptidase I zinc metalloprotease (M18) [PF02127.20] (db=pfam)	Microbacterium phyllosphaerae ASF-3
Endopeptidases	Serine protease	Hafnia_paralvei_1_1863 rank: C; serine protease DegS [EC:3.4.21.-] (db=kegg)	Hafnia paralvei ASF-7
Endopeptidases	Metalloprotease	Oceanobacillus_caeni_1_2886 rank: C; putative peptide zinc metalloprotease protein (db=kegg)	Oceanobacillus caeni ASF-9
Endopeptidases	Metalloprotease	Oceanobacillus_caeni_1_2107 rank: D; YhfC intramembrane metalloprotease [PF10086.14] (db=pfam)	Oceanobacillus caeni ASF-9
Endopeptidases	Metalloprotease	Hafnia_paralvei_1_511 rank: C; metalloprotease [EC:3.4.24.-] (db=kegg)	Hafnia paralvei ASF-7	LIPO	LIPO(Sec/SPII)
Endopeptidases	Serine protease	Microbacterium_sp002979415_1_3229 rank: C; putative serine protease PepD [EC:3.4.21.-] (db=kegg)	Microbacterium sp. ASF-2
Endopeptidases	Serine protease	Proteus_sp014897315_contig_1_2459 rank: C; serine protease SohB [EC:3.4.21.-] (db=kegg)	Proteus sp. ASF-4
Endopeptidases	Metalloprotease	Hafnia_paralvei_1_512 rank: C; metalloprotease [EC:3.4.24.-] (db=kegg)	Hafnia paralvei ASF-7	LIPO	LIPO(Sec/SPII)
Endopeptidases	Serine protease	Proteus_sp014897315_contig_1_1241 rank: C; serine protease DegS [EC:3.4.21.-] (db=kegg)	Proteus sp. ASF-4
Endopeptidases	Serine protease	Microbacterium_phyllosphaerae_contig_2_1593 rank: C; putative serine protease PepD [EC:3.4.21.-] (db=kegg)	Microbacterium phyllosphaerae ASF-3
Endopeptidases	Serine protease	Hafnia_paralvei_1_3211 rank: C; serine protease SohB [EC:3.4.21.-] (db=kegg)	Hafnia paralvei ASF-7
Endopeptidases	Serine protease	Proteus_sp014897315_contig_1_82 rank: C; subtilase-type serine protease [EC:3.4.21.-] (db=kegg)	Proteus sp. ASF-4	SP	SP(Sec/SPI)
Endopeptidases	Serine protease	Oceanobacillus_caeni_1_318 rank: C; serine protease AprX [EC:3.4.21.-] (db=kegg)	Oceanobacillus caeni ASF-9
Endopeptidases	Serine protease	Halpernia_1_585 rank: C; serine protease Do [EC:3.4.21.107] (db=kegg)	Halpernia ASF-11
Endopeptidases	Serine protease	Oceanobacillus_caeni_1_40 rank: C; membrane-bound serine protease (ClpP class) (db=kegg)	Oceanobacillus caeni ASF-9	SP	SP(Sec/SPI)
Endopeptidases	Serine protease	Rhodococcus_sp002259485_1_592 rank: C; putative serine protease PepD [EC:3.4.21.-] (db=kegg)	Rhodococcus sp. ASF-10
Endopeptidases	Serine protease	Rhodococcus_sp002259485_1_3171 rank: C; putative serine protease PepD [EC:3.4.21.-] (db=kegg)	Rhodococcus sp. ASF-10
Endopeptidases	Serine protease	Brachybacterium_1_1424 rank: C; putative serine protease PepD [EC:3.4.21.-] (db=kegg)	Brachybacterium ASF-6
Endopeptidases	Serine protease	Brachybacterium_1_2813 rank: D; Serpin (serine protease inhibitor) [PF00079.25] (db=pfam)	Brachybacterium ASF-6
Exopeptidases - Aminopeptidases	Aminopeptidase	Carnobacterium_maltaromaticum_1_148 rank: C; Xaa-Pro aminopeptidase [EC:3.4.11.9] (db=kegg)	Carnobacterium maltaromaticum ASF-1
Exopeptidases - Aminopeptidases	Aminopeptidase	Carnobacterium_maltaromaticum_1_121 rank: C; Xaa-Pro aminopeptidase [EC:3.4.11.9] (db=kegg)	Carnobacterium maltaromaticum ASF-1
Exopeptidases - Aminopeptidases	Aminopeptidase	Carnobacterium_maltaromaticum_1_104 rank: C; tripeptide aminopeptidase [EC:3.4.11.4] (db=kegg)	Carnobacterium maltaromaticum ASF-1
Exopeptidases - Aminopeptidases	Aminopeptidase	Lactococcus_A_raffinolactis_contig_1_1464 rank: C; glutamyl aminopeptidase [EC:3.4.11.7] (db=kegg)	Lactococcus raffinolactis ASF-5
Exopeptidases - Aminopeptidases	Aminopeptidase	Microbacterium_phyllosphaerae_contig_2_3063 rank: C; methionyl aminopeptidase [EC:3.4.11.18] (db=kegg)	Microbacterium phyllosphaerae ASF-3
Exopeptidases - Aminopeptidases	Aminopeptidase	Lactococcus_A_raffinolactis_contig_1_2206 rank: C; methionyl aminopeptidase [EC:3.4.11.18] (db=kegg)	Lactococcus raffinolactis ASF-5
Exopeptidases - Aminopeptidases	Aminopeptidase	Microbacterium_phyllosphaerae_contig_2_2285 rank: C; leucyl aminopeptidase [EC:3.4.11.1] (db=kegg)	Microbacterium phyllosphaerae ASF-3
Exopeptidases - Aminopeptidases	Aminopeptidase	Microbacterium_phyllosphaerae_contig_2_2058 rank: C; aminopeptidase N [EC:3.4.11.2] (db=kegg)	Microbacterium phyllosphaerae ASF-3
Exopeptidases - Aminopeptidases	Aminopeptidase	Microbacterium_phyllosphaerae_contig_2_1967 rank: C; methionyl aminopeptidase [EC:3.4.11.18] (db=kegg)	Microbacterium phyllosphaerae ASF-3
Exopeptidases - Aminopeptidases	Aminopeptidase	Microbacterium_phyllosphaerae_contig_2_1911 rank: C; aminopeptidase N [EC:3.4.11.2] (db=kegg)	Microbacterium phyllosphaerae ASF-3
Exopeptidases - Aminopeptidases	Aminopeptidase	Microbacterium_phyllosphaerae_contig_2_1574 rank: C; Xaa-Pro aminopeptidase [EC:3.4.11.9] (db=kegg)	Microbacterium phyllosphaerae ASF-3
Exopeptidases - Aminopeptidases	Aminopeptidase	Carnobacterium_maltaromaticum_1_262 rank: C; glutamyl aminopeptidase [EC:3.4.11.7] (db=kegg)	Carnobacterium maltaromaticum ASF-1
Exopeptidases - Aminopeptidases	Aminopeptidase	Carnobacterium_maltaromaticum_1_3152 rank: C; tripeptide aminopeptidase [EC:3.4.11.4] (db=kegg)	Carnobacterium maltaromaticum ASF-1
Exopeptidases - Aminopeptidases	Aminopeptidase	Carnobacterium_maltaromaticum_1_294 rank: C; aminopeptidase [EC:3.4.11.-] (db=kegg)	Carnobacterium maltaromaticum ASF-1
Exopeptidases - Aminopeptidases	Aminopeptidase	Carnobacterium_maltaromaticum_1_3035 rank: C; tripeptide aminopeptidase [EC:3.4.11.4] (db=kegg)	Carnobacterium maltaromaticum ASF-1
Exopeptidases - Aminopeptidases	Aminopeptidase	Carnobacterium_maltaromaticum_1_2471 rank: C; glutamyl aminopeptidase [EC:3.4.11.7] (db=kegg)	Carnobacterium maltaromaticum ASF-1
Exopeptidases - Aminopeptidases	Aminopeptidase	Carnobacterium_maltaromaticum_1_395 rank: C; tripeptide aminopeptidase [EC:3.4.11.4] (db=kegg)	Carnobacterium maltaromaticum ASF-1
Exopeptidases - Aminopeptidases	Aminopeptidase	Carnobacterium_maltaromaticum_1_2144 rank: C; methionyl aminopeptidase [EC:3.4.11.18] (db=kegg)	Carnobacterium maltaromaticum ASF-1
Exopeptidases - Aminopeptidases	Aminopeptidase	Carnobacterium_maltaromaticum_1_424 rank: C; aminopeptidase [EC:3.4.11.-] (db=kegg)	Carnobacterium maltaromaticum ASF-1
Exopeptidases - Aminopeptidases	Aminopeptidase	Carnobacterium_maltaromaticum_1_419 rank: C; methionyl aminopeptidase [EC:3.4.11.18] (db=kegg)	Carnobacterium maltaromaticum ASF-1
Exopeptidases - Aminopeptidases	Aminopeptidase	Microbacterium_phyllosphaerae_contig_2_698 rank: C; methionyl aminopeptidase [EC:3.4.11.18] (db=kegg)	Microbacterium phyllosphaerae ASF-3
Exopeptidases - Aminopeptidases	Aminopeptidase	Oceanobacillus_caeni_1_1765 rank: C; methionyl aminopeptidase [EC:3.4.11.18] (db=kegg)	Oceanobacillus caeni ASF-9
Exopeptidases - Aminopeptidases	Aminopeptidase	Oceanobacillus_caeni_1_1137 rank: C; methionyl aminopeptidase [EC:3.4.11.18] (db=kegg)	Oceanobacillus caeni ASF-9
Exopeptidases - Aminopeptidases	Aminopeptidase	Oceanobacillus_caeni_1_898 rank: C; aminopeptidase [EC:3.4.11.-] (db=kegg)	Oceanobacillus caeni ASF-9
Exopeptidases - Aminopeptidases	Aminopeptidase	Oceanobacillus_caeni_1_144 rank: C; tripeptide aminopeptidase [EC:3.4.11.4] (db=kegg)	Oceanobacillus caeni ASF-9
Exopeptidases - Aminopeptidases	Aminopeptidase	Oceanobacillus_caeni_1_107 rank: C; Xaa-Pro aminopeptidase [EC:3.4.11.9] (db=kegg)	Oceanobacillus caeni ASF-9
Exopeptidases - Aminopeptidases	Aminopeptidase	Hafnia_paralvei_1_3946 rank: C; aminopeptidase N [EC:3.4.11.2] (db=kegg)	Hafnia paralvei ASF-7
Exopeptidases - Aminopeptidases	Aminopeptidase	Hafnia_paralvei_1_3231 rank: C; leucyl aminopeptidase [EC:3.4.11.1] (db=kegg)	Hafnia paralvei ASF-7
Exopeptidases - Aminopeptidases	Aminopeptidase	Hafnia_paralvei_1_3136 rank: C; tripeptide aminopeptidase [EC:3.4.11.4] (db=kegg)	Hafnia paralvei ASF-7
Exopeptidases - Aminopeptidases	Aminopeptidase	Hafnia_paralvei_1_2525 rank: C; aminopeptidase [EC:3.4.11.-] (db=kegg)	Hafnia paralvei ASF-7
Exopeptidases - Aminopeptidases	Aminopeptidase	Hafnia_paralvei_1_2524 rank: D; M42 glutamyl aminopeptidase [PF05343.19] (db=pfam)	Hafnia paralvei ASF-7
Exopeptidases - Aminopeptidases	Aminopeptidase	Hafnia_paralvei_1_2107 rank: C; methionyl aminopeptidase [EC:3.4.11.18] (db=kegg)	Hafnia paralvei ASF-7
Exopeptidases - Aminopeptidases	Aminopeptidase	Hafnia_paralvei_1_1741 rank: C; leucyl aminopeptidase [EC:3.4.11.1] (db=kegg)	Hafnia paralvei ASF-7
Exopeptidases - Aminopeptidases	Aminopeptidase	Hafnia_paralvei_1_497 rank: C; Xaa-Pro aminopeptidase [EC:3.4.11.9] (db=kegg)	Hafnia paralvei ASF-7
Exopeptidases - Aminopeptidases	Aminopeptidase	Hafnia_paralvei_1_286 rank: C; PepB aminopeptidase [EC:3.4.11.23] (db=kegg)	Hafnia paralvei ASF-7
Exopeptidases - Aminopeptidases	Aminopeptidase	Oceanobacillus_caeni_1_1894 rank: C; tripeptide aminopeptidase [EC:3.4.11.4] (db=kegg)	Oceanobacillus caeni ASF-9
Exopeptidases - Aminopeptidases	Aminopeptidase	Oceanobacillus_caeni_1_2517 rank: C; aminopeptidase [EC:3.4.11.-] (db=kegg)	Oceanobacillus caeni ASF-9
Exopeptidases - Aminopeptidases	Aminopeptidase	Microbacterium_phyllosphaerae_contig_2_187 rank: C; leucyl aminopeptidase [EC:3.4.11.1] (db=kegg)	Microbacterium phyllosphaerae ASF-3
Exopeptidases - Aminopeptidases	Aminopeptidase	Halpernia_1_2393 rank: C; leucyl aminopeptidase [EC:3.4.11.1] (db=kegg)	Halpernia ASF-11
Exopeptidases - Aminopeptidases	Aminopeptidase	Halpernia_1_2198 rank: C; methionyl aminopeptidase [EC:3.4.11.18] (db=kegg)	Halpernia ASF-11
Exopeptidases - Aminopeptidases	Aminopeptidase	Halpernia_1_1919 rank: D; M42 glutamyl aminopeptidase [PF05343.19] (db=pfam)	Halpernia ASF-11
Exopeptidases - Aminopeptidases	Aminopeptidase	Halpernia_1_1482 rank: C; Xaa-Pro aminopeptidase [EC:3.4.11.9] (db=kegg)	Halpernia ASF-11
Exopeptidases - Aminopeptidases	Aminopeptidase	Oceanobacillus_caeni_1_3391 rank: C; aminopeptidase [EC:3.4.11.-] (db=kegg)	Oceanobacillus caeni ASF-9
Exopeptidases - Aminopeptidases	Aminopeptidase	Halpernia_1_909 rank: C; tripeptide aminopeptidase [EC:3.4.11.4] (db=kegg)	Halpernia ASF-11
Exopeptidases - Aminopeptidases	Aminopeptidase	Halpernia_1_97 rank: C; aminopeptidase N [EC:3.4.11.2] (db=kegg)	Halpernia ASF-11	SP	SP(Sec/SPI)
Exopeptidases - Aminopeptidases	Aminopeptidase	Oceanobacillus_caeni_1_3645 rank: C; glutamyl aminopeptidase [EC:3.4.11.7] (db=kegg)	Oceanobacillus caeni ASF-9
Exopeptidases - Aminopeptidases	Aminopeptidase	Oceanobacillus_caeni_1_3553 rank: C; glutamyl aminopeptidase [EC:3.4.11.7] (db=kegg)	Oceanobacillus caeni ASF-9
Exopeptidases - Aminopeptidases	Aminopeptidase	Oceanobacillus_caeni_1_3466 rank: D; M42 glutamyl aminopeptidase [PF05343.19] (db=pfam)	Oceanobacillus caeni ASF-9
Exopeptidases - Aminopeptidases	Aminopeptidase	Microbacterium_sp002979415_1_537 rank: C; methionyl aminopeptidase [EC:3.4.11.18] (db=kegg)	Microbacterium sp. ASF-2
Exopeptidases - Aminopeptidases	Aminopeptidase	Proteus_sp014897315_contig_1_3495 rank: C; Xaa-Pro aminopeptidase [EC:3.4.11.9] (db=kegg)	Proteus sp. ASF-4
Exopeptidases - Aminopeptidases	Aminopeptidase	Proteus_sp014897315_contig_1_3367 rank: C; PepB aminopeptidase [EC:3.4.11.23] (db=kegg)	Proteus sp. ASF-4
Exopeptidases - Aminopeptidases	Aminopeptidase	Proteus_sp014897315_contig_1_2287 rank: C; methionyl aminopeptidase [EC:3.4.11.18] (db=kegg)	Proteus sp. ASF-4
Exopeptidases - Aminopeptidases	Aminopeptidase	Proteus_sp014897315_contig_1_2239 rank: C; tripeptide aminopeptidase [EC:3.4.11.4] (db=kegg)	Proteus sp. ASF-4
Exopeptidases - Aminopeptidases	Aminopeptidase	Proteus_sp014897315_contig_1_1958 rank: C; aminopeptidase N [EC:3.4.11.2] (db=kegg)	Proteus sp. ASF-4
Exopeptidases - Aminopeptidases	Aminopeptidase	Proteus_sp014897315_contig_1_1449 rank: C; tripeptide aminopeptidase [EC:3.4.11.4] (db=kegg)	Proteus sp. ASF-4
Exopeptidases - Aminopeptidases	Aminopeptidase	Proteus_sp014897315_contig_1_1052 rank: C; leucyl aminopeptidase [EC:3.4.11.1] (db=kegg)	Proteus sp. ASF-4
Exopeptidases - Aminopeptidases	Aminopeptidase	Proteus_sp014897315_contig_1_30 rank: C; methionyl aminopeptidase [EC:3.4.11.18] (db=kegg)	Proteus sp. ASF-4
Exopeptidases - Aminopeptidases	Aminopeptidase	Brachybacterium_1_3592 rank: C; Xaa-Pro aminopeptidase [EC:3.4.11.9] (db=kegg)	Brachybacterium ASF-6
Exopeptidases - Aminopeptidases	Aminopeptidase	Microbacterium_sp002979415_1_1596 rank: C; methionyl aminopeptidase [EC:3.4.11.18] (db=kegg)	Microbacterium sp. ASF-2
Exopeptidases - Aminopeptidases	Aminopeptidase	Lactococcus_A_raffinolactis_contig_1_1438 rank: C; tripeptide aminopeptidase [EC:3.4.11.4] (db=kegg)	Lactococcus raffinolactis ASF-5
Exopeptidases - Aminopeptidases	Aminopeptidase	Lactococcus_A_raffinolactis_contig_1_1202 rank: C; Xaa-Pro aminopeptidase [EC:3.4.11.9] (db=kegg)	Lactococcus raffinolactis ASF-5
Exopeptidases - Aminopeptidases	Aminopeptidase	Microbacterium_sp002979415_1_3757 rank: C; leucyl aminopeptidase [EC:3.4.11.1] (db=kegg)	Microbacterium sp. ASF-2
Exopeptidases - Aminopeptidases	Aminopeptidase	Microbacterium_sp002979415_1_3248 rank: C; Xaa-Pro aminopeptidase [EC:3.4.11.9] (db=kegg)	Microbacterium sp. ASF-2
Exopeptidases - Aminopeptidases	Aminopeptidase	Microbacterium_sp002979415_1_2855 rank: C; aminopeptidase N [EC:3.4.11.2] (db=kegg)	Microbacterium sp. ASF-2
Exopeptidases - Aminopeptidases	Aminopeptidase	Microbacterium_sp002979415_1_2799 rank: C; methionyl aminopeptidase [EC:3.4.11.18] (db=kegg)	Microbacterium sp. ASF-2
Exopeptidases - Aminopeptidases	Aminopeptidase	Microbacterium_sp002979415_1_2685 rank: C; aminopeptidase N [EC:3.4.11.2] (db=kegg)	Microbacterium sp. ASF-2
Exopeptidases - Aminopeptidases	Aminopeptidase	Microbacterium_sp002979415_1_2486 rank: C; leucyl aminopeptidase [EC:3.4.11.1] (db=kegg)	Microbacterium sp. ASF-2
Exopeptidases - Aminopeptidases	Aminopeptidase	Brachybacterium_1_1368 rank: C; methionyl aminopeptidase [EC:3.4.11.18] (db=kegg)	Brachybacterium ASF-6
Exopeptidases - Aminopeptidases	Aminopeptidase	Rhodococcus_sp002259485_1_3472 rank: C; aminopeptidase N [EC:3.4.11.2] (db=kegg)	Rhodococcus sp. ASF-10
Exopeptidases - Aminopeptidases	Aminopeptidase	Rhodococcus_sp002259485_1_2675 rank: C; aminopeptidase N [EC:3.4.11.2] (db=kegg)	Rhodococcus sp. ASF-10
Exopeptidases - Aminopeptidases	Aminopeptidase	Rhodococcus_sp002259485_1_2480 rank: C; leucyl aminopeptidase [EC:3.4.11.1] (db=kegg)	Rhodococcus sp. ASF-10
Exopeptidases - Aminopeptidases	Aminopeptidase	Rhodococcus_sp002259485_1_3677 rank: C; aminopeptidase S [EC:3.4.11.24] (db=kegg)	Rhodococcus sp. ASF-10	LIPO	LIPO(Sec/SPII)
Exopeptidases - Aminopeptidases	Aminopeptidase	Rhodococcus_sp002259485_1_1582 rank: C; methionyl aminopeptidase [EC:3.4.11.18] (db=kegg)	Rhodococcus sp. ASF-10
Exopeptidases - Aminopeptidases	Aminopeptidase	Rhodococcus_sp002259485_1_1152 rank: C; methionyl aminopeptidase [EC:3.4.11.18] (db=kegg)	Rhodococcus sp. ASF-10
Exopeptidases - Aminopeptidases	Aminopeptidase	Rhodococcus_sp002259485_1_3696 rank: C; methionyl aminopeptidase [EC:3.4.11.18] (db=kegg)	Rhodococcus sp. ASF-10
Exopeptidases - Aminopeptidases	Aminopeptidase	Enterococcus_G_italicus_contig_1_605 rank: C; glutamyl aminopeptidase [EC:3.4.11.7] (db=kegg)	Enterococcus italicus ASF-8
Exopeptidases - Aminopeptidases	Aminopeptidase	Enterococcus_G_italicus_contig_1_841 rank: C; tripeptide aminopeptidase [EC:3.4.11.4] (db=kegg)	Enterococcus italicus ASF-8
Exopeptidases - Aminopeptidases	Aminopeptidase	Brachybacterium_1_5 rank: C; aminopeptidase N [EC:3.4.11.2] (db=kegg)	Brachybacterium ASF-6
Exopeptidases - Aminopeptidases	Aminopeptidase	Enterococcus_G_italicus_contig_1_990 rank: C; Xaa-Pro aminopeptidase [EC:3.4.11.9] (db=kegg)	Enterococcus italicus ASF-8
Exopeptidases - Aminopeptidases	Aminopeptidase	Brachybacterium_1_733 rank: C; methionyl aminopeptidase [EC:3.4.11.18] (db=kegg)	Brachybacterium ASF-6
Exopeptidases - Aminopeptidases	Aminopeptidase	Brachybacterium_1_521 rank: C; methionyl aminopeptidase [EC:3.4.11.18] (db=kegg)	Brachybacterium ASF-6
Exopeptidases - Aminopeptidases	Aminopeptidase	Brachybacterium_1_308 rank: C; methionyl aminopeptidase [EC:3.4.11.18] (db=kegg)	Brachybacterium ASF-6
Exopeptidases - Aminopeptidases	Aminopeptidase	Brachybacterium_1_498 rank: C; leucyl aminopeptidase [EC:3.4.11.1] (db=kegg)	Brachybacterium ASF-6
Exopeptidases - Aminopeptidases	Aminopeptidase	Enterococcus_G_italicus_contig_1_2350 rank: C; glutamyl aminopeptidase [EC:3.4.11.7] (db=kegg)	Enterococcus italicus ASF-8
Exopeptidases - Aminopeptidases	Aminopeptidase	Enterococcus_G_italicus_contig_1_1323 rank: C; tripeptide aminopeptidase [EC:3.4.11.4] (db=kegg)	Enterococcus italicus ASF-8
Exopeptidases - Aminopeptidases	Aminopeptidase	Enterococcus_G_italicus_contig_1_1030 rank: C; methionyl aminopeptidase [EC:3.4.11.18] (db=kegg)	Enterococcus italicus ASF-8
Exopeptidases - Aminopeptidases	Aminopeptidase	Enterococcus_G_italicus_contig_1_1027 rank: C; aminopeptidase [EC:3.4.11.-] (db=kegg)	Enterococcus italicus ASF-8
Endopeptidases	Endopeptidase	Oceanobacillus_caeni_2_24 rank: D; Prophage endopeptidase tail [PF06605.17]; gp58-like protein [PF07902.16] (db=pfam)	Oceanobacillus caeni ASF-9
Endopeptidases	Endopeptidase	Oceanobacillus_caeni_1_3267 rank: D; Prophage endopeptidase tail [PF06605.17]; gp58-like protein [PF07902.16] (db=pfam)	Oceanobacillus caeni ASF-9
Endopeptidases	Endopeptidase	Oceanobacillus_caeni_1_1647 rank: C; peptidoglycan LD-endopeptidase CwlK [EC:3.4.-.-] (db=kegg)	Oceanobacillus caeni ASF-9
Endopeptidases	Endopeptidase	Oceanobacillus_caeni_1_1504 rank: C; oligoendopeptidase F [EC:3.4.24.-] (db=kegg)	Oceanobacillus caeni ASF-9
Endopeptidases	Endopeptidase	Oceanobacillus_caeni_1_988 rank: C; oligoendopeptidase F [EC:3.4.24.-] (db=kegg)	Oceanobacillus caeni ASF-9
Endopeptidases	Endopeptidase	Hafnia_paralvei_1_2334 rank: C; prophage endopeptidase [EC:3.4.-.-] (db=kegg)	Hafnia paralvei ASF-7
Endopeptidases	Endopeptidase	Hafnia_paralvei_1_4212 rank: C; serine-type D-Ala-D-Ala endopeptidase (penicillin-binding protein 7) [EC:3.4.21.-] (db=kegg)	Hafnia paralvei ASF-7
Endopeptidases	Endopeptidase	Hafnia_paralvei_1_3588 rank: C; murein DD-endopeptidase [EC:3.4.24.-] (db=kegg)	Hafnia paralvei ASF-7
Endopeptidases	Endopeptidase	Hafnia_paralvei_1_3281 rank: C; murein DD-endopeptidase [EC:3.4.-.-] (db=kegg)	Hafnia paralvei ASF-7
Endopeptidases	Endopeptidase	Halpernia_1_371 rank: C; metalloendopeptidase OMA1, mitochondrial [EC:3.4.24.-] (db=kegg)	Halpernia ASF-11	LIPO	LIPO(Sec/SPII)
Endopeptidases	Endopeptidase	Halpernia_1_117 rank: C; putative endopeptidase [EC:3.4.24.-] (db=kegg)	Halpernia ASF-11	SP	SP(Sec/SPI)
Endopeptidases	Endopeptidase	Enterococcus_G_italicus_contig_1_1140 rank: C; oligoendopeptidase F [EC:3.4.24.-] (db=kegg)	Enterococcus italicus ASF-8
Endopeptidases	Endopeptidase	Enterococcus_G_italicus_contig_1_886 rank: C; oligoendopeptidase F [EC:3.4.24.-] (db=kegg)	Enterococcus italicus ASF-8
Endopeptidases	Endopeptidase	Brachybacterium_1_27 rank: C; putative endopeptidase [EC:3.4.24.-] (db=kegg)	Brachybacterium ASF-6
Endopeptidases	Endopeptidase	Proteus_sp014897315_contig_1_2124 rank: C; peptidoglycan LD-endopeptidase CwlK [EC:3.4.-.-] (db=kegg)	Proteus sp. ASF-4
Endopeptidases	Endopeptidase	Proteus_sp014897315_contig_1_2125 rank: C; prophage endopeptidase [EC:3.4.-.-] (db=kegg)	Proteus sp. ASF-4
Endopeptidases	Endopeptidase	Proteus_sp014897315_contig_1_2744 rank: C; murein DD-endopeptidase [EC:3.4.24.-] (db=kegg)	Proteus sp. ASF-4
Endopeptidases	Endopeptidase	Proteus_sp014897315_contig_1_2921 rank: C; peptidoglycan LD-endopeptidase CwlK [EC:3.4.-.-] (db=kegg)	Proteus sp. ASF-4
Endopeptidases	Endopeptidase	Proteus_sp014897315_contig_1_3230 rank: C; prophage endopeptidase [EC:3.4.-.-] (db=kegg)	Proteus sp. ASF-4
Endopeptidases	Endopeptidase	Proteus_sp014897315_contig_1_3734 rank: C; prophage endopeptidase [EC:3.4.-.-] (db=kegg)	Proteus sp. ASF-4
Endopeptidases	Endopeptidase	Microbacterium_sp002979415_1_1179 rank: C; putative endopeptidase [EC:3.4.24.-] (db=kegg)	Microbacterium sp. ASF-2
Endopeptidases	Endopeptidase	Lactococcus_A_raffinolactis_contig_1_124 rank: C; oligoendopeptidase F [EC:3.4.24.-] (db=kegg)	Lactococcus raffinolactis ASF-5
Endopeptidases	Endopeptidase	Lactococcus_A_raffinolactis_contig_1_325 rank: D; Prophage endopeptidase tail [PF06605.17] (db=pfam)	Lactococcus raffinolactis ASF-5
Endopeptidases	Endopeptidase	Halpernia_1_2269 rank: C; putative endopeptidase [EC:3.4.24.-] (db=kegg)	Halpernia ASF-11	LIPO	LIPO(Sec/SPII)
Endopeptidases	Endopeptidase	Enterococcus_G_italicus_contig_1_594 rank: C; putative endopeptidase [EC:3.4.24.-] (db=kegg)	Enterococcus italicus ASF-8
Endopeptidases	Endopeptidase	Enterococcus_G_italicus_contig_1_43 rank: C; oligoendopeptidase F [EC:3.4.24.-] (db=kegg)	Enterococcus italicus ASF-8
Endopeptidases	Endopeptidase	Halpernia_1_2270 rank: C; putative endopeptidase [EC:3.4.24.-] (db=kegg)	Halpernia ASF-11	LIPO	LIPO(Sec/SPII)
Endopeptidases	Endopeptidase	Halpernia_1_2773 rank: D; M26 IgA1-specific Metallo-endopeptidase N-terminal region [PF05342.19] (db=pfam)	Halpernia ASF-11	SP	SP(Sec/SPI)
Endopeptidases	Endopeptidase	Microbacterium_phyllosphaerae_contig_2_139 rank: C; putative endopeptidase [EC:3.4.24.-] (db=kegg)	Microbacterium phyllosphaerae ASF-3
Endopeptidases	Endopeptidase	Carnobacterium_maltaromaticum_1_138 rank: C; oligoendopeptidase F [EC:3.4.24.-] (db=kegg)	Carnobacterium maltaromaticum ASF-1
Endopeptidases	Endopeptidase	Carnobacterium_maltaromaticum_1_304 rank: C; oligoendopeptidase F [EC:3.4.24.-] (db=kegg)	Carnobacterium maltaromaticum ASF-1
Endopeptidases	Endopeptidase	Carnobacterium_maltaromaticum_1_488 rank: D; Prophage endopeptidase tail [PF06605.17] (db=pfam)	Carnobacterium maltaromaticum ASF-1
Endopeptidases	Endopeptidase	Carnobacterium_maltaromaticum_1_489 rank: D; Prophage endopeptidase tail N-terminal domain [PF18994.6] (db=pfam)	Carnobacterium maltaromaticum ASF-1
Endopeptidases	Endopeptidase	Rhodococcus_sp002259485_1_4880 rank: C; putative endopeptidase [EC:3.4.24.-] (db=kegg)	Rhodococcus sp. ASF-10
Endopeptidases	Thermolysin	Microbacterium_phyllosphaerae_contig_2_729 rank: D; Thermolysin metallopeptidase, alpha-helical domain [PF02868.21]; Thermolysin metallopeptidase, catalytic domain [PF01447.24] (db=pfam)	Microbacterium phyllosphaerae ASF-3
Endopeptidases	Thermolysin	Rhodococcus_sp002259485_1_3894 rank: D; Thermolysin metallopeptidase, alpha-helical domain [PF02868.21]; Thermolysin metallopeptidase, catalytic domain [PF01447.24] (db=pfam)	Rhodococcus sp. ASF-10
Endopeptidases	Thermolysin	Microbacterium_sp002979415_1_520 rank: D; Thermolysin metallopeptidase, alpha-helical domain [PF02868.21]; Thermolysin metallopeptidase, catalytic domain [PF01447.24] (db=pfam)	Microbacterium sp. ASF-2

## Sheet: Table S1F
Enzyme_Type	Searched_String	Matched_Descriptions	Isolate	SignalP_Prediction	SignalP_Type
Fatty acid metabolism	3-hydroxyacyl-CoA dehydrogenase / enoyl-CoA hydratase / 3-hydroxybutyryl-CoA epimerase	Hafnia_paralvei_1_1027 rank: C; 3-hydroxyacyl-CoA dehydrogenase / enoyl-CoA hydratase / 3-hydroxybutyryl-CoA epimerase / enoyl-CoA isomerase [EC:1.1.1.35 4.2.1.17 5.1.2.3 5.3.3.8] (db=kegg)	Hafnia paralvei ASF-7
Fatty acid metabolism	3-hydroxyacyl-CoA dehydrogenase / enoyl-CoA hydratase / 3-hydroxybutyryl-CoA epimerase	Hafnia_paralvei_1_2679 rank: C; 3-hydroxyacyl-CoA dehydrogenase / enoyl-CoA hydratase / 3-hydroxybutyryl-CoA epimerase [EC:1.1.1.35 4.2.1.17 5.1.2.3] (db=kegg)	Hafnia paralvei ASF-7
Fatty acid metabolism	3-hydroxyacyl-CoA dehydrogenase / enoyl-CoA hydratase / 3-hydroxybutyryl-CoA epimerase	Rhodococcus_sp002259485_1_4040 rank: C; 3-hydroxyacyl-CoA dehydrogenase / enoyl-CoA hydratase / 3-hydroxybutyryl-CoA epimerase [EC:1.1.1.35 4.2.1.17 5.1.2.3] (db=kegg)	Rhodococcus sp. ASF-10
Fatty acid metabolism	3-hydroxyacyl-CoA dehydrogenase / enoyl-CoA hydratase / 3-hydroxybutyryl-CoA epimerase	Rhodococcus_sp002259485_1_4202 rank: C; 3-hydroxyacyl-CoA dehydrogenase / enoyl-CoA hydratase / 3-hydroxybutyryl-CoA epimerase [EC:1.1.1.35 4.2.1.17 5.1.2.3] (db=kegg)	Rhodococcus sp. ASF-10
Fatty acid metabolism	3-hydroxyacyl-CoA dehydrogenase / enoyl-CoA hydratase / 3-hydroxybutyryl-CoA epimerase	Proteus_sp014897315_contig_1_1115 rank: C; 3-hydroxyacyl-CoA dehydrogenase / enoyl-CoA hydratase / 3-hydroxybutyryl-CoA epimerase / enoyl-CoA isomerase [EC:1.1.1.35 4.2.1.17 5.1.2.3 5.3.3.8] (db=kegg)	Proteus sp. ASF-4
Fatty acid metabolism	3-hydroxyacyl-CoA dehydrogenase / enoyl-CoA hydratase / 3-hydroxybutyryl-CoA epimerase	Proteus_sp014897315_contig_1_3315 rank: C; 3-hydroxyacyl-CoA dehydrogenase / enoyl-CoA hydratase / 3-hydroxybutyryl-CoA epimerase [EC:1.1.1.35 4.2.1.17 5.1.2.3] (db=kegg)	Proteus sp. ASF-4
Fatty acid metabolism	3-hydroxyacyl-CoA dehydrogenase / 3-hydroxy-2-methylbutyryl-CoA dehydrogenase	Rhodococcus_sp002259485_1_4407 rank: C; 3-hydroxyacyl-CoA dehydrogenase / 3-hydroxy-2-methylbutyryl-CoA dehydrogenase [EC:1.1.1.35 1.1.1.178] (db=kegg)	Rhodococcus sp. ASF-10
Fatty acid metabolism	3-hydroxyacyl-CoA dehydrogenase / 3-hydroxy-2-methylbutyryl-CoA dehydrogenase	Rhodococcus_sp002259485_1_2234 rank: C; 3-hydroxyacyl-CoA dehydrogenase / 3-hydroxy-2-methylbutyryl-CoA dehydrogenase [EC:1.1.1.35 1.1.1.178] (db=kegg)	Rhodococcus sp. ASF-10
Fatty acid metabolism	3-hydroxyacyl-CoA dehydrogenase / 3-hydroxy-2-methylbutyryl-CoA dehydrogenase	Microbacterium_sp002979415_1_1216 rank: C; 3-hydroxyacyl-CoA dehydrogenase / 3-hydroxy-2-methylbutyryl-CoA dehydrogenase [EC:1.1.1.35 1.1.1.178] (db=kegg)	Microbacterium sp. ASF-2
Fatty acid metabolism	3-hydroxyacyl-CoA dehydrogenase / 3-hydroxy-2-methylbutyryl-CoA dehydrogenase	Microbacterium_phyllosphaerae_contig_2_104 rank: C; 3-hydroxyacyl-CoA dehydrogenase / 3-hydroxy-2-methylbutyryl-CoA dehydrogenase [EC:1.1.1.35 1.1.1.178] (db=kegg)	Microbacterium phyllosphaerae ASF-3
Fatty acid metabolism	3-hydroxyacyl-CoA dehydrogenase / 3-hydroxy-2-methylbutyryl-CoA dehydrogenase	Oceanobacillus_caeni_1_3099 rank: C; 3-hydroxyacyl-CoA dehydrogenase / 3-hydroxy-2-methylbutyryl-CoA dehydrogenase [EC:1.1.1.35 1.1.1.178] (db=kegg)	Oceanobacillus caeni ASF-9
Fatty acid metabolism	Acetyl-CoA acetyltransferase	Microbacterium_sp002979415_1_2514 rank: C; acetyl-CoA acyltransferase [EC:2.3.1.16] (db=kegg)	Microbacterium sp. ASF-2
Fatty acid metabolism	Acetyl-CoA acetyltransferase	Hafnia_paralvei_1_1028 rank: C; acetyl-CoA acyltransferase [EC:2.3.1.16] (db=kegg)	Hafnia paralvei ASF-7
Fatty acid metabolism	Acetyl-CoA acetyltransferase	Oceanobacillus_caeni_1_3084 rank: C; acetyl-CoA acyltransferase [EC:2.3.1.16] (db=kegg)	Oceanobacillus caeni ASF-9
Fatty acid metabolism	Acetyl-CoA acetyltransferase	Oceanobacillus_caeni_1_3100 rank: C; acetyl-CoA acyltransferase [EC:2.3.1.16] (db=kegg)	Oceanobacillus caeni ASF-9
Fatty acid metabolism	Acetyl-CoA acetyltransferase	Oceanobacillus_caeni_1_3411 rank: C; acetyl-CoA acyltransferase [EC:2.3.1.16] (db=kegg)	Oceanobacillus caeni ASF-9
Fatty acid metabolism	Acetyl-CoA acetyltransferase	Halpernia_1_2250 rank: C; acetyl-CoA acyltransferase [EC:2.3.1.16] (db=kegg)	Halpernia ASF-11
Fatty acid metabolism	Acetyl-CoA acetyltransferase	Microbacterium_phyllosphaerae_contig_2_32 rank: C; acetyl-CoA acyltransferase [EC:2.3.1.16] (db=kegg)	Microbacterium phyllosphaerae ASF-3
Fatty acid metabolism	Acetyl-CoA acetyltransferase	Rhodococcus_sp002259485_1_727 rank: C; acetyl-CoA acyltransferase [EC:2.3.1.16] (db=kegg)	Rhodococcus sp. ASF-10
Fatty acid metabolism	Acetyl-CoA acetyltransferase	Rhodococcus_sp002259485_1_1777 rank: C; acetyl-CoA acyltransferase [EC:2.3.1.16] (db=kegg)	Rhodococcus sp. ASF-10
Fatty acid metabolism	Acetyl-CoA acetyltransferase	Proteus_sp014897315_contig_1_1114 rank: C; acetyl-CoA acyltransferase [EC:2.3.1.16] (db=kegg)	Proteus sp. ASF-4
Fatty acid metabolism	Acetyl-CoA acetyltransferase	Microbacterium_sp002979415_1_1288 rank: C; acetyl-CoA acyltransferase [EC:2.3.1.16] (db=kegg)	Microbacterium sp. ASF-2
Fatty acid metabolism	Acetyl-CoA acetyltransferase	Lactococcus_A_raffinolactis_contig_1_149 rank: C; 2-oxoisovalerate dehydrogenase E2 component (dihydrolipoyl transacylase) [EC:2.3.1.168] (db=kegg)	Lactococcus raffinolactis ASF-5
Fatty acid metabolism	Acetyl-CoA acetyltransferase	Oceanobacillus_caeni_1_139 rank: C; 2-oxoisovalerate dehydrogenase E2 component (dihydrolipoyl transacylase) [EC:2.3.1.168] (db=kegg)	Oceanobacillus caeni ASF-9
Fatty acid metabolism	Acetyl-CoA acetyltransferase	Microbacterium_sp002979415_1_3461 rank: C; 2-oxoisovalerate dehydrogenase E2 component (dihydrolipoyl transacylase) [EC:2.3.1.168] (db=kegg)	Microbacterium sp. ASF-2
Fatty acid metabolism	Acetyl-CoA acetyltransferase	Microbacterium_sp002979415_1_2670 rank: C; 2-oxoisovalerate dehydrogenase E2 component (dihydrolipoyl transacylase) [EC:2.3.1.168] (db=kegg)	Microbacterium sp. ASF-2
Fatty acid metabolism	Acetyl-CoA acetyltransferase	Microbacterium_sp002979415_1_937 rank: C; 2-oxoisovalerate dehydrogenase E2 component (dihydrolipoyl transacylase) [EC:2.3.1.168] (db=kegg)	Microbacterium sp. ASF-2
Fatty acid metabolism	Acetyl-CoA acetyltransferase	Enterococcus_G_italicus_contig_1_1291 rank: C; 2-oxoisovalerate dehydrogenase E2 component (dihydrolipoyl transacylase) [EC:2.3.1.168] (db=kegg)	Enterococcus italicus ASF-8
Fatty acid metabolism	Acetyl-CoA acetyltransferase	Rhodococcus_sp002259485_1_4133 rank: C; 2-oxoisovalerate dehydrogenase E2 component (dihydrolipoyl transacylase) [EC:2.3.1.168] (db=kegg)	Rhodococcus sp. ASF-10
Fatty acid metabolism	Acetyl-CoA acetyltransferase	Rhodococcus_sp002259485_1_1005 rank: C; 2-oxoisovalerate dehydrogenase E2 component (dihydrolipoyl transacylase) [EC:2.3.1.168] (db=kegg)	Rhodococcus sp. ASF-10
Fatty acid metabolism	Acetyl-CoA acetyltransferase	Brachybacterium_1_1534 rank: C; 2-oxoisovalerate dehydrogenase E2 component (dihydrolipoyl transacylase) [EC:2.3.1.168] (db=kegg)	Brachybacterium ASF-6
Fatty acid metabolism	Acetyl-CoA acetyltransferase	Carnobacterium_maltaromaticum_1_2688 rank: C; 2-oxoisovalerate dehydrogenase E2 component (dihydrolipoyl transacylase) [EC:2.3.1.168] (db=kegg)	Carnobacterium maltaromaticum ASF-1
Fatty acid metabolism	Acetyl-CoA acetyltransferase	Oceanobacillus_caeni_1_3092 rank: C; 2-oxoisovalerate dehydrogenase E2 component (dihydrolipoyl transacylase) [EC:2.3.1.168] (db=kegg)	Oceanobacillus caeni ASF-9
Fatty acid metabolism	Acetyl-CoA acetyltransferase	Oceanobacillus_caeni_1_700 rank: C; 2-oxoisovalerate dehydrogenase E2 component (dihydrolipoyl transacylase) [EC:2.3.1.168] (db=kegg)	Oceanobacillus caeni ASF-9
Fatty acid metabolism	Acetyl-CoA acetyltransferase	Microbacterium_phyllosphaerae_contig_2_323 rank: C; 2-oxoisovalerate dehydrogenase E2 component (dihydrolipoyl transacylase) [EC:2.3.1.168] (db=kegg)	Microbacterium phyllosphaerae ASF-3
Fatty acid metabolism	Acetyl-CoA acetyltransferase	Microbacterium_phyllosphaerae_contig_2_1390 rank: C; 2-oxoisovalerate dehydrogenase E2 component (dihydrolipoyl transacylase) [EC:2.3.1.168] (db=kegg)	Microbacterium phyllosphaerae ASF-3
Fatty acid metabolism	Acetyl-CoA acetyltransferase	Microbacterium_phyllosphaerae_contig_2_2073 rank: C; 2-oxoisovalerate dehydrogenase E2 component (dihydrolipoyl transacylase) [EC:2.3.1.168] (db=kegg)	Microbacterium phyllosphaerae ASF-3
Fatty acid metabolism	Acyl-CoA dehydrogenase	Microbacterium_phyllosphaerae_contig_1_50 rank: D; Acyl-CoA dehydrogenase, N-terminal domain [PF02771.21]; Acyl-CoA dehydrogenase, middle domain [PF02770.24] (db=pfam)	Microbacterium phyllosphaerae ASF-3
Fatty acid metabolism	Acyl-CoA dehydrogenase	Rhodococcus_sp002259485_1_555 rank: C; putative acyl-CoA dehydrogenase (db=kegg)	Rhodococcus sp. ASF-10
Fatty acid metabolism	Acyl-CoA dehydrogenase	Rhodococcus_sp002259485_1_236 rank: C; acyl-CoA dehydrogenase [EC:1.3.99.-] (db=kegg)	Rhodococcus sp. ASF-10
Fatty acid metabolism	Acyl-CoA dehydrogenase	Rhodococcus_sp002259485_1_167 rank: D; Acyl-CoA dehydrogenase, N-terminal domain [PF02771.21]; Acyl-CoA dehydrogenase, C-terminal domain [PF00441.29] (db=pfam)	Rhodococcus sp. ASF-10
Fatty acid metabolism	Acyl-CoA dehydrogenase	Rhodococcus_sp002259485_3_37 rank: C; acyl-CoA dehydrogenase [EC:1.3.99.-] (db=kegg)	Rhodococcus sp. ASF-10
Fatty acid metabolism	Acyl-CoA dehydrogenase	Microbacterium_phyllosphaerae_contig_1_55 rank: D; 3-hydroxyacyl-CoA dehydrogenase, NAD binding domain [PF02737.24]; 3-hydroxyacyl-CoA dehydrogenase, C-terminal domain [PF00725.27]; NAD binding domain of 6-phosphogluconate dehydrogenase [PF03446.21] (db=pfam)	Microbacterium phyllosphaerae ASF-3
Fatty acid metabolism	Acyl-CoA dehydrogenase	Microbacterium_phyllosphaerae_contig_2_3408 rank: D; Acyl-CoA dehydrogenase, C-terminal domain [PF08028.16]; Acyl-CoA dehydrogenase, N-terminal domain [PF02771.21] (db=pfam)	Microbacterium phyllosphaerae ASF-3
Fatty acid metabolism	Acyl-CoA dehydrogenase	Microbacterium_phyllosphaerae_contig_1_49 rank: D; Acyl-CoA dehydrogenase, C-terminal domain [PF00441.29] (db=pfam)	Microbacterium phyllosphaerae ASF-3
Fatty acid metabolism	Acyl-CoA dehydrogenase	Rhodococcus_sp002259485_1_729 rank: D; 3-hydroxyacyl-CoA dehydrogenase, NAD binding domain [PF02737.24]; 3-hydroxyacyl-CoA dehydrogenase, C-terminal domain [PF00725.27]; NAD-dependent glycerol-3-phosphate dehydrogenase N-terminus [PF01210.29] (db=pfam)	Rhodococcus sp. ASF-10
Fatty acid metabolism	Acyl-CoA dehydrogenase	Microbacterium_phyllosphaerae_contig_2_2254 rank: D; 3-hydroxyacyl-CoA dehydrogenase, NAD binding domain [PF02737.24]; Enoyl-CoA hydratase/isomerase [PF00378.25]; 3-hydroxyacyl-CoA dehydrogenase, C-terminal domain [PF00725.27]; Enoyl-CoA hydratase/isomerase [PF16113.10] (db=pfam)	Microbacterium phyllosphaerae ASF-3
Fatty acid metabolism	Acyl-CoA dehydrogenase	Microbacterium_phyllosphaerae_contig_2_2077 rank: C; short-chain 2-methylacyl-CoA dehydrogenase [EC:1.3.8.5] (db=kegg)	Microbacterium phyllosphaerae ASF-3
Fatty acid metabolism	Acyl-CoA dehydrogenase	Microbacterium_phyllosphaerae_contig_2_1909 rank: D; 3-hydroxyacyl-CoA dehydrogenase, NAD binding domain [PF02737.24]; 3-hydroxyacyl-CoA dehydrogenase, C-terminal domain [PF00725.27] (db=pfam)	Microbacterium phyllosphaerae ASF-3
Fatty acid metabolism	Acyl-CoA dehydrogenase	Rhodococcus_sp002259485_1_566 rank: D; Acyl-CoA dehydrogenase, C-terminal domain [PF08028.16]; Acyl-CoA dehydrogenase, N-terminal domain [PF02771.21] (db=pfam)	Rhodococcus sp. ASF-10
Fatty acid metabolism	Acyl-CoA dehydrogenase	Rhodococcus_sp002259485_1_1776 rank: D; 3-hydroxyacyl-CoA dehydrogenase, NAD binding domain [PF02737.24]; Enoyl-CoA hydratase/isomerase [PF00378.25]; Enoyl-CoA hydratase/isomerase [PF16113.10]; 3-hydroxyacyl-CoA dehydrogenase, C-terminal domain [PF00725.27] (db=pfam)	Rhodococcus sp. ASF-10
Fatty acid metabolism	Acyl-CoA dehydrogenase	Rhodococcus_sp002259485_1_793 rank: D; 3-hydroxyacyl-CoA dehydrogenase, NAD binding domain [PF02737.24]; 3-hydroxyacyl-CoA dehydrogenase, C-terminal domain [PF00725.27] (db=pfam)	Rhodococcus sp. ASF-10
Fatty acid metabolism	Acyl-CoA dehydrogenase	Rhodococcus_sp002259485_1_918 rank: C; acyl-CoA dehydrogenase [EC:1.3.8.7] (db=kegg)	Rhodococcus sp. ASF-10
Fatty acid metabolism	Acyl-CoA dehydrogenase	Rhodococcus_sp002259485_1_927 rank: D; 3-hydroxyacyl-CoA dehydrogenase, NAD binding domain [PF02737.24]; 3-hydroxyacyl-CoA dehydrogenase, C-terminal domain [PF00725.27] (db=pfam)	Rhodococcus sp. ASF-10
Fatty acid metabolism	Acyl-CoA dehydrogenase	Rhodococcus_sp002259485_1_951 rank: D; Acyl-CoA dehydrogenase, C-terminal domain [PF00441.29]; Acyl-CoA dehydrogenase, middle domain [PF02770.24]; Acyl-CoA dehydrogenase, N-terminal domain [PF02771.21]; Acyl-CoA oxidase, C-alpha1 domain [PF22924.1] (db=pfam)	Rhodococcus sp. ASF-10
Fatty acid metabolism	Acyl-CoA dehydrogenase	Rhodococcus_sp002259485_1_1053 rank: D; Acyl-CoA dehydrogenase, middle domain [PF02770.24]; Acyl-CoA dehydrogenase, C-terminal domain [PF00441.29]; Acyl-CoA dehydrogenase, N-terminal domain [PF02771.21] (db=pfam)	Rhodococcus sp. ASF-10
Fatty acid metabolism	Acyl-CoA dehydrogenase	Rhodococcus_sp002259485_1_1054 rank: D; Acyl-CoA dehydrogenase, C-terminal domain [PF00441.29] (db=pfam)	Rhodococcus sp. ASF-10
Fatty acid metabolism	Acyl-CoA dehydrogenase	Rhodococcus_sp002259485_1_1070 rank: D; Acyl-CoA dehydrogenase, middle domain [PF02770.24]; Acyl-CoA dehydrogenase, C-terminal domain [PF00441.29] (db=pfam)	Rhodococcus sp. ASF-10
Fatty acid metabolism	Acyl-CoA dehydrogenase	Rhodococcus_sp002259485_1_1416 rank: D; Acyl-CoA dehydrogenase, C-terminal domain [PF00441.29]; Acyl-CoA dehydrogenase, middle domain [PF02770.24] (db=pfam)	Rhodococcus sp. ASF-10
Fatty acid metabolism	Acyl-CoA dehydrogenase	Rhodococcus_sp002259485_1_1417 rank: D; Acyl-CoA dehydrogenase, C-terminal domain [PF00441.29]; Acyl-CoA dehydrogenase, N-terminal domain [PF02771.21] (db=pfam)	Rhodococcus sp. ASF-10
Fatty acid metabolism	Acyl-CoA dehydrogenase	Rhodococcus_sp002259485_1_1605 rank: D; Acyl-CoA dehydrogenase, C-terminal domain [PF00441.29]; Acyl-CoA dehydrogenase, middle domain [PF02770.24] (db=pfam)	Rhodococcus sp. ASF-10
Fatty acid metabolism	Acyl-CoA dehydrogenase	Rhodococcus_sp002259485_1_1712 rank: C; long-chain-acyl-CoA dehydrogenase [EC:1.3.8.8] (db=kegg)	Rhodococcus sp. ASF-10
Fatty acid metabolism	Acyl-CoA dehydrogenase	Microbacterium_phyllosphaerae_contig_2_1378 rank: D; 3-hydroxyacyl-CoA dehydrogenase, NAD binding domain [PF02737.24]; 3-hydroxyacyl-CoA dehydrogenase, C-terminal domain [PF00725.27] (db=pfam)	Microbacterium phyllosphaerae ASF-3
Fatty acid metabolism	Acyl-CoA dehydrogenase	Microbacterium_phyllosphaerae_contig_2_1905 rank: D; Acyl-CoA dehydrogenase, C-terminal domain [PF08028.16]; Acyl-CoA dehydrogenase, middle domain [PF02770.24]; Acyl-CoA dehydrogenase, N-terminal domain [PF02771.21] (db=pfam)	Microbacterium phyllosphaerae ASF-3
Fatty acid metabolism	Acyl-CoA dehydrogenase	Hafnia_paralvei_1_2154 rank: C; acyl-CoA dehydrogenase [EC:1.3.99.-] (db=kegg)	Hafnia paralvei ASF-7
Fatty acid metabolism	Acyl-CoA dehydrogenase	Microbacterium_phyllosphaerae_contig_2_1301 rank: D; Acyl-CoA dehydrogenase, C-terminal domain [PF00441.29]; Acyl-CoA dehydrogenase, middle domain [PF02770.24]; Acyl-CoA oxidase, C-alpha1 domain [PF22924.1]; Acyl-CoA dehydrogenase, N-terminal domain [PF02771.21] (db=pfam)	Microbacterium phyllosphaerae ASF-3
Fatty acid metabolism	Acyl-CoA dehydrogenase	Rhodococcus_sp002259485_1_2164 rank: D; Acyl-CoA dehydrogenase, C-terminal domain [PF00441.29]; Acyl-CoA dehydrogenase, middle domain [PF02770.24]; Acyl-CoA dehydrogenase, N-terminal domain [PF02771.21]; Acyl-CoA dehydrogenase, C-terminal domain [PF08028.16] (db=pfam)	Rhodococcus sp. ASF-10
Fatty acid metabolism	Acyl-CoA dehydrogenase	Oceanobacillus_caeni_1_593 rank: D; 3-hydroxyacyl-CoA dehydrogenase, NAD binding domain [PF02737.24]; 3-hydroxyacyl-CoA dehydrogenase, C-terminal domain [PF00725.27] (db=pfam)	Oceanobacillus caeni ASF-9
Fatty acid metabolism	Acyl-CoA dehydrogenase	Oceanobacillus_caeni_1_929 rank: D; Acyl-CoA dehydrogenase, C-terminal domain [PF08028.16]; Acyl-CoA dehydrogenase, middle domain [PF02770.24]; Acyl-CoA dehydrogenase, N-terminal domain [PF02771.21] (db=pfam)	Oceanobacillus caeni ASF-9
Fatty acid metabolism	Acyl-CoA dehydrogenase	Oceanobacillus_caeni_1_1688 rank: D; Acyl-CoA dehydrogenase, C-terminal domain [PF08028.16]; Acyl-CoA dehydrogenase, middle domain [PF02770.24]; Acyl-CoA dehydrogenase, N-terminal domain [PF02771.21] (db=pfam)	Oceanobacillus caeni ASF-9
Fatty acid metabolism	Acyl-CoA dehydrogenase	Oceanobacillus_caeni_1_2562 rank: C; acyl-CoA dehydrogenase [EC:1.3.99.-] (db=kegg)	Oceanobacillus caeni ASF-9
Fatty acid metabolism	Acyl-CoA dehydrogenase	Oceanobacillus_caeni_1_2818 rank: C; acyl-CoA dehydrogenase [EC:1.3.99.-] (db=kegg)	Oceanobacillus caeni ASF-9
Fatty acid metabolism	Acyl-CoA dehydrogenase	Oceanobacillus_caeni_1_3049 rank: C; acyl-CoA dehydrogenase [EC:1.3.8.7] (db=kegg)	Oceanobacillus caeni ASF-9
Fatty acid metabolism	Acyl-CoA dehydrogenase	Oceanobacillus_caeni_1_3056 rank: D; 3-hydroxyacyl-CoA dehydrogenase, NAD binding domain [PF02737.24]; 3-hydroxyacyl-CoA dehydrogenase, C-terminal domain [PF00725.27] (db=pfam)	Oceanobacillus caeni ASF-9
Fatty acid metabolism	Acyl-CoA dehydrogenase	Oceanobacillus_caeni_1_3080 rank: C; acyl-CoA dehydrogenase [EC:1.3.8.7] (db=kegg)	Oceanobacillus caeni ASF-9
Fatty acid metabolism	Acyl-CoA dehydrogenase	Oceanobacillus_caeni_1_3086 rank: C; acyl-CoA dehydrogenase [EC:1.3.8.7] (db=kegg)	Oceanobacillus caeni ASF-9
Fatty acid metabolism	Acyl-CoA dehydrogenase	Oceanobacillus_caeni_1_3109 rank: C; long-chain-acyl-CoA dehydrogenase [EC:1.3.8.8] (db=kegg)	Oceanobacillus caeni ASF-9
Fatty acid metabolism	Acyl-CoA dehydrogenase	Microbacterium_phyllosphaerae_contig_2_1092 rank: D; Acyl-CoA dehydrogenase, C-terminal domain [PF08028.16]; Acyl-CoA dehydrogenase, middle domain [PF02770.24]; Acyl-CoA dehydrogenase, N-terminal domain [PF02771.21] (db=pfam)	Microbacterium phyllosphaerae ASF-3
Fatty acid metabolism	Acyl-CoA dehydrogenase	Oceanobacillus_caeni_1_3410 rank: C; 3-hydroxyacyl-CoA dehydrogenase [EC:1.1.1.35] (db=kegg)	Oceanobacillus caeni ASF-9
Fatty acid metabolism	Acyl-CoA dehydrogenase	Oceanobacillus_caeni_1_3412 rank: D; Acyl-CoA dehydrogenase, C-terminal domain [PF21263.2]; Acyl-CoA dehydrogenase, C-terminal domain [PF00441.29]; Acyl-CoA dehydrogenase, N-terminal domain [PF02771.21]; Acyl-CoA dehydrogenase, middle domain [PF02770.24]; Acyl-CoA oxidase, C-alpha1 domain [PF22924.1] (db=pfam)	Oceanobacillus caeni ASF-9
Fatty acid metabolism	Acyl-CoA dehydrogenase	Halpernia_1_987 rank: D; 3-hydroxyacyl-CoA dehydrogenase, C-terminal domain [PF00725.27]; 3-hydroxyacyl-CoA dehydrogenase, NAD binding domain [PF02737.24] (db=pfam)	Halpernia ASF-11
Fatty acid metabolism	Acyl-CoA dehydrogenase	Halpernia_1_988 rank: D; 3-hydroxyacyl-CoA dehydrogenase, NAD binding domain [PF02737.24] (db=pfam)	Halpernia ASF-11
Fatty acid metabolism	Acyl-CoA dehydrogenase	Halpernia_1_1695 rank: D; Acyl-CoA dehydrogenase, C-terminal domain [PF00441.29]; Acyl-CoA dehydrogenase, N-terminal domain [PF02771.21]; Acyl-CoA dehydrogenase, middle domain [PF02770.24] (db=pfam)	Halpernia ASF-11
Fatty acid metabolism	Acyl-CoA dehydrogenase	Halpernia_1_2036 rank: D; Acyl-CoA dehydrogenase, C-terminal domain [PF00441.29]; Acyl-CoA oxidase, C-alpha1 domain [PF22924.1] (db=pfam)	Halpernia ASF-11
Fatty acid metabolism	Acyl-CoA dehydrogenase	Halpernia_1_2247 rank: C; 3-hydroxyacyl-CoA dehydrogenase [EC:1.1.1.35] (db=kegg)	Halpernia ASF-11
Fatty acid metabolism	Acyl-CoA dehydrogenase	Halpernia_1_2252 rank: D; Acyl-CoA dehydrogenase, C-terminal domain [PF21263.2]; Acyl-CoA dehydrogenase, C-terminal domain [PF00441.29]; Acyl-CoA dehydrogenase, N-terminal domain [PF02771.21]; Acyl-CoA dehydrogenase, middle domain [PF02770.24] (db=pfam)	Halpernia ASF-11
Fatty acid metabolism	Acyl-CoA dehydrogenase	Microbacterium_phyllosphaerae_contig_2_874 rank: D; Acyl-CoA dehydrogenase, C-terminal domain [PF00441.29]; Acyl-CoA dehydrogenase, N-terminal domain [PF02771.21]; Acyl-CoA dehydrogenase, middle domain [PF02770.24] (db=pfam)	Microbacterium phyllosphaerae ASF-3
Fatty acid metabolism	Acyl-CoA dehydrogenase	Microbacterium_phyllosphaerae_contig_2_1091 rank: D; Acyl-CoA dehydrogenase, C-terminal domain [PF08028.16]; Acyl-CoA dehydrogenase, N-terminal domain [PF02771.21]; Acyl-CoA dehydrogenase, middle domain [PF02770.24] (db=pfam)	Microbacterium phyllosphaerae ASF-3
Fatty acid metabolism	Acyl-CoA dehydrogenase	Rhodococcus_sp002259485_1_2156 rank: D; Acyl-CoA dehydrogenase, C-terminal domain [PF00441.29]; Acyl-CoA dehydrogenase, N-terminal domain [PF02771.21]; Acyl-CoA dehydrogenase, middle domain [PF02770.24] (db=pfam)	Rhodococcus sp. ASF-10
Fatty acid metabolism	Acyl-CoA dehydrogenase	Rhodococcus_sp002259485_1_5024 rank: D; Acetyl-CoA dehydrogenase C-terminal like [PF12806.12]; Acyl-CoA dehydrogenase, middle domain [PF02770.24]; Acyl-CoA dehydrogenase, C-terminal domain [PF00441.29] (db=pfam)	Rhodococcus sp. ASF-10
Fatty acid metabolism	Acyl-CoA dehydrogenase	Rhodococcus_sp002259485_1_2179 rank: D; Acyl-CoA dehydrogenase, C-terminal domain [PF00441.29]; Acyl-CoA dehydrogenase, middle domain [PF02770.24]; Acyl-CoA dehydrogenase, N-terminal domain [PF02771.21] (db=pfam)	Rhodococcus sp. ASF-10
Fatty acid metabolism	Acyl-CoA dehydrogenase	Microbacterium_sp002979415_1_3471 rank: D; 3-hydroxyacyl-CoA dehydrogenase, NAD binding domain [PF02737.24]; 3-hydroxyacyl-CoA dehydrogenase, C-terminal domain [PF00725.27] (db=pfam)	Microbacterium sp. ASF-2
Fatty acid metabolism	Acyl-CoA dehydrogenase	Proteus_sp014897315_contig_1_259 rank: C; acyl-CoA dehydrogenase [EC:1.3.8.7] (db=kegg)	Proteus sp. ASF-4
Fatty acid metabolism	Acyl-CoA dehydrogenase	Proteus_sp014897315_contig_1_1627 rank: C; acyl-CoA dehydrogenase [EC:1.3.99.-] (db=kegg)	Proteus sp. ASF-4
Fatty acid metabolism	Acyl-CoA dehydrogenase	Microbacterium_sp002979415_1_336 rank: D; Acyl-CoA dehydrogenase, C-terminal domain [PF00441.29]; Acyl-CoA dehydrogenase, N-terminal domain [PF02771.21]; Acyl-CoA dehydrogenase, middle domain [PF02770.24] (db=pfam)	Microbacterium sp. ASF-2
Fatty acid metabolism	Acyl-CoA dehydrogenase	Microbacterium_sp002979415_1_1052 rank: D; Acyl-CoA dehydrogenase, C-terminal domain [PF00441.29]; Acyl-CoA dehydrogenase, N-terminal domain [PF02771.21]; Acyl-CoA dehydrogenase, middle domain [PF02770.24] (db=pfam)	Microbacterium sp. ASF-2
Fatty acid metabolism	Acyl-CoA dehydrogenase	Microbacterium_sp002979415_1_1842 rank: D; Acyl-CoA dehydrogenase, C-terminal domain [PF08028.16]; Acyl-CoA dehydrogenase, N-terminal domain [PF02771.21] (db=pfam)	Microbacterium sp. ASF-2
Fatty acid metabolism	Acyl-CoA dehydrogenase	Microbacterium_sp002979415_1_2513 rank: D; 3-hydroxyacyl-CoA dehydrogenase, NAD binding domain [PF02737.24]; Enoyl-CoA hydratase/isomerase [PF00378.25]; 3-hydroxyacyl-CoA dehydrogenase, C-terminal domain [PF00725.27]; Enoyl-CoA hydratase/isomerase [PF16113.10] (db=pfam)	Microbacterium sp. ASF-2
Fatty acid metabolism	Acyl-CoA dehydrogenase	Microbacterium_sp002979415_1_2666 rank: C; short-chain 2-methylacyl-CoA dehydrogenase [EC:1.3.8.5] (db=kegg)	Microbacterium sp. ASF-2
Fatty acid metabolism	Acyl-CoA dehydrogenase	Microbacterium_sp002979415_1_2858 rank: D; 3-hydroxyacyl-CoA dehydrogenase, NAD binding domain [PF02737.24]; 3-hydroxyacyl-CoA dehydrogenase, C-terminal domain [PF00725.27] (db=pfam)	Microbacterium sp. ASF-2
Fatty acid metabolism	Acyl-CoA dehydrogenase	Microbacterium_sp002979415_1_3574 rank: D; Acyl-CoA dehydrogenase, C-terminal domain [PF00441.29]; Acyl-CoA dehydrogenase, middle domain [PF02770.24]; Acyl-CoA dehydrogenase, N-terminal domain [PF02771.21]; Acyl-CoA oxidase, C-alpha1 domain [PF22924.1] (db=pfam)	Microbacterium sp. ASF-2
Fatty acid metabolism	Acyl-CoA dehydrogenase	Brachybacterium_1_2435 rank: D; 3-hydroxyacyl-CoA dehydrogenase, NAD binding domain [PF02737.24]; 3-hydroxyacyl-CoA dehydrogenase, C-terminal domain [PF00725.27]; UDP-glucose/GDP-mannose dehydrogenase family, NAD binding domain [PF03721.20] (db=pfam)	Brachybacterium ASF-6
Fatty acid metabolism	Acyl-CoA dehydrogenase	Rhodococcus_sp002259485_1_2214 rank: C; acyl-CoA dehydrogenase [EC:1.3.8.7] (db=kegg)	Rhodococcus sp. ASF-10
Fatty acid metabolism	Acyl-CoA dehydrogenase	Rhodococcus_sp002259485_1_2948 rank: C; acyl-CoA dehydrogenase [EC:1.3.8.7] (db=kegg)	Rhodococcus sp. ASF-10
Fatty acid metabolism	Acyl-CoA dehydrogenase	Rhodococcus_sp002259485_1_3881 rank: C; acyl-CoA dehydrogenase [EC:1.3.8.7] (db=kegg)	Rhodococcus sp. ASF-10
Fatty acid metabolism	Acyl-CoA dehydrogenase	Rhodococcus_sp002259485_1_4004 rank: C; acyl-CoA dehydrogenase [EC:1.3.8.7] (db=kegg)	Rhodococcus sp. ASF-10
Fatty acid metabolism	Acyl-CoA dehydrogenase	Rhodococcus_sp002259485_1_4907 rank: C; acyl-CoA dehydrogenase [EC:1.3.8.7] (db=kegg)	Rhodococcus sp. ASF-10
Fatty acid metabolism	Acyl-CoA dehydrogenase	Brachybacterium_1_3561 rank: D; Acyl-CoA dehydrogenase, C-terminal domain [PF08028.16]; Acyl-CoA dehydrogenase, middle domain [PF02770.24]; Acyl-CoA dehydrogenase, N-terminal domain [PF02771.21] (db=pfam)	Brachybacterium ASF-6
Fatty acid metabolism	Acyl-CoA dehydrogenase	Brachybacterium_1_2069 rank: D; 3-hydroxyacyl-CoA dehydrogenase, NAD binding domain [PF02737.24]; Enoyl-CoA hydratase/isomerase [PF00378.25]; Enoyl-CoA hydratase/isomerase [PF16113.10]; 3-hydroxyacyl-CoA dehydrogenase, C-terminal domain [PF00725.27] (db=pfam)	Brachybacterium ASF-6
Fatty acid metabolism	Acyl-CoA dehydrogenase	Rhodococcus_sp002259485_1_2180 rank: D; Acyl-CoA dehydrogenase, C-terminal domain [PF00441.29]; Acyl-CoA dehydrogenase, N-terminal domain [PF02771.21] (db=pfam)	Rhodococcus sp. ASF-10
Fatty acid metabolism	Acyl-CoA dehydrogenase	Rhodococcus_sp002259485_1_2211 rank: D; Acyl-CoA dehydrogenase, middle domain [PF02770.24]; Acyl-CoA dehydrogenase, C-terminal domain [PF00441.29] (db=pfam)	Rhodococcus sp. ASF-10
Fatty acid metabolism	Acyl-CoA dehydrogenase	Rhodococcus_sp002259485_1_2212 rank: D; Acyl-CoA dehydrogenase, C-terminal domain [PF00441.29]; Acyl-CoA dehydrogenase, N-terminal domain [PF02771.21] (db=pfam)	Rhodococcus sp. ASF-10
Fatty acid metabolism	Acyl-CoA dehydrogenase	Rhodococcus_sp002259485_1_2236 rank: D; Acyl-CoA dehydrogenase, C-terminal domain [PF00441.29]; Acyl-CoA dehydrogenase, middle domain [PF02770.24]; Acyl-CoA dehydrogenase, N-terminal domain [PF02771.21] (db=pfam)	Rhodococcus sp. ASF-10
Fatty acid metabolism	Acyl-CoA dehydrogenase	Rhodococcus_sp002259485_1_3111 rank: D; Acyl-CoA dehydrogenase, C-terminal domain [PF00441.29]; Acyl-CoA dehydrogenase, N-terminal domain [PF02771.21]; Acyl-CoA dehydrogenase, middle domain [PF02770.24] (db=pfam)	Rhodococcus sp. ASF-10
Fatty acid metabolism	Acyl-CoA dehydrogenase	Rhodococcus_sp002259485_1_3112 rank: D; Acyl-CoA dehydrogenase, middle domain [PF02770.24]; Acyl-CoA dehydrogenase, C-terminal domain [PF00441.29]; Acyl-CoA dehydrogenase, N-terminal domain [PF02771.21] (db=pfam)	Rhodococcus sp. ASF-10
Fatty acid metabolism	Acyl-CoA dehydrogenase	Rhodococcus_sp002259485_1_3130 rank: D; Acyl-CoA dehydrogenase, C-terminal domain [PF00441.29]; Acyl-CoA dehydrogenase, middle domain [PF02770.24]; Acyl-CoA dehydrogenase, N-terminal domain [PF02771.21] (db=pfam)	Rhodococcus sp. ASF-10
Fatty acid metabolism	Acyl-CoA dehydrogenase	Rhodococcus_sp002259485_1_3312 rank: D; Acyl-CoA dehydrogenase, C-terminal domain [PF00441.29]; Acyl-CoA dehydrogenase, middle domain [PF02770.24]; Acyl-CoA dehydrogenase, N-terminal domain [PF02771.21] (db=pfam)	Rhodococcus sp. ASF-10
Fatty acid metabolism	Acyl-CoA dehydrogenase	Rhodococcus_sp002259485_1_3315 rank: D; Acyl-CoA dehydrogenase, C-terminal domain [PF00441.29]; Acyl-CoA dehydrogenase, middle domain [PF02770.24]; Acyl-CoA dehydrogenase, N-terminal domain [PF02771.21] (db=pfam)	Rhodococcus sp. ASF-10
Fatty acid metabolism	Acyl-CoA dehydrogenase	Rhodococcus_sp002259485_1_4002 rank: C; 3-hydroxyl acyl-CoA dehydrogenase [EC:1.1.-.-] (db=kegg)	Rhodococcus sp. ASF-10
Fatty acid metabolism	Acyl-CoA dehydrogenase	Brachybacterium_1_1216 rank: D; Acyl-CoA dehydrogenase, C-terminal domain [PF08028.16]; Acyl-CoA dehydrogenase, middle domain [PF02770.24]; Acyl-CoA dehydrogenase, N-terminal domain [PF02771.21] (db=pfam)	Brachybacterium ASF-6
Fatty acid metabolism	Acyl-CoA dehydrogenase	Rhodococcus_sp002259485_1_4031 rank: D; Acyl-CoA dehydrogenase, C-terminal domain [PF00441.29]; Acyl-CoA dehydrogenase, middle domain [PF02770.24]; Acyl-CoA dehydrogenase, N-terminal domain [PF02771.21] (db=pfam)	Rhodococcus sp. ASF-10
Fatty acid metabolism	Acyl-CoA dehydrogenase	Rhodococcus_sp002259485_1_4146 rank: D; 3-hydroxyacyl-CoA dehydrogenase, NAD binding domain [PF02737.24]; 3-hydroxyacyl-CoA dehydrogenase, C-terminal domain [PF00725.27] (db=pfam)	Rhodococcus sp. ASF-10
Fatty acid metabolism	Acyl-CoA dehydrogenase	Rhodococcus_sp002259485_1_4200 rank: D; Acyl-CoA dehydrogenase, C-terminal domain [PF00441.29]; Acyl-CoA dehydrogenase, middle domain [PF02770.24]; Acyl-CoA dehydrogenase, N-terminal domain [PF02771.21] (db=pfam)	Rhodococcus sp. ASF-10
Fatty acid metabolism	Acyl-CoA dehydrogenase	Rhodococcus_sp002259485_1_4229 rank: C; short-chain 2-methylacyl-CoA dehydrogenase [EC:1.3.8.5] (db=kegg)	Rhodococcus sp. ASF-10
Fatty acid metabolism	Acyl-CoA dehydrogenase	Rhodococcus_sp002259485_1_4872 rank: D; Acyl-CoA dehydrogenase, middle domain [PF02770.24] (db=pfam)	Rhodococcus sp. ASF-10
Fatty acid metabolism	Acyl-CoA dehydrogenase	Hafnia_paralvei_1_792 rank: C; putative acyl-CoA dehydrogenase (db=kegg)	Hafnia paralvei ASF-7
Fatty acid metabolism	Acyl-CoA dehydrogenase	Oceanobacillus_caeni_1_1280 rank: D; Acyl-CoA dehydrogenase, middle domain [PF02770.24]; Acyl-CoA dehydrogenase, N-terminal domain [PF02771.21] (db=pfam)	Oceanobacillus caeni ASF-9
Fatty acid metabolism	Enoyl-CoA hydratase	Oceanobacillus_caeni_1_3661 rank: C; enoyl-CoA hydratase [EC:4.2.1.17] (db=kegg)	Oceanobacillus caeni ASF-9
Fatty acid metabolism	Enoyl-CoA hydratase	Rhodococcus_sp002259485_1_1467 rank: D; Enoyl-CoA hydratase/isomerase [PF00378.25]; Enoyl-CoA hydratase/isomerase [PF16113.10] (db=pfam)	Rhodococcus sp. ASF-10
Fatty acid metabolism	Enoyl-CoA hydratase	Rhodococcus_sp002259485_1_1785 rank: C; enoyl-CoA hydratase [EC:4.2.1.-] (db=kegg)	Rhodococcus sp. ASF-10
Fatty acid metabolism	Enoyl-CoA hydratase	Rhodococcus_sp002259485_1_2154 rank: D; Enoyl-CoA hydratase/isomerase [PF00378.25]; Enoyl-CoA hydratase/isomerase [PF16113.10] (db=pfam)	Rhodococcus sp. ASF-10
Fatty acid metabolism	Enoyl-CoA hydratase	Rhodococcus_sp002259485_1_2189 rank: D; Enoyl-CoA hydratase/isomerase [PF00378.25]; Enoyl-CoA hydratase/isomerase [PF16113.10] (db=pfam)	Rhodococcus sp. ASF-10
Fatty acid metabolism	Enoyl-CoA hydratase	Rhodococcus_sp002259485_1_2812 rank: C; enoyl-CoA hydratase [EC:4.2.1.17] (db=kegg)	Rhodococcus sp. ASF-10
Fatty acid metabolism	Enoyl-CoA hydratase	Rhodococcus_sp002259485_1_3129 rank: D; Enoyl-CoA hydratase/isomerase [PF00378.25]; Enoyl-CoA hydratase/isomerase [PF16113.10] (db=pfam)	Rhodococcus sp. ASF-10
Fatty acid metabolism	Enoyl-CoA hydratase	Rhodococcus_sp002259485_1_3311 rank: D; Enoyl-CoA hydratase/isomerase [PF00378.25]; Enoyl-CoA hydratase/isomerase [PF16113.10] (db=pfam)	Rhodococcus sp. ASF-10
Fatty acid metabolism	Enoyl-CoA hydratase	Rhodococcus_sp002259485_1_4145 rank: D; Enoyl-CoA hydratase/isomerase [PF00378.25]; Enoyl-CoA hydratase/isomerase [PF16113.10] (db=pfam)	Rhodococcus sp. ASF-10
Fatty acid metabolism	Enoyl-CoA hydratase	Rhodococcus_sp002259485_1_4809 rank: D; Enoyl-CoA hydratase/isomerase [PF00378.25]; Enoyl-CoA hydratase/isomerase [PF16113.10] (db=pfam)	Rhodococcus sp. ASF-10
Fatty acid metabolism	Enoyl-CoA hydratase	Microbacterium_sp002979415_1_1050 rank: D; Enoyl-CoA hydratase/isomerase [PF00378.25]; Enoyl-CoA hydratase/isomerase [PF16113.10] (db=pfam)	Microbacterium sp. ASF-2
Fatty acid metabolism	Enoyl-CoA hydratase	Microbacterium_sp002979415_1_1294 rank: C; enoyl-CoA hydratase [EC:4.2.1.17] (db=kegg)	Microbacterium sp. ASF-2
Fatty acid metabolism	Enoyl-CoA hydratase	Microbacterium_sp002979415_1_3470 rank: D; Enoyl-CoA hydratase/isomerase [PF00378.25]; Enoyl-CoA hydratase/isomerase [PF16113.10] (db=pfam)	Microbacterium sp. ASF-2
Fatty acid metabolism	Enoyl-CoA hydratase	Microbacterium_sp002979415_1_3483 rank: D; Enoyl-CoA hydratase/isomerase [PF00378.25]; Enoyl-CoA hydratase/isomerase [PF16113.10] (db=pfam)	Microbacterium sp. ASF-2
Fatty acid metabolism	Enoyl-CoA hydratase	Microbacterium_sp002979415_1_3684 rank: D; Enoyl-CoA hydratase/isomerase [PF00378.25]; Enoyl-CoA hydratase/isomerase [PF16113.10] (db=pfam)	Microbacterium sp. ASF-2
Fatty acid metabolism	Enoyl-CoA hydratase	Hafnia_paralvei_1_2234 rank: C; difructose-dianhydride-III synthase [EC:4.2.1.178] (db=kegg)	Hafnia paralvei ASF-7
Fatty acid metabolism	Enoyl-CoA hydratase	Rhodococcus_sp002259485_1_1520 rank: D; Enoyl-CoA hydratase/isomerase [PF00378.25]; Enoyl-CoA hydratase/isomerase [PF16113.10] (db=pfam)	Rhodococcus sp. ASF-10
Fatty acid metabolism	Enoyl-CoA hydratase	Rhodococcus_sp002259485_1_1071 rank: D; Enoyl-CoA hydratase/isomerase [PF00378.25]; Enoyl-CoA hydratase/isomerase [PF16113.10] (db=pfam)	Rhodococcus sp. ASF-10
Fatty acid metabolism	Enoyl-CoA hydratase	Oceanobacillus_caeni_1_3102 rank: C; enoyl-CoA hydratase [EC:4.2.1.17] (db=kegg)	Oceanobacillus caeni ASF-9
Fatty acid metabolism	Enoyl-CoA hydratase	Rhodococcus_sp002259485_1_794 rank: D; Enoyl-CoA hydratase/isomerase [PF00378.25]; Enoyl-CoA hydratase/isomerase [PF16113.10] (db=pfam)	Rhodococcus sp. ASF-10
Fatty acid metabolism	Enoyl-CoA hydratase	Oceanobacillus_caeni_1_457 rank: D; Enoyl-CoA hydratase/isomerase [PF00378.25]; Enoyl-CoA hydratase/isomerase [PF16113.10] (db=pfam)	Oceanobacillus caeni ASF-9
Fatty acid metabolism	Enoyl-CoA hydratase	Oceanobacillus_caeni_1_661 rank: D; Enoyl-CoA hydratase/isomerase [PF00378.25]; Enoyl-CoA hydratase/isomerase [PF16113.10] (db=pfam)	Oceanobacillus caeni ASF-9
Fatty acid metabolism	Enoyl-CoA hydratase	Oceanobacillus_caeni_1_2817 rank: C; enoyl-CoA hydratase [EC:4.2.1.17] (db=kegg)	Oceanobacillus caeni ASF-9
Fatty acid metabolism	Enoyl-CoA hydratase	Oceanobacillus_caeni_1_3089 rank: D; Enoyl-CoA hydratase/isomerase [PF00378.25]; Enoyl-CoA hydratase/isomerase [PF16113.10] (db=pfam)	Oceanobacillus caeni ASF-9
Fatty acid metabolism	Enoyl-CoA hydratase	Oceanobacillus_caeni_1_3104 rank: D; Enoyl-CoA hydratase/isomerase [PF00378.25]; Enoyl-CoA hydratase/isomerase [PF16113.10] (db=pfam)	Oceanobacillus caeni ASF-9
Fatty acid metabolism	Enoyl-CoA hydratase	Halpernia_1_302 rank: C; enoyl-CoA hydratase [EC:4.2.1.17] (db=kegg)	Halpernia ASF-11
Fatty acid metabolism	Enoyl-CoA hydratase	Halpernia_1_978 rank: D; Enoyl-CoA hydratase/isomerase [PF00378.25]; Enoyl-CoA hydratase/isomerase [PF16113.10] (db=pfam)	Halpernia ASF-11
Fatty acid metabolism	Enoyl-CoA hydratase	Microbacterium_phyllosphaerae_contig_2_18 rank: C; enoyl-CoA hydratase [EC:4.2.1.17] (db=kegg)	Microbacterium phyllosphaerae ASF-3
Fatty acid metabolism	Enoyl-CoA hydratase	Microbacterium_phyllosphaerae_contig_2_1167 rank: D; Enoyl-CoA hydratase/isomerase [PF00378.25] (db=pfam)	Microbacterium phyllosphaerae ASF-3
Fatty acid metabolism	Enoyl-CoA hydratase	Microbacterium_phyllosphaerae_contig_2_1218 rank: D; Enoyl-CoA hydratase/isomerase [PF00378.25]; Enoyl-CoA hydratase/isomerase [PF16113.10] (db=pfam)	Microbacterium phyllosphaerae ASF-3
Fatty acid metabolism	Enoyl-CoA hydratase	Microbacterium_phyllosphaerae_contig_2_1366 rank: D; Enoyl-CoA hydratase/isomerase [PF00378.25]; Enoyl-CoA hydratase/isomerase [PF16113.10] (db=pfam)	Microbacterium phyllosphaerae ASF-3
Fatty acid metabolism	Enoyl-CoA hydratase	Microbacterium_phyllosphaerae_contig_2_1379 rank: D; Enoyl-CoA hydratase/isomerase [PF00378.25]; Enoyl-CoA hydratase/isomerase [PF16113.10] (db=pfam)	Microbacterium phyllosphaerae ASF-3
Fatty acid metabolism	Enoyl-CoA hydratase	Microbacterium_phyllosphaerae_contig_1_56 rank: D; Enoyl-CoA hydratase/isomerase [PF00378.25]; Enoyl-CoA hydratase/isomerase [PF16113.10] (db=pfam)	Microbacterium phyllosphaerae ASF-3
Fatty acid metabolism	Enoyl-CoA hydratase	Rhodococcus_sp002259485_3_41 rank: C; enoyl-CoA hydratase [EC:4.2.1.-] (db=kegg)	Rhodococcus sp. ASF-10
Fatty acid metabolism	Enoyl-CoA hydratase	Rhodococcus_sp002259485_1_506 rank: D; Enoyl-CoA hydratase/isomerase [PF00378.25]; Enoyl-CoA hydratase/isomerase [PF16113.10] (db=pfam)	Rhodococcus sp. ASF-10
Fatty acid metabolism	Enoyl-CoA hydratase	Rhodococcus_sp002259485_1_553 rank: D; Enoyl-CoA hydratase/isomerase [PF00378.25]; Enoyl-CoA hydratase/isomerase [PF16113.10] (db=pfam)	Rhodococcus sp. ASF-10
Fatty acid metabolism	Enoyl-CoA hydratase	Hafnia_paralvei_1_85 rank: D; Enoyl-CoA hydratase/isomerase [PF00378.25]; Enoyl-CoA hydratase/isomerase [PF16113.10] (db=pfam)	Hafnia paralvei ASF-7
Fatty acid metabolism	Acyl-CoA synthetase	Halpernia_1_2608 rank: C; long-chain-fatty-acid---CoA ligase [EC:6.2.1.3] (db=kegg)	Halpernia ASF-11
Fatty acid metabolism	Acyl-CoA synthetase	Rhodococcus_sp002259485_1_3121 rank: C; long-chain-fatty-acid---CoA ligase [EC:6.2.1.3] (db=kegg)	Rhodococcus sp. ASF-10
Fatty acid metabolism	Acyl-CoA synthetase	Hafnia_paralvei_1_90 rank: C; phenylacetate-CoA ligase [EC:6.2.1.30] (db=kegg)	Hafnia paralvei ASF-7
Fatty acid metabolism	Acyl-CoA synthetase	Hafnia_paralvei_1_2003 rank: C; long-chain-fatty-acid---CoA ligase [EC:6.2.1.3] (db=kegg)	Hafnia paralvei ASF-7
Fatty acid metabolism	Acyl-CoA synthetase	Hafnia_paralvei_1_3569 rank: C; long-chain-fatty-acid---CoA ligase [EC:6.2.1.3] (db=kegg)	Hafnia paralvei ASF-7
Fatty acid metabolism	Acyl-CoA synthetase	Oceanobacillus_caeni_1_3055 rank: C; long-chain-fatty-acid---CoA ligase [EC:6.2.1.3] (db=kegg)	Oceanobacillus caeni ASF-9
Fatty acid metabolism	Acyl-CoA synthetase	Oceanobacillus_caeni_1_3067 rank: C; long-chain-fatty-acid---CoA ligase [EC:6.2.1.3] (db=kegg)	Oceanobacillus caeni ASF-9
Fatty acid metabolism	Acyl-CoA synthetase	Oceanobacillus_caeni_1_3659 rank: C; long-chain-fatty-acid---CoA ligase [EC:6.2.1.3] (db=kegg)	Oceanobacillus caeni ASF-9
Fatty acid metabolism	Acyl-CoA synthetase	Halpernia_1_2320 rank: C; long-chain-fatty-acid---CoA ligase [EC:6.2.1.3] (db=kegg)	Halpernia ASF-11
Fatty acid metabolism	Acyl-CoA synthetase	Microbacterium_phyllosphaerae_contig_2_194 rank: C; long-chain-fatty-acid---CoA ligase [EC:6.2.1.3] (db=kegg)	Microbacterium phyllosphaerae ASF-3
Fatty acid metabolism	Acyl-CoA synthetase	Microbacterium_phyllosphaerae_contig_2_237 rank: C; long-chain-fatty-acid---CoA ligase [EC:6.2.1.3] (db=kegg)	Microbacterium phyllosphaerae ASF-3
Fatty acid metabolism	Acyl-CoA synthetase	Microbacterium_phyllosphaerae_contig_2_1374 rank: C; phenylacetate-CoA ligase [EC:6.2.1.30] (db=kegg)	Microbacterium phyllosphaerae ASF-3
Fatty acid metabolism	Acyl-CoA synthetase	Microbacterium_phyllosphaerae_contig_2_2035 rank: C; long-chain-fatty-acid---CoA ligase [EC:6.2.1.3] (db=kegg)	Microbacterium phyllosphaerae ASF-3
Fatty acid metabolism	Acyl-CoA synthetase	Microbacterium_phyllosphaerae_contig_2_2581 rank: C; long-chain-fatty-acid---CoA ligase [EC:6.2.1.3] (db=kegg)	Microbacterium phyllosphaerae ASF-3
Fatty acid metabolism	Acyl-CoA synthetase	Rhodococcus_sp002259485_1_2453 rank: C; long-chain-fatty-acid---CoA ligase [EC:6.2.1.3] (db=kegg)	Rhodococcus sp. ASF-10
Fatty acid metabolism	Acyl-CoA synthetase	Rhodococcus_sp002259485_1_786 rank: C; phenylacetate-CoA ligase [EC:6.2.1.30] (db=kegg)	Rhodococcus sp. ASF-10
Fatty acid metabolism	Acyl-CoA synthetase	Rhodococcus_sp002259485_1_4153 rank: C; phenylacetate-CoA ligase [EC:6.2.1.30] (db=kegg)	Rhodococcus sp. ASF-10
Fatty acid metabolism	Acyl-CoA synthetase	Brachybacterium_1_3246 rank: C; long-chain-fatty-acid---CoA ligase [EC:6.2.1.3] (db=kegg)	Brachybacterium ASF-6
Fatty acid metabolism	Acyl-CoA synthetase	Proteus_sp014897315_contig_1_2733 rank: C; long-chain-fatty-acid---CoA ligase [EC:6.2.1.3] (db=kegg)	Proteus sp. ASF-4
Fatty acid metabolism	Acyl-CoA synthetase	Proteus_sp014897315_contig_1_3547 rank: C; long-chain-fatty-acid---CoA ligase [EC:6.2.1.3] (db=kegg)	Proteus sp. ASF-4
Fatty acid metabolism	Acyl-CoA synthetase	Microbacterium_sp002979415_1_2168 rank: C; long-chain-fatty-acid---CoA ligase [EC:6.2.1.3] (db=kegg)	Microbacterium sp. ASF-2
Fatty acid metabolism	Acyl-CoA synthetase	Microbacterium_sp002979415_1_2768 rank: C; long-chain-fatty-acid---CoA ligase [EC:6.2.1.3] (db=kegg)	Microbacterium sp. ASF-2
Fatty acid metabolism	Acyl-CoA synthetase	Microbacterium_sp002979415_1_3475 rank: C; phenylacetate-CoA ligase [EC:6.2.1.30] (db=kegg)	Microbacterium sp. ASF-2
Fatty acid metabolism	Acyl-CoA synthetase	Brachybacterium_1_276 rank: C; long-chain-fatty-acid---CoA ligase [EC:6.2.1.3] (db=kegg)	Brachybacterium ASF-6
Lipases	Secretory lipase	Rhodococcus_sp002259485_1_4430 rank: D; Secretory lipase [PF03583.20] (db=pfam)	Rhodococcus sp. ASF-10	SP	SP(Sec/SPI)
Lipases	Secretory lipase	Rhodococcus_sp002259485_1_4222 rank: D; Secretory lipase [PF03583.20] (db=pfam)	Rhodococcus sp. ASF-10	SP	SP(Sec/SPI)
Lipases	Secretory lipase	Rhodococcus_sp002259485_1_4052 rank: D; Secretory lipase [PF03583.20] (db=pfam)	Rhodococcus sp. ASF-10
Lipases	Secretory lipase	Rhodococcus_sp002259485_1_3817 rank: D; Secretory lipase [PF03583.20]; Serine aminopeptidase, S33 [PF12146.15]; alpha/beta hydrolase fold [PF00561.26] (db=pfam)	Rhodococcus sp. ASF-10	SP	SP(Sec/SPI)
Lipases	Secretory lipase	Rhodococcus_sp002259485_1_2736 rank: D; Secretory lipase [PF03583.20] (db=pfam)	Rhodococcus sp. ASF-10	SP	SP(Sec/SPI)
Lipases	Secretory lipase	Rhodococcus_sp002259485_1_848 rank: D; Secretory lipase [PF03583.20] (db=pfam)	Rhodococcus sp. ASF-10
Lipases	Secretory lipase	Rhodococcus_sp002259485_1_860 rank: D; Secretory lipase [PF03583.20] (db=pfam)	Rhodococcus sp. ASF-10
Lipases	Secretory lipase	Rhodococcus_sp002259485_1_3611 rank: D; Secretory lipase [PF03583.20] (db=pfam)	Rhodococcus sp. ASF-10	LIPO	LIPO(Sec/SPII)
Lipases	Secretory lipase	Rhodococcus_sp002259485_1_4709 rank: D; Secretory lipase [PF03583.20] (db=pfam)	Rhodococcus sp. ASF-10
Lipases	Secretory lipase	Rhodococcus_sp002259485_1_4601 rank: D; Secretory lipase [PF03583.20] (db=pfam)	Rhodococcus sp. ASF-10	SP	SP(Sec/SPI)
Lipases	Carboxylesterase	Enterococcus_G_italicus_contig_1_2157 rank: D; Prolyl oligopeptidase family [PF00326.27]; Dienelactone hydrolase family [PF01738.24]; Phospholipase/Carboxylesterase [PF02230.22]; BAAT / Acyl-CoA thioester hydrolase C terminal [PF08840.17]; alpha/beta hydrolase fold [PF00561.26]; PET hydrolase-like [PF12740.14] (db=pfam)	Enterococcus italicus ASF-8
Lipases	Secretory lipase	Rhodococcus_sp002259485_1_4837 rank: D; Secretory lipase [PF03583.20] (db=pfam)	Rhodococcus sp. ASF-10	SP	SP(Sec/SPI)
Lipases	Secretory lipase	Rhodococcus_sp002259485_1_4932 rank: D; Secretory lipase [PF03583.20] (db=pfam)	Rhodococcus sp. ASF-10	SP	SP(Sec/SPI)
Lipases	Secretory lipase	Rhodococcus_sp002259485_1_5065 rank: D; Secretory lipase [PF03583.20] (db=pfam)	Rhodococcus sp. ASF-10	LIPO	LIPO(Sec/SPII)
Lipases	Secretory lipase	Rhodococcus_sp002259485_1_5084 rank: D; Secretory lipase [PF03583.20] (db=pfam)	Rhodococcus sp. ASF-10	SP	SP(Sec/SPI)
Lipases	Secretory lipase	Rhodococcus_sp002259485_1_5108 rank: D; Secretory lipase [PF03583.20] (db=pfam)	Rhodococcus sp. ASF-10	LIPO	LIPO(Sec/SPII)
Lipases	Secretory lipase	Rhodococcus_sp002259485_1_5110 rank: D; Secretory lipase [PF03583.20] (db=pfam)	Rhodococcus sp. ASF-10	LIPO	LIPO(Sec/SPII)
Lipases	Secretory lipase	Rhodococcus_sp002259485_1_5112 rank: D; Secretory lipase [PF03583.20] (db=pfam)	Rhodococcus sp. ASF-10	LIPO	LIPO(Sec/SPII)
Lipases	Secretory lipase	Microbacterium_sp002979415_1_962 rank: D; alpha/beta hydrolase fold [PF00561.26]; Serine aminopeptidase, S33 [PF12146.15]; Alpha/beta hydrolase family [PF12697.13]; Putative serine esterase (DUF676) [PF05057.20]; Secretory lipase [PF03583.20]; Prolyl oligopeptidase family [PF00326.27] (db=pfam)	Microbacterium sp. ASF-2
Lipases	Secretory lipase	Microbacterium_sp002979415_1_1130 rank: D; Secretory lipase [PF03583.20] (db=pfam)	Microbacterium sp. ASF-2
Lipases	Secretory lipase	Microbacterium_sp002979415_1_2054 rank: D; Prolyl oligopeptidase family [PF00326.27]; Dienelactone hydrolase family [PF01738.24]; BD-FAE [PF20434.5]; alpha/beta hydrolase fold [PF07859.19]; Phospholipase/Carboxylesterase [PF02230.22]; Serine aminopeptidase, S33 [PF12146.15]; BAAT / Acyl-CoA thioester hydrolase C terminal [PF08840.17]; Secretory lipase [PF03583.20] (db=pfam)	Microbacterium sp. ASF-2
Lipases	Carboxylesterase	Enterococcus_G_italicus_contig_1_1892 rank: C; carboxylesterase [EC:3.1.1.1] (db=kegg)	Enterococcus italicus ASF-8
Lipases	Secretory lipase	Rhodococcus_sp002259485_1_417 rank: D; Secretory lipase [PF03583.20] (db=pfam)	Rhodococcus sp. ASF-10	SP	SP(Sec/SPI)
Lipases	Carboxylesterase	Hafnia_paralvei_1_1401 rank: D; BD-FAE [PF20434.5]; alpha/beta hydrolase fold [PF07859.19]; Steryl acetyl hydrolase [PF10340.15]; Carboxylesterase family [PF00135.34]; Chlorophyllase [PF07224.18] (db=pfam)	Hafnia paralvei ASF-7
Lipases	Carboxylesterase	Hafnia_paralvei_1_789 rank: D; Prolyl oligopeptidase family [PF00326.27]; Serine aminopeptidase, S33 [PF12146.15]; Phospholipase/Carboxylesterase [PF02230.22]; Dienelactone hydrolase family [PF01738.24]; Chlorophyllase [PF07224.18]; PET hydrolase-like [PF12740.14]; alpha/beta hydrolase fold [PF00561.26] (db=pfam)	Hafnia paralvei ASF-7
Lipases	Carboxylesterase	Hafnia_paralvei_1_1781 rank: D; alpha/beta hydrolase fold [PF07859.19]; BD-FAE [PF20434.5]; Steryl acetyl hydrolase [PF10340.15]; Carboxylesterase family [PF00135.34] (db=pfam)	Hafnia paralvei ASF-7
Lipases	Carboxylesterase	Hafnia_paralvei_1_2560 rank: C; phospholipase/carboxylesterase (db=kegg)	Hafnia paralvei ASF-7
Lipases	Carboxylesterase	Oceanobacillus_caeni_1_1780 rank: C; carboxylesterase [EC:3.1.1.1] (db=kegg)	Oceanobacillus caeni ASF-9
Lipases	Carboxylesterase	Oceanobacillus_caeni_1_2977 rank: C; phospholipase/carboxylesterase (db=kegg)	Oceanobacillus caeni ASF-9
Lipases	Carboxylesterase	Oceanobacillus_caeni_1_3349 rank: C; carboxylesterase [EC:3.1.1.1] (db=kegg)	Oceanobacillus caeni ASF-9
Lipases	Carboxylesterase	Halpernia_1_447 rank: D; BD-FAE [PF20434.5]; alpha/beta hydrolase fold [PF07859.19]; Prolyl oligopeptidase family [PF00326.27]; Carboxylesterase family [PF00135.34] (db=pfam)	Halpernia ASF-11
Lipases	Carboxylesterase	Halpernia_1_985 rank: D; BD-FAE [PF20434.5]; Carboxylesterase family [PF00135.34]; alpha/beta hydrolase fold [PF07859.19]; Chlorophyllase [PF07224.18] (db=pfam)	Halpernia ASF-11
Lipases	Carboxylesterase	Halpernia_1_1410 rank: C; phospholipase/carboxylesterase (db=kegg)	Halpernia ASF-11
Lipases	Carboxylesterase	Halpernia_1_1997 rank: D; BD-FAE [PF20434.5]; alpha/beta hydrolase fold [PF07859.19]; Prolyl oligopeptidase family [PF00326.27]; alpha/beta hydrolase fold [PF00561.26]; Carboxylesterase family [PF00135.34]; Esterase PHB depolymerase [PF10503.15]; Chlorophyllase [PF07224.18] (db=pfam)	Halpernia ASF-11	SP	SP(Sec/SPI)
Lipases	Carboxylesterase	Halpernia_1_2016 rank: D; Serine aminopeptidase, S33 [PF12146.15]; Chlamydia CHLPS protein (DUF818) [PF05677.18]; Prolyl oligopeptidase family [PF00326.27]; alpha/beta hydrolase fold [PF00561.26]; Phospholipase/Carboxylesterase [PF02230.22]; BD-FAE [PF20434.5] (db=pfam)	Halpernia ASF-11	LIPO	LIPO(Sec/SPII)
Lipases	Carboxylesterase	Microbacterium_phyllosphaerae_contig_2_1021 rank: D; alpha/beta hydrolase fold [PF07859.19]; BD-FAE [PF20434.5]; Carboxylesterase family [PF00135.34]; Steryl acetyl hydrolase [PF10340.15] (db=pfam)	Microbacterium phyllosphaerae ASF-3
Lipases	Carboxylesterase	Microbacterium_phyllosphaerae_contig_2_2421 rank: D; Carboxylesterase family [PF00135.34]; BD-FAE [PF20434.5]; alpha/beta hydrolase fold [PF07859.19] (db=pfam)	Microbacterium phyllosphaerae ASF-3
Lipases	Carboxylesterase	Microbacterium_phyllosphaerae_contig_2_2674 rank: D; Prolyl oligopeptidase family [PF00326.27]; BD-FAE [PF20434.5]; Dienelactone hydrolase family [PF01738.24]; alpha/beta hydrolase fold [PF07859.19]; Phospholipase/Carboxylesterase [PF02230.22]; Serine aminopeptidase, S33 [PF12146.15] (db=pfam)	Microbacterium phyllosphaerae ASF-3
Lipases	Carboxylesterase	Microbacterium_phyllosphaerae_contig_2_3154 rank: C; phospholipase/carboxylesterase (db=kegg)	Microbacterium phyllosphaerae ASF-3
Lipases	Carboxylesterase	Microbacterium_phyllosphaerae_contig_2_3389 rank: D; Carboxylesterase family [PF00135.34]; BD-FAE [PF20434.5]; alpha/beta hydrolase fold [PF07859.19]; PET hydrolase-like [PF12740.14] (db=pfam)	Microbacterium phyllosphaerae ASF-3
Lipases	Carboxylesterase	Carnobacterium_maltaromaticum_1_748 rank: D; Phospholipase/Carboxylesterase [PF02230.22]; Dienelactone hydrolase family [PF01738.24] (db=pfam)	Carnobacterium maltaromaticum ASF-1
Lipases	Carboxylesterase	Carnobacterium_maltaromaticum_1_810 rank: D; alpha/beta hydrolase fold [PF07859.19]; BD-FAE [PF20434.5]; Steryl acetyl hydrolase [PF10340.15]; Carboxylesterase family [PF00135.34] (db=pfam)	Carnobacterium maltaromaticum ASF-1
Lipases	Carboxylesterase	Carnobacterium_maltaromaticum_1_1811 rank: D; BD-FAE [PF20434.5]; alpha/beta hydrolase fold [PF07859.19]; Carboxylesterase family [PF00135.34]; Steryl acetyl hydrolase [PF10340.15] (db=pfam)	Carnobacterium maltaromaticum ASF-1
Lipases	Carboxylesterase	Carnobacterium_maltaromaticum_1_2130 rank: C; phospholipase/carboxylesterase (db=kegg)	Carnobacterium maltaromaticum ASF-1
Lipases	Carboxylesterase	Carnobacterium_maltaromaticum_1_2750 rank: D; alpha/beta hydrolase fold [PF07859.19]; BD-FAE [PF20434.5]; Carboxylesterase family [PF00135.34]; Steryl acetyl hydrolase [PF10340.15] (db=pfam)	Carnobacterium maltaromaticum ASF-1
Lipases	Secretory lipase	Rhodococcus_sp002259485_1_518 rank: D; Secretory lipase [PF03583.20]; Serine aminopeptidase, S33 [PF12146.15]; X-Pro dipeptidyl-peptidase (S15 family) [PF02129.25] (db=pfam)	Rhodococcus sp. ASF-10	LIPO	LIPO(Sec/SPII)
Lipases	Carboxylesterase	Carnobacterium_maltaromaticum_1_2239 rank: C; carboxylesterase [EC:3.1.1.1] (db=kegg)	Carnobacterium maltaromaticum ASF-1
Lipases	Carboxylesterase	Carnobacterium_maltaromaticum_1_2819 rank: D; Prolyl oligopeptidase family [PF00326.27]; Dienelactone hydrolase family [PF01738.24]; Abhydrolase family [PF12715.13]; Phospholipase/Carboxylesterase [PF02230.22]; PET hydrolase-like [PF12740.14]; Esterase FrsA-like [PF06500.17] (db=pfam)	Carnobacterium maltaromaticum ASF-1
Lipases	Carboxylesterase	Brachybacterium_1_279 rank: C; carboxylesterase [EC:3.1.1.1] (db=kegg)	Brachybacterium ASF-6
Lipases	Carboxylesterase	Brachybacterium_1_1918 rank: D; Putative esterase [PF00756.26]; Prolyl oligopeptidase family [PF00326.27]; Phospholipase/Carboxylesterase [PF02230.22]; Esterase PHB depolymerase [PF10503.15] (db=pfam)	Brachybacterium ASF-6
Lipases	Carboxylesterase	Brachybacterium_1_1990 rank: D; alpha/beta hydrolase fold [PF07859.19]; BD-FAE [PF20434.5]; Carboxylesterase family [PF00135.34] (db=pfam)	Brachybacterium ASF-6
Lipases	Carboxylesterase	Brachybacterium_1_2325 rank: C; phospholipase/carboxylesterase (db=kegg)	Brachybacterium ASF-6
Lipases	Carboxylesterase	Brachybacterium_1_3113 rank: D; Esterase PHB depolymerase [PF10503.15]; Phospholipase/Carboxylesterase [PF02230.22]; Esterase Ig-like N-terminal domain [PF18435.7]; Putative esterase [PF00756.26] (db=pfam)	Brachybacterium ASF-6	TAT	TAT(Tat/SPI)
Lipases	Carboxylesterase	Brachybacterium_1_3126 rank: D; alpha/beta hydrolase fold [PF07859.19]; BD-FAE [PF20434.5]; Steryl acetyl hydrolase [PF10340.15]; Carboxylesterase family [PF00135.34]; Prolyl oligopeptidase family [PF00326.27] (db=pfam)	Brachybacterium ASF-6
Lipases	Carboxylesterase	Proteus_sp014897315_contig_1_2687 rank: D; Prolyl oligopeptidase family [PF00326.27]; BD-FAE [PF20434.5]; Acetyl xylan esterase (AXE1) [PF05448.18]; Esterase PHB depolymerase [PF10503.15]; Phospholipase/Carboxylesterase [PF02230.22]; BAAT / Acyl-CoA thioester hydrolase C terminal [PF08840.17]; Abhydrolase family [PF12715.13]; Glucuronyl esterase, fungi [PF22244.2] (db=pfam)	Proteus sp. ASF-4	SP	SP(Sec/SPI)
Lipases	Carboxylesterase	Microbacterium_sp002979415_1_1330 rank: D; Carboxylesterase family [PF00135.34]; BD-FAE [PF20434.5]; alpha/beta hydrolase fold [PF07859.19]; PET hydrolase-like [PF12740.14] (db=pfam)	Microbacterium sp. ASF-2
Lipases	Carboxylesterase	Microbacterium_sp002979415_1_1451 rank: D; BD-FAE [PF20434.5]; alpha/beta hydrolase fold [PF07859.19]; Carboxylesterase family [PF00135.34]; X-Pro dipeptidyl-peptidase (S15 family) [PF02129.25]; Prolyl oligopeptidase family [PF00326.27]; Steryl acetyl hydrolase [PF10340.15] (db=pfam)	Microbacterium sp. ASF-2
Lipases	Carboxylesterase	Microbacterium_sp002979415_1_1498 rank: C; phospholipase/carboxylesterase (db=kegg)	Microbacterium sp. ASF-2
Lipases	Carboxylesterase	Microbacterium_sp002979415_1_2318 rank: D; Carboxylesterase family [PF00135.34]; BD-FAE [PF20434.5]; alpha/beta hydrolase fold [PF07859.19]; Prolyl oligopeptidase family [PF00326.27] (db=pfam)	Microbacterium sp. ASF-2
Lipases	Carboxylesterase	Microbacterium_sp002979415_1_3359 rank: D; alpha/beta hydrolase fold [PF07859.19]; BD-FAE [PF20434.5]; Carboxylesterase family [PF00135.34] (db=pfam)	Microbacterium sp. ASF-2
Lipases	Carboxylesterase	Microbacterium_sp002979415_1_3426 rank: D; alpha/beta hydrolase fold [PF07859.19]; BD-FAE [PF20434.5]; Carboxylesterase family [PF00135.34] (db=pfam)	Microbacterium sp. ASF-2
Lipases	Carboxylesterase	Microbacterium_sp002979415_1_3427 rank: D; alpha/beta hydrolase fold [PF07859.19]; BD-FAE [PF20434.5]; Carboxylesterase family [PF00135.34]; X-Pro dipeptidyl-peptidase (S15 family) [PF02129.25]; Esterase PHB depolymerase [PF10503.15]; PET hydrolase-like [PF12740.14]; Steryl acetyl hydrolase [PF10340.15] (db=pfam)	Microbacterium sp. ASF-2
Lipases	Carboxylesterase	Enterococcus_G_italicus_contig_1_1179 rank: C; phospholipase/carboxylesterase (db=kegg)	Enterococcus italicus ASF-8
Lipases	Carboxylesterase	Rhodococcus_sp002259485_1_5081 rank: D; Carboxylesterase family [PF00135.34]; BD-FAE [PF20434.5]; alpha/beta hydrolase fold [PF07859.19] (db=pfam)	Rhodococcus sp. ASF-10
Lipases	Carboxylesterase	Rhodococcus_sp002259485_1_3122 rank: D; Serine aminopeptidase, S33 [PF12146.15]; Alpha/beta hydrolase domain [PF20408.4]; alpha/beta hydrolase fold [PF00561.26]; Phospholipase/Carboxylesterase [PF02230.22]; Prolyl oligopeptidase family [PF00326.27]; Alpha/beta hydrolase family [PF12695.13]; Chlorophyllase [PF07224.18] (db=pfam)	Rhodococcus sp. ASF-10
Lipases	Lipase	Brachybacterium_1_3176 rank: C; lipase maturation factor 1 (db=kegg)	Brachybacterium ASF-6
Lipases	Lipase	Microbacterium_phyllosphaerae_contig_2_2841 rank: D; Phospholipase_D-nuclease N-terminal [PF13396.11] (db=pfam)	Microbacterium phyllosphaerae ASF-3
Lipases	Lipase	Lactococcus_A_raffinolactis_contig_1_1233 rank: D; Lipase (class 3) [PF01764.32] (db=pfam)	Lactococcus raffinolactis ASF-5
Lipases	Lipase	Microbacterium_phyllosphaerae_contig_2_3114 rank: D; Phospholipase_D-nuclease N-terminal [PF13396.11] (db=pfam)	Microbacterium phyllosphaerae ASF-3
Lipases	Lipase	Halpernia_1_84 rank: D; Phospholipase_D-nuclease N-terminal [PF13396.11] (db=pfam)	Halpernia ASF-11
Lipases	Lipase	Hafnia_paralvei_1_35 rank: C; N-acyl-phosphatidylethanolamine-hydrolysing phospholipase D [EC:3.1.4.54] (db=kegg)	Hafnia paralvei ASF-7
Lipases	Lipase	Hafnia_paralvei_1_559 rank: D; Patatin-like phospholipase [PF01734.28]; Domain of unknown function (DUF6363) [PF19890.4] (db=pfam)	Hafnia paralvei ASF-7
Lipases	Lipase	Hafnia_paralvei_1_1080 rank: C; phospholipase A1/A2 [EC:3.1.1.32 3.1.1.4] (db=kegg)	Hafnia paralvei ASF-7	SP	SP(Sec/SPI)
Lipases	Lipase	Hafnia_paralvei_1_1487 rank: C; lysophospholipase [EC:3.1.1.5] (db=kegg)	Hafnia paralvei ASF-7
Lipases	Lipase	Hafnia_paralvei_1_3711 rank: C; outer membrane lipase/esterase (db=kegg)	Hafnia paralvei ASF-7	SP	SP(Sec/SPI)
Lipases	Lipase	Hafnia_paralvei_1_3712 rank: C; outer membrane lipase/esterase (db=kegg)	Hafnia paralvei ASF-7	SP	SP(Sec/SPI)
Lipases	Lipase	Hafnia_paralvei_1_3845 rank: D; T6SS Tle3 phospholipase effector domain [PF24322.2]; Antibacterial effector protein Tle3, C-terminal domain [PF11678.14] (db=pfam)	Hafnia paralvei ASF-7
Lipases	Lipase	Oceanobacillus_caeni_1_1872 rank: D; Alpha/beta hydrolase of unknown function (DUF915) [PF06028.17]; Lipase (class 2) [PF01674.24]; PGAP1-like alpha/beta domain [PF07819.20]; Palmitoyl protein thioesterase [PF02089.21]; Domain of unknown function (DUF7379) [PF24096.1]; Lecithin:cholesterol acyltransferase [PF02450.21]; Alpha/beta hydrolase of unknown function (DUF900) [PF05990.18]; Putative serin…	Oceanobacillus caeni ASF-9
Lipases	Lipase	Oceanobacillus_caeni_1_2510 rank: D; GDSL-like Lipase/Acylhydrolase family [PF13472.12] (db=pfam)	Oceanobacillus caeni ASF-9
Lipases	Lipase	Halpernia_1_327 rank: C; triacylglycerol lipase [EC:3.1.1.3] (db=kegg)	Halpernia ASF-11	SP	SP(Sec/SPI)
Lipases	Lipase	Microbacterium_phyllosphaerae_contig_2_2142 rank: D; GDSL-like Lipase/Acylhydrolase family [PF13472.12] (db=pfam)	Microbacterium phyllosphaerae ASF-3
Lipases	Lipase	Halpernia_1_397 rank: D; alpha/beta hydrolase fold [PF00561.26]; Serine aminopeptidase, S33 [PF12146.15]; Alpha/beta hydrolase family [PF12697.13]; Alpha/beta hydrolase of unknown function (DUF1057) [PF06342.18]; Thioesterase domain [PF00975.26]; Ndr family [PF03096.20]; Putative serine esterase (DUF676) [PF05057.20]; Lipase (class 2) [PF01674.24] (db=pfam)	Halpernia ASF-11
Lipases	Lipase	Halpernia_1_2001 rank: D; GDSL-like Lipase/Acylhydrolase family [PF13472.12] (db=pfam)	Halpernia ASF-11	LIPO	LIPO(Sec/SPII)
Lipases	Lipase	Lactococcus_A_raffinolactis_contig_1_708 rank: D; GDSL-like Lipase/Acylhydrolase family [PF13472.12] (db=pfam)	Lactococcus raffinolactis ASF-5
Lipases	Lipase	Halpernia_1_2356 rank: C; N-acyl-phosphatidylethanolamine-hydrolysing phospholipase D [EC:3.1.4.54] (db=kegg)	Halpernia ASF-11
Lipases	Lipase	Halpernia_1_2546 rank: D; GDSL-like Lipase/Acylhydrolase family [PF13472.12]; Non-GDSL lipase-like family [PF25182.1]; GDSL-like Lipase/Acylhydrolase family [PF14606.12] (db=pfam)	Halpernia ASF-11
Lipases	Lipase	Halpernia_1_2759 rank: D; Patatin-like phospholipase [PF01734.28] (db=pfam)	Halpernia ASF-11
Lipases	Lipase	Microbacterium_phyllosphaerae_contig_2_367 rank: D; alpha/beta hydrolase fold [PF00561.26]; Serine aminopeptidase, S33 [PF12146.15]; Alpha/beta hydrolase family [PF12697.13]; Lipase [PF00151.25] (db=pfam)	Microbacterium phyllosphaerae ASF-3
Lipases	Lipase	Microbacterium_phyllosphaerae_contig_2_621 rank: D; Non-GDSL lipase-like family [PF25182.1]; GDSL-like Lipase/Acylhydrolase family [PF13472.12]; Protein of unknown function (DUF459) [PF04311.20] (db=pfam)	Microbacterium phyllosphaerae ASF-3
Lipases	Lipase	Microbacterium_phyllosphaerae_contig_2_1455 rank: D; GDSL-like Lipase/Acylhydrolase family [PF13472.12] (db=pfam)	Microbacterium phyllosphaerae ASF-3
Lipases	Lipase	Microbacterium_phyllosphaerae_contig_2_1749 rank: D; Non-GDSL lipase-like family [PF25182.1] (db=pfam)	Microbacterium phyllosphaerae ASF-3
Lipases	Lipase	Microbacterium_phyllosphaerae_contig_2_2083 rank: D; GDSL-like Lipase/Acylhydrolase family [PF13472.12] (db=pfam)	Microbacterium phyllosphaerae ASF-3
Lipases	Lipase	Lactococcus_A_raffinolactis_contig_1_1080 rank: D; von Willebrand factor type A domain [PF13519.12]; Lipase (class 3) [PF01764.32] (db=pfam)	Lactococcus raffinolactis ASF-5	SP	SP(Sec/SPI)
Lipases	Lipase	Lactococcus_A_raffinolactis_contig_1_649 rank: D; GDSL-like Lipase/Acylhydrolase family [PF13472.12] (db=pfam)	Lactococcus raffinolactis ASF-5
Lipases	Lipase	Proteus_sp014897315_contig_1_197 rank: D; Patatin-like phospholipase [PF01734.28]; Domain of unknown function (DUF6363) [PF19890.4] (db=pfam)	Proteus sp. ASF-4
Lipases	Lipase	Rhodococcus_sp002259485_1_4347 rank: C; phospholipase A/thioesterase [EC:3.1.1.-] (db=kegg)	Rhodococcus sp. ASF-10
Lipases	Lipase	Rhodococcus_sp002259485_1_4095 rank: D; BD-FAE [PF20434.5]; Prolyl oligopeptidase family [PF00326.27]; alpha/beta hydrolase fold [PF07859.19]; Serine aminopeptidase, S33 [PF12146.15]; Chlorophyllase [PF07224.18]; PET hydrolase-like [PF12740.14]; Esterase FrsA-like [PF06500.17]; X-Pro dipeptidyl-peptidase (S15 family) [PF02129.25]; Esterase PHB depolymerase [PF10503.15]; Alpha/beta hydrolase famil…	Rhodococcus sp. ASF-10	LIPO	LIPO(Sec/SPII)
Lipases	Lipase	Rhodococcus_sp002259485_1_3923 rank: D; Lipase (class 2) [PF01674.24]; PGAP1-like alpha/beta domain [PF07819.20]; Palmitoyl protein thioesterase [PF02089.21]; alpha/beta hydrolase fold [PF00561.26]; Putative serine esterase (DUF676) [PF05057.20]; Domain of unknown function (DUF7379) [PF24096.1]; Alpha/beta hydrolase of unknown function (DUF915) [PF06028.17] (db=pfam)	Rhodococcus sp. ASF-10
Lipases	Lipase	Rhodococcus_sp002259485_1_3891 rank: C; phospholipase D1/2 [EC:3.1.4.4] (db=kegg)	Rhodococcus sp. ASF-10
Lipases	Lipase	Rhodococcus_sp002259485_1_3154 rank: D; Lipase (class 2) [PF01674.24] (db=pfam)	Rhodococcus sp. ASF-10	SP	SP(Sec/SPI)
Lipases	Lipase	Rhodococcus_sp002259485_1_4442 rank: D; Phospholipase_D-nuclease N-terminal [PF13396.11] (db=pfam)	Rhodococcus sp. ASF-10
Lipases	Lipase	Rhodococcus_sp002259485_1_2758 rank: C; triacylglycerol lipase [EC:3.1.1.3] (db=kegg)	Rhodococcus sp. ASF-10	SP	SP(Sec/SPI)
Lipases	Lipase	Rhodococcus_sp002259485_1_1390 rank: C; lipase [EC:3.1.1.-] (db=kegg)	Rhodococcus sp. ASF-10
Lipases	Lipase	Rhodococcus_sp002259485_1_1207 rank: D; alpha/beta hydrolase fold [PF00561.26]; Serine aminopeptidase, S33 [PF12146.15]; Alpha/beta hydrolase family [PF12697.13]; Alpha/beta hydrolase of unknown function (DUF1057) [PF06342.18]; X-Pro dipeptidyl-peptidase (S15 family) [PF02129.25]; Putative serine esterase (DUF676) [PF05057.20]; Lipase (class 2) [PF01674.24] (db=pfam)	Rhodococcus sp. ASF-10
Lipases	Lipase	Rhodococcus_sp002259485_1_1110 rank: C; triacylglycerol lipase [EC:3.1.1.3] (db=kegg)	Rhodococcus sp. ASF-10	SP	SP(Sec/SPI)
Lipases	Lipase	Rhodococcus_sp002259485_1_1018 rank: D; GDSL-like Lipase/Acylhydrolase family [PF13472.12] (db=pfam)	Rhodococcus sp. ASF-10
Lipases	Lipase	Brachybacterium_1_2141 rank: C; phospholipase D1/2 [EC:3.1.4.4] (db=kegg)	Brachybacterium ASF-6
Lipases	Lipase	Brachybacterium_1_1432 rank: D; Phospholipase_D-nuclease N-terminal [PF13396.11] (db=pfam)	Brachybacterium ASF-6	LIPO	LIPO(Sec/SPII)
Lipases	Lipase	Enterococcus_G_italicus_contig_1_1234 rank: D; GDSL-like Lipase/Acylhydrolase family [PF13472.12] (db=pfam)	Enterococcus italicus ASF-8
Lipases	Lipase	Rhodococcus_sp002259485_1_5040 rank: C; triacylglycerol lipase [EC:3.1.1.3] (db=kegg)	Rhodococcus sp. ASF-10	SP	SP(Sec/SPI)
Lipases	Lipase	Rhodococcus_sp002259485_1_4801 rank: C; acylglycerol lipase [EC:3.1.1.23] (db=kegg)	Rhodococcus sp. ASF-10
Lipases	Lipase	Rhodococcus_sp002259485_1_977 rank: C; triacylglycerol lipase [EC:3.1.1.3] (db=kegg)	Rhodococcus sp. ASF-10	SP	SP(Sec/SPI)
Lipases	Lipase	Lactococcus_A_raffinolactis_contig_1_52 rank: D; GDSL-like Lipase/Acylhydrolase family [PF13472.12] (db=pfam)	Lactococcus raffinolactis ASF-5
Lipases	Lipase	Microbacterium_sp002979415_1_569 rank: D; Non-GDSL lipase-like family [PF25182.1]; GDSL-like Lipase/Acylhydrolase family [PF13472.12]; Protein of unknown function (DUF459) [PF04311.20] (db=pfam)	Microbacterium sp. ASF-2
Lipases	Lipase	Microbacterium_sp002979415_1_693 rank: D; GDSL-like Lipase/Acylhydrolase family [PF13472.12] (db=pfam)	Microbacterium sp. ASF-2
Lipases	Lipase	Microbacterium_sp002979415_1_739 rank: D; Phospholipase_D-nuclease N-terminal [PF13396.11] (db=pfam)	Microbacterium sp. ASF-2
Lipases	Lipase	Microbacterium_sp002979415_1_787 rank: C; phospholipase C [EC:3.1.4.3] (db=kegg)	Microbacterium sp. ASF-2	TAT	TAT(Tat/SPI)
Lipases	Lipase	Microbacterium_sp002979415_1_871 rank: D; alpha/beta hydrolase fold [PF00561.26]; Serine aminopeptidase, S33 [PF12146.15]; Alpha/beta hydrolase family [PF12697.13]; Lipase [PF00151.25] (db=pfam)	Microbacterium sp. ASF-2
Lipases	Lipase	Microbacterium_sp002979415_1_1537 rank: D; Phospholipase_D-nuclease N-terminal [PF13396.11] (db=pfam)	Microbacterium sp. ASF-2
Lipases	Lipase	Proteus_sp014897315_contig_1_3630 rank: D; T6SS Tle3 phospholipase effector domain [PF24322.2]; Antibacterial effector protein Tle3, C-terminal domain [PF11678.14] (db=pfam)	Proteus sp. ASF-4
Lipases	Lipase	Microbacterium_sp002979415_1_2627 rank: D; GDSL-like Lipase/Acylhydrolase family [PF13472.12] (db=pfam)	Microbacterium sp. ASF-2
Lipases	Lipase	Microbacterium_sp002979415_1_2657 rank: D; GDSL-like Lipase/Acylhydrolase family [PF13472.12] (db=pfam)	Microbacterium sp. ASF-2
Lipases	Lipase	Microbacterium_sp002979415_1_3083 rank: D; GDSL-like Lipase/Acylhydrolase family [PF13472.12] (db=pfam)	Microbacterium sp. ASF-2
Lipases	Lipase	Microbacterium_sp002979415_1_3365 rank: D; GDSL-like Lipase/Acylhydrolase family [PF13472.12] (db=pfam)	Microbacterium sp. ASF-2
Lipases	Lipase	Proteus_sp014897315_contig_1_3632 rank: D; T6SS Tle3 phospholipase effector domain [PF24322.2]; Antibacterial effector protein Tle3, C-terminal domain [PF11678.14] (db=pfam)	Proteus sp. ASF-4
Lipases	Lipase	Proteus_sp014897315_contig_1_3623 rank: D; T6SS, Phospholipase effector Tle1-like, catalytic domain [PF09994.14]; T6SS, Phospholipase effector Tle1-like, C-terminal domain [PF22137.1] (db=pfam)	Proteus sp. ASF-4
Lipases	Lipase	Rhodococcus_sp002259485_1_514 rank: C; N-acyl-phosphatidylethanolamine-hydrolysing phospholipase D [EC:3.1.4.54] (db=kegg)	Rhodococcus sp. ASF-10
Lipases	Lipase	Rhodococcus_sp002259485_1_225 rank: C; triacylglycerol lipase [EC:3.1.1.3] (db=kegg)	Rhodococcus sp. ASF-10
Lipases	Lipase	Rhodococcus_sp002259485_1_79 rank: D; GDSL-like Lipase/Acylhydrolase family [PF13472.12]; Non-GDSL lipase-like family [PF25182.1] (db=pfam)	Rhodococcus sp. ASF-10
Lipases	Lipase	Carnobacterium_maltaromaticum_1_3195 rank: D; Phospholipase_D-nuclease N-terminal [PF13396.11] (db=pfam)	Carnobacterium maltaromaticum ASF-1
Lipases	Lipase	Carnobacterium_maltaromaticum_1_2904 rank: D; GDSL-like Lipase/Acylhydrolase family [PF13472.12]; Non-GDSL lipase-like family [PF25182.1]; GDSL-like Lipase/Acylhydrolase [PF00657.28] (db=pfam)	Carnobacterium maltaromaticum ASF-1
Lipases	Lipase	Carnobacterium_maltaromaticum_1_824 rank: C; N-acyl-phosphatidylethanolamine-hydrolysing phospholipase D [EC:3.1.4.54] (db=kegg)	Carnobacterium maltaromaticum ASF-1
Lipases	Lipase	Proteus_sp014897315_contig_1_2841 rank: D; T6SS Tle3 phospholipase effector domain [PF24322.2]; Antibacterial effector protein Tle3, C-terminal domain [PF11678.14] (db=pfam)	Proteus sp. ASF-4
Lipases	Lipase	Carnobacterium_maltaromaticum_1_490 rank: D; GDSL-like Lipase/Acylhydrolase family [PF13472.12] (db=pfam)	Carnobacterium maltaromaticum ASF-1
Lipases	Lipase	Proteus_sp014897315_contig_1_287 rank: D; Peptidoglycan O-acetylesterase, N-terminal [PF22753.2]; GDSL-like Lipase/Acylhydrolase family [PF13472.12] (db=pfam)	Proteus sp. ASF-4	LIPO	LIPO(Sec/SPII)
Lipases	Lipase	Proteus_sp014897315_contig_1_946 rank: C; phospholipase A1/A2 [EC:3.1.1.32 3.1.1.4] (db=kegg)	Proteus sp. ASF-4	SP	SP(Sec/SPI)
Lipases	Lipase	Proteus_sp014897315_contig_1_948 rank: C; lysophospholipase [EC:3.1.1.5] (db=kegg)	Proteus sp. ASF-4
Lipases	Lipase	Proteus_sp014897315_contig_1_2289 rank: C; triacylglycerol lipase [EC:3.1.1.3] (db=kegg)	Proteus sp. ASF-4

## Sheet: Table S1G
gene_id	gene_description	module	header	subheader	specific_reaction	oxygen	EC	Notes	Brachybacterium ASF-6	Carnobacterium maltaromaticum ASF-1	Enterococcus italicus ASF-8	Hafnia paralvei ASF-7	Halpernia ASF-11	Lactococcus raffinolactis ASF-5	Microbacterium phyllosphaerae ASF-3	Microbacterium sp. ASF-2	Oceanobacillus caeni ASF-9	Proteus sp. ASF-4	Rhodococcus sp. ASF-10	SUM per (poly)phenol enzyme
D00007,EC:1.13.11.43	LSD;Iignostilbene dioxygenase	resveratrol conversion to hydroxybenzaldehydes (oxic)	polyphenols;stilbenes;stilbenes;resveratrol	step 1	resveratrol => 3,5-dihydroxybenzaldehyde + 4-hydroxybenzaldehyde	oxic	EC:1.13.11.43		0	0	0	0	0	0	0	0	0	0	0	0
K15060	ligX;5,5'-dehydrodivanillate O-demethylase oxygenase subunit	5,5'-dehydrodivanillate conversion to vanillate (oxic)	polyphenols;phenolic_acids;phenolic_polymers;lignin	step 1 subunit A	5,5'-dehydrodivanillate => 2,2',3-trihydroxy-3'-methoxy-5,5'-dicarboxybiphenyl	oxic			0	0	0	0	0	0	0	0	0	0	0	0
K15061	LigZ;OH_DDVA oxygenase	5,5'-dehydrodivanillate conversion to vanillate (oxic)	polyphenols;phenolic_acids;phenolic_polymers;lignin	step 2	2,2',3-trihydroxy-3'-methoxy-5,5'-dicarboxybiphenyl => OH-DDVA meta-cleavage product	oxic			0	0	0	0	0	0	0	0	0	0	0	0
K15062	ligY;OH-DDVA meta-cleavage compound hydrolase	5,5'-dehydrodivanillate conversion to vanillate (oxic)	polyphenols;phenolic_acids;phenolic_polymers;lignin	step 3	OH-DDVA meta-cleavage product => 5-carboxyvanillate	oxic			0	0	0	0	0	0	0	0	0	0	0	0
K15063	ligW;5-carboxyvanillate decarboxylase	5,5'-dehydrodivanillate conversion to vanillate (oxic)	polyphenols;phenolic_acids;phenolic_polymers;lignin	step 4	5-carboxyvanillate => vanillate	oxic			0	0	0	0	0	0	0	0	0	0	0	0
K24244	LigX;5,5'-dehydrodivanillate O-demethylase ferredoxin subunit	5,5'-dehydrodivanillate conversion to vanillate (oxic)	polyphenols;phenolic_acids;phenolic_polymers;lignin	step 1 subunit B	5,5'-dehydrodivanillate => 2,2',3-trihydroxy-3'-methoxy-5,5'-dicarboxybiphenyl	oxic			0	0	0	0	0	0	0	0	0	0	0	0
K24245	ligX;5,5'-dehydrodivanillate O-demethylase ferredoxin reductase subunit	5,5'-dehydrodivanillate conversion to vanillate (oxic)	polyphenols;phenolic_acids;phenolic_polymers;lignin	step 1 subunit C	5,5'-dehydrodivanillate => 2,2',3-trihydroxy-3'-methoxy-5,5'-dicarboxybiphenyl	oxic			0	0	0	0	0	0	0	0	0	0	0	0
K10759,EC:3.1.1.20	tanA; tannin feruloyl esterase	hydrolyzable tannin depolymerization (oxic or anoxic)	polyphenols;phenolic_acids;phenolic_polymers;hydrolyzable_tannin	step 1	ellagitannin => ellagic acid	both	EC:3.1.1.20	extracellular	0	0	0	0	0	0	0	0	0	0	0	0
K00529	hcaD; 3-phenylpropionate/trans-cinnamate dioxygenase ferredoxin reductase component [EC:1.18.1.3]	trans-cinnamate degradation (oxic)	polyphenols;phenolic_acids;hydrxoycinnamic_acids;trans-cinnamate	step 1 subunit D	trans-cinnamate => CI-dihydro-diol	oxic	EC:1.18.1.3		1	0	0	0	0	0	0	0	0	0	6	7
K01666	mhpE; 4-hydroxy-2-oxovalerate aldolase	trans-cinnamate degradation (oxic)	polyphenols;phenolic_acids;hydrxoycinnamic_acids;trans-cinnamate	step 6	4-hydroxy-2-oxovalerate => pyruvate + acetaldehyde	oxic	EC:4.1.3.39		0	0	0	0	0	0	0	1	0	0	1	2
K02554	mhpD; 2-oxo-4-pentenoate hydratase	trans-cinnamate degradation (oxic)	polyphenols;phenolic_acids;hydrxoycinnamic_acids;trans-cinnamate	step 5	2-oxo-4-enoate => 4-hydroxy-2-oxovalerate	oxic	EC:4.2.1.80		0	0	0	0	0	0	0	0	0	0	1	1
K05708,EC:1.14.12.19	hcaE; 3-phenylpropionate/trans-cinnamate dioxygenase subunit alpha [EC:1.14.12.19]	trans-cinnamate degradation (oxic)	polyphenols;phenolic_acids;hydrxoycinnamic_acids;trans-cinnamate	step 1 subunit A	trans-cinnamate => CI-dihydro-diol	oxic	EC:1.14.12.19		0	0	0	0	0	0	0	0	0	0	2	2
K05709	hcaF; 3-phenylpropionate/trans-cinnamate dioxygenase subunit beta [EC:1.14.12.19]	trans-cinnamate degradation (oxic)	polyphenols;phenolic_acids;hydrxoycinnamic_acids;trans-cinnamate	step 1 subunit B	trans-cinnamate => CI-dihydro-diol	oxic	EC:1.14.12.19		0	0	0	0	0	0	0	0	0	0	0	0
K05710	hcaC; 3-phenylpropionate/trans-cinnamate dioxygenase ferredoxin component	trans-cinnamate degradation (oxic)	polyphenols;phenolic_acids;hydrxoycinnamic_acids;trans-cinnamate	step 1 subunit C	trans-cinnamate => CI-dihydro-diol	oxic			1	0	0	0	0	0	1	1	0	0	2	5
K05711	hcaB; 2,3-dihydroxy-2,3-dihydrophenylpropionate dehydrogenase [EC:1.3.1.87]	trans-cinnamate degradation (oxic)	polyphenols;phenolic_acids;hydrxoycinnamic_acids;trans-cinnamate	step 2	CI-dihydro-diol => trans-2,3-dihydroxy-cinnamate	oxic	EC:1.3.1.87		0	0	0	0	0	0	0	0	0	0	1	1
K05712,EC:1.14.13.127	mhpA; 3-(3-hydroxy-phenyl)propionate hydroxylase [EC:1.14.13.127]	trans-cinnamate degradation (oxic)	polyphenols;phenolic_acids;hydrxoycinnamic_acids;trans-cinnamate	step 1 v2	trans-3-hydroxycinnamate => trans-2,3-dihydroxycinnamate	oxic	EC:1.14.13.127		0	0	0	0	0	0	0	0	0	0	6	6
K05713,EC:1.13.11.16	mhpB; 2,3-dihydroxyphenylpropionate 1,2-dioxygenase [EC:1.13.11.16]	trans-cinnamate degradation (oxic)	polyphenols;phenolic_acids;hydrxoycinnamic_acids;trans-cinnamate	step 3	trans-2,3-dihydroxy-cinnamate => 2-hydroxy-6-oxonona-trienedioate	oxic	EC:1.13.11.16		0	0	0	0	0	0	0	0	0	0	4	4
K05714,EC:3.7.1.14	mhpC; 2-hydroxy-6-oxonona-2,4-dienedioate hydrolase [EC:3.7.1.14]	trans-cinnamate degradation (oxic)	polyphenols;phenolic_acids;hydrxoycinnamic_acids;trans-cinnamate	step 4	trans-2,3-dihydroxy-cinnamate => 2-hydroxy-6-oxonona-trienedioate=>fumarate+ cis-2-hydroxypenta-2,4-dienoate	oxic	EC:3.7.1.14		0	0	0	0	0	0	0	0	0	0	0	0
K00457	hppD; 4-hydroxyphenylpyruvate dioxygenase	p-hydroxyphenyl conversion to homogentisate (oxic)	polyphenols;phenolic_acids;hydroxyphenypropanoic_acids;4-hydroxyphenypyruvic_acid	step 1	4-hydroxyphenylpyruvate => homogentisate	oxic	EC:1.13.11.27		0	0	0	0	1	0	0	0	0	0	1	2
K00529	hpaD; 3-phenylpropionate/trans-cinnamate dioxygenase ferredoxin reductase component [EC:1.18.1.3]	phenylpropionate degradation (oxic)	polyphenols;phenolic_acids;hydroxyphenylpropanoic_acids;3-phenylpropionic_acid	step 1 subunit D	3-phenylpropionate => 3-(5,6-dihydroxycylohexa-1,3-dien-1-yl)propionate	oxic	EC:1.18.1.3		1	0	0	0	0	0	0	0	0	0	6	7
K01666	mhpE; 4-hydroxy-2-oxovalerate aldolase	phenylpropionate degradation (oxic)	polyphenols;phenolic_acids;hydroxyphenylpropanoic_acids;3-phenylpropionic_acid	step 6	4-hydroxy-2-oxovalerate => pyruvate + acetaldehyde	oxic	EC:4.1.3.39		0	0	0	0	0	0	0	1	0	0	1	2
K02554	mhpD; 2-oxo-4-pentenoate hydratase	phenylpropionate degradation (oxic)	polyphenols;phenolic_acids;hydroxyphenylpropanoic_acids;3-phenylpropionic_acid	step 5	2-oxo-4-enoate => 4-hydroxy-2-oxovalerate	oxic	EC:4.2.1.80		0	0	0	0	0	0	0	0	0	0	1	1
K05708,EC:1.14.12.19	hpaE; 3-phenylpropionate/trans-cinnamate dioxygenase subunit alpha [EC:1.14.12.19]	phenylpropionate degradation (oxic)	polyphenols;phenolic_acids;hydroxyphenylpropanoic_acids;3-phenylpropionic_acid	step 1 subunit A	3-phenylpropionate => 3-(5,6-dihydroxycylohexa-1,3-dien-1-yl)propionate	oxic	EC:1.14.12.19		0	0	0	0	0	0	0	0	0	0	2	2
K05709	hpaF; 3-phenylpropionate/trans-cinnamate dioxygenase subunit beta [EC:1.14.12.19]	phenylpropionate degradation (oxic)	polyphenols;phenolic_acids;hydroxyphenylpropanoic_acids;3-phenylpropionic_acid	step 1 subunit B	3-phenylpropionate => 3-(5,6-dihydroxycylohexa-1,3-dien-1-yl)propionate	oxic	EC:1.14.12.19		0	0	0	0	0	0	0	0	0	0	0	0
K05710	hpaC; 3-phenylpropionate/trans-cinnamate dioxygenase ferredoxin component	phenylpropionate degradation (oxic)	polyphenols;phenolic_acids;hydroxyphenylpropanoic_acids;3-phenylpropionic_acid	step 1 subunit C	3-phenylpropionate => 3-(5,6-dihydroxycylohexa-1,3-dien-1-yl)propionate	oxic			1	0	0	0	0	0	1	1	0	0	2	5
K05711	2,3-dihydroxy-2,3-dihydrophenylpropionate dehydrogenase [EC:1.3.1.87]	phenylpropionate degradation (oxic)	polyphenols;phenolic_acids;hydroxyphenylpropanoic_acids;3-phenylpropionic_acid	step 2	3-(5,6-dihydroxycylohexa-1,3-dien-1-yl)propionate => 3-(2,3-dihydroxyphenyl)propionate	oxic	EC:1.3.1.87		0	0	0	0	0	0	0	0	0	0	1	1
K05713,EC:1.13.11.16	2,3-dihydroxyphenylpropionate 1,2-dioxygenase [EC:1.13.11.16]	phenylpropionate degradation (oxic)	polyphenols;phenolic_acids;hydroxyphenylpropanoic_acids;3-phenylpropionic_acid	step 3	3-(2,3-dihydroxyphenyl)propionate => (2Z,4E)-2-hydroxy-6-oxonona-2,4-diene-1,9-dioate	oxic	EC:1.13.11.16		0	0	0	0	0	0	0	0	0	0	4	4
K05714,EC:3.7.1.14	2-hydroxy-6-oxonona-2,4-dienedioate hydrolase [EC:3.7.1.14]	phenylpropionate degradation (oxic)	polyphenols;phenolic_acids;hydroxyphenylpropanoic_acids;3-phenylpropionic_acid	step 4	(2Z,4E)-2-hydroxy-6-oxonona-2,4-diene-1,9-dioate => (2Z)-2-hydroxypenta-2,4-dienoate	oxic	EC:3.7.1.14		0	0	0	0	0	0	0	0	0	0	0	0
K01912	paaK;phenylacetate-CoA ligase	phenylacetate conversion to benzoyl-coa (anoxic)	polyphenols;phenolic_acids;hydroxyphenylacetic_acids;phenylacetic_acid	step 1	phenylacetate => phenylacetyl-CoA	anoxic	EC:6.2.1.30		0	0	0	1	0	0	1	1	0	0	2	5
K18355	padG; phenylglyoxylate dehydrogenase alpha subunit	phenylacetate conversion to benzoyl-coa (anoxic)	polyphenols;phenolic_acids;hydroxyphenylacetic_acids;phenylacetic_acid	step 3 subunit A	phenylglyoxylate => benzoyl-coA	anoxic	EC:1.2.1.58		0	0	0	0	0	0	0	0	0	0	0	0
K18356	padI; phenylglyoxylate dehydrogenase beta subunit	phenylacetate conversion to benzoyl-coa (anoxic)	polyphenols;phenolic_acids;hydroxyphenylacetic_acids;phenylacetic_acid	step 3 subunit B	phenylglyoxylate => benzoyl-coA	anoxic	EC:1.2.1.58		0	0	0	0	0	0	0	0	0	0	0	0
K18357	padE; phenylglyoxylate dehydrogenase gamma subunit	phenylacetate conversion to benzoyl-coa (anoxic)	polyphenols;phenolic_acids;hydroxyphenylacetic_acids;phenylacetic_acid	step 3 subunit C	phenylglyoxylate => benzoyl-coA	anoxic	EC:1.2.1.58		0	0	0	0	0	0	0	0	0	0	0	0
K18358	padF; phenylglyoxylate dehydrogenase delta subunit	phenylacetate conversion to benzoyl-coa (anoxic)	polyphenols;phenolic_acids;hydroxyphenylacetic_acids;phenylacetic_acid	step 3 subunit D	phenylglyoxylate => benzoyl-coA	anoxic	EC:1.2.1.58		0	0	0	0	0	0	0	0	0	0	0	0
K18359	padH; phenylglyoxylate dehydrogenase epsilon subunit	phenylacetate conversion to benzoyl-coa (anoxic)	polyphenols;phenolic_acids;hydroxyphenylacetic_acids;phenylacetic_acid	step 3 subunit E	phenylglyoxylate => benzoyl-coA	anoxic	EC:1.2.1.58		0	0	0	0	0	0	0	0	0	0	0	0
K18360	padA; phenylacetyl-CoA:acceptor oxidoreductase accessory protein	phenylacetate conversion to benzoyl-coa (anoxic)	polyphenols;phenolic_acids;hydroxyphenylacetic_acids;phenylacetic_acid	step 2 subunit A	phenylacetyl-CoA => phenylglyoxylate	anoxic	EC:1.17.5.1		0	0	0	0	0	0	0	0	0	0	0	0
K18361	padB; phenylacetyl-CoA:acceptor oxidoreductase subunit B	phenylacetate conversion to benzoyl-coa (anoxic)	polyphenols;phenolic_acids;hydroxyphenylacetic_acids;phenylacetic_acid	step 2 subunit B	phenylacetyl-CoA => phenylglyoxylate	anoxic	EC:1.17.5.1		0	0	0	0	0	0	0	0	0	0	0	0
K18362	padC; phenylacetyl-CoA:acceptor oxidoreductase subunit C	phenylacetate conversion to benzoyl-coa (anoxic)	polyphenols;phenolic_acids;hydroxyphenylacetic_acids;phenylacetic_acid	step 2 subunit C	phenylacetyl-CoA => phenylglyoxylate	anoxic	EC:1.17.5.1		0	0	0	0	0	0	0	0	0	0	0	0
K18363	padD; phenylacetyl-CoA:acceptor oxidoreductase subunit D	phenylacetate conversion to benzoyl-coa (anoxic)	polyphenols;phenolic_acids;hydroxyphenylacetic_acids;phenylacetic_acid	step 2 subunit D	phenylacetyl-CoA => phenylglyoxylate	anoxic	EC:1.17.5.1		0	0	0	0	0	0	0	0	0	0	0	0
K00074	paaH; 3-hydroxyadipyl-CoA dehydrogenase	phenylacteate degradation (oxic)	polyphenols;phenolic_acids;hydroxyphenylacetic_acids;phenylacetic_acid	step 8	(3S)-hydroxyadipyl-CoA => 3-oxoadipyl-CoA	oxic	EC:1.1.1.157		0	0	0	1	1	0	0	0	2	0	3	7
K01692	paaF; 2,3-dehydroadipyl-CoA hydratase	phenylacteate degradation (oxic)	polyphenols;phenolic_acids;hydroxyphenylacetic_acids;phenylacetic_acid	step 7	trans-2,3-dehydroadipyl-CoA => (3S)-hydroxyadipyl-CoA	oxic	EC:4.2.1.17		0	0	0	0	0	0	1	1	0	0	1	3
K01912	paaK;phenylacetate-CoA ligase	phenylacteate degradation (oxic)	polyphenols;phenolic_acids;hydroxyphenylacetic_acids;phenylacetic_acid	step 1	phenylacetate => phenylacetyl-CoA	oxic	EC:6.2.1.30		0	0	0	1	0	0	1	1	0	0	2	5
K02609	paaA; phenylacetyl-CoA 1,2-epoxidase subunit A	phenylacteate degradation (oxic)	polyphenols;phenolic_acids;hydroxyphenylacetic_acids;phenylacetic_acid	step 2 subunit A	phenylacetyl-CoA => 2-(1,2-epoxy-1,2-dihydrophenyl)acetyl-CoA	oxic	EC:1.14.13.149		0	0	0	1	1	0	1	1	0	0	2	6
K02610	paaB; phenylacetyl-CoA 1,2-epoxidase subunit B	phenylacteate degradation (oxic)	polyphenols;phenolic_acids;hydroxyphenylacetic_acids;phenylacetic_acid	step 2 subunit B	phenylacetyl-CoA => 2-(1,2-epoxy-1,2-dihydrophenyl)acetyl-CoA	oxic	EC:1.14.13.149		0	0	0	1	1	0	1	1	0	0	2	6
K02611	paaC; phenylacetyl-CoA 1,2-epoxidase subunit C	phenylacteate degradation (oxic)	polyphenols;phenolic_acids;hydroxyphenylacetic_acids;phenylacetic_acid	step 2 subunit C	phenylacetyl-CoA => 2-(1,2-epoxy-1,2-dihydrophenyl)acetyl-CoA	oxic	EC:1.14.13.149		0	0	0	1	1	0	1	1	0	0	2	6
K02612	paaD; phenylacetyl-CoA 1,2-epoxidase subunit D	phenylacteate degradation (oxic)	polyphenols;phenolic_acids;hydroxyphenylacetic_acids;phenylacetic_acid	step 2 subunit D	phenylacetyl-CoA => 2-(1,2-epoxy-1,2-dihydrophenyl)acetyl-CoA	oxic	EC:1.14.13.149		0	0	0	1	1	0	1	1	0	0	2	6
K02613	paaE; phenylacetyl-CoA 1,2-epoxidase subunit E	phenylacteate degradation (oxic)	polyphenols;phenolic_acids;hydroxyphenylacetic_acids;phenylacetic_acid	step 2 subunit E	phenylacetyl-CoA => 2-(1,2-epoxy-1,2-dihydrophenyl)acetyl-CoA	oxic	EC:1.14.13.149		0	0	0	1	1	0	1	1	0	0	2	6
K02615	paaJ; 3-oxo-5,6-dehydrosuberyl-CoA thiolase	phenylacteate degradation (oxic)	polyphenols;phenolic_acids;hydroxyphenylacetic_acids;phenylacetic_acid	step 6	3-oxo-5,6-didehydroseryl-CoA => trans-2,3-dehydroadipyl-CoA	oxic	EC:2.3.1.223		0	0	0	1	0	0	0	0	0	0	0	1
K02618	paaZ; oxepin-CoA hydrolase	phenylacteate degradation (oxic)	polyphenols;phenolic_acids;hydroxyphenylacetic_acids;phenylacetic_acid	step 4	2-oxepin-2(3H)-ylideneacetyl-CoA => 3-oxo-5,6-didehydrosuberyl-CoA-semialdehyde	oxic	EC:3.3.2.12		0	0	0	1	0	0	1	1	0	0	2	5
K02618	paaZ; 3-oxo-5,6-dehydrosuberyl-CoA semialdehyde dehydrogenase	phenylacteate degradation (oxic)	polyphenols;phenolic_acids;hydroxyphenylacetic_acids;phenylacetic_acid	step 5	3-oxo-5,6-didehydrosuberyl-CoA-semialdehyde => 3-oxo-5,6-didehydroseryl-CoA	oxic	EC:1.2.1.91		0	0	0	1	0	0	1	1	0	0	2	5
K15866	paaG; 1,2-epoxyphenylacetyl-CoA isomerase	phenylacteate degradation (oxic)	polyphenols;phenolic_acids;hydroxyphenylacetic_acids;phenylacetic_acid	step 3	2-(1,2-epoxy-1,2-dihydrophenyl)acetyl-CoA => 2-oxepin-2(3H)-ylideneacetyl-CoA	oxic	EC:5.3.3.18		0	0	0	1	1	0	0	0	1	0	4	7
K00135	gabD; succinate-semialdehyde dehydrogenase	homoprotocatechuic acid degradation (oxic)	polyphenols;phenolic_acids;hydroxyphenylacetic_acids;homoprotocatechuic_acid	step 7	succinate semialdehyde => succinate	oxic	EC:1.2.1.16		1	0	0	3	1	0	1	2	2	1	5	16
K00151,EC:1.2.1.60	hpaE; 5-carboxymethyl-2-hydroxymuconic-semialdehyde dehydrogenase [EC:1.2.1.60]	homoprotocatechuic acid degradation (oxic)	polyphenols;phenolic_acids;hydroxyphenylacetic_acids;homoprotocatechuic_acid	step 2 a	2-Hydroxy-5-carboxymethylmuconate semialdehyde <=> 5-Carboxymethyl-2-hydroxymuconate	oxic	EC:1.2.1.60		0	0	0	2	0	0	2	2	0	0	0	6
K00455,EC:1.13.11.5	hpaD;3,4-dihydroxyphenylacetate 2,3-dioxygenase [EC:1.13.11.15]	homoprotocatechuic acid degradation (oxic)	polyphenols;phenolic_acids;hydroxyphenylacetic_acids;homoprotocatechuic_acid	step 1	3,4-dihydroxyphenylacetate => 2-Hydroxy-5-carboxymethylmuconate semialdehyde	oxic	EC:1.13.11.15		0	0	0	1	1	0	0	0	0	0	1	3
K01826,EC:5.3.3.10	hpaF; 5-carboxymethyl-2-hydroxymuconate isomerase [EC:5.3.3.10]	homoprotocatechuic acid degradation (oxic)	polyphenols;phenolic_acids;hydroxyphenylacetic_acids;homoprotocatechuic_acid	step 3	5-Carboxymethyl-2-hydroxymuconate <=> 5-Carboxy-2-oxohept-3-enedioate	oxic	EC:5.3.3.10		0	0	0	2	0	0	0	0	0	0	0	2
K02509	hpaH; 2-oxo-hept-3-ene-1,7-dioate hydratase	homoprotocatechuic acid degradation (oxic)	polyphenols;phenolic_acids;hydroxyphenylacetic_acids;homoprotocatechuic_acid	step 5	2-oxohept-3-enedioate => 2,4-dihydroxyhept-2-enedioate	oxic	EC:4.2.1.-		0	0	0	1	0	0	1	1	0	0	1	4
K02510	hpaI; 4-hydroxy-2-oxoheptanedioate aldolase	homoprotocatechuic acid degradation (oxic)	polyphenols;phenolic_acids;hydroxyphenylacetic_acids;homoprotocatechuic_acid	step 6	2,4-dihydroxyhept-2-enedioate => succinate semialdehyde	oxic	EC:4.1.2.52		1	0	0	1	0	0	1	1	0	0	1	5
K05921,EC:4.1.1.68	hpaG; 5-oxopent-3-ene-1,2,5-tricarboxylate decarboxylase / 2-hydroxyhepta-2,4-diene-1,7-dioate isomerase [EC:4.1.1.68 5.3.3.-]	homoprotocatechuic acid degradation (oxic)	polyphenols;phenolic_acids;hydroxyphenylacetic_acids;homoprotocatechuic_acid	step 4	5-Carboxy-2-oxohept-3-enedioate <=> 2-Oxohept-3-enedioate	oxic	EC:4.1.1.68		0	0	0	2	0	0	1	1	0	0	1	5
K10219,EC:1.1.1.312	ligC; 2-hydroxy-4-carboxymuconate semialdehyde hemiacetal dehydrogenase [EC:1.1.1.312]	homoprotocatechuic acid degradation (oxic)	polyphenols;phenolic_acids;hydroxyphenylacetic_acids;homoprotocatechuic_acid	step 2 b	2-Hydroxy-5-carboxymethylmuconate semialdehyde <=> 5-Carboxymethyl-2-hydroxymuconate	oxic	EC:1.1.1.312		0	0	0	0	0	0	0	0	0	0	0	0
K00451	HmgA;homogentisate 1,2-dioxygenase	homogentisic acid degradation (oxic)	polyphenols;phenolic_acids;hydroxyphenylacetic_acids;homogentisic_acid	step 1	homogentisate => 4-maleylacetoacetate	oxic	EC:1.13.11.5		0	0	0	0	1	0	0	0	0	0	1	2
K01555	FahA;fumarylacetoacetate hydrolase	homogentisic acid degradation (oxic)	polyphenols;phenolic_acids;hydroxyphenylacetic_acids;homogentisic_acid	step 3	4-fumarylacetoacetate => fumarate, acetoacetate	oxic	EC:3.7.1.2		0	0	0	0	1	0	0	0	0	0	1	2
K01800	MaiA;maleylacetoacetate isomerase	homogentisic acid degradation (oxic)	polyphenols;phenolic_acids;hydroxyphenylacetic_acids;homogentisic_acid	step 2	4-maleylacetoacetate => 4-fumarylacetoacetate	oxic	EC:5.2.1.2		0	0	0	0	0	0	0	0	0	0	0	0
K00483,EC:1.14.14.9	hpaB; 4-hydroxyphenylacetate 3-monooxygenase [EC:1.14.14.9]	4-hydroxyphenylacetate conversion to homoprotocatechuic acid (oxic)	polyphenols;phenolic_acids;hydroxyphenylacetic_acids;4-hydroxyphenylacetic_acid	subunit B	4-hydroxyphenylacetate => 3,4-dihydroxyphenylacetate	oxic	EC:1.14.14.9		0	0	0	2	0	0	0	0	2	0	0	4
K00484	hpaC;flavin reductase (NADH)	4-hydroxyphenylacetate conversion to homoprotocatechuic acid (oxic)	polyphenols;phenolic_acids;hydroxyphenylacetic_acids;4-hydroxyphenylacetic_acid	subunit C	4-hydroxyphenylacetate => 3,4-dihydroxyphenylacetate	oxic	EC:1.5.1.36		0	0	0	1	0	0	0	0	0	1	0	2
K23492	C2-hpaH;4-hydroxyphenylacetate 3-monooxygenase [EC:1.14.14.9]	4-hydroxyphenylacetate conversion to homoprotocatechuic acid (oxic)	polyphenols;phenolic_acids;hydroxyphenylacetic_acids;4-hydroxyphenylacetic_acid	subunit C2	4-hydroxyphenylacetate => 3,4-dihydroxyphenylacetate	oxic	EC:1.14.14.9		0	0	0	0	0	0	0	0	0	0	0	0
K23470	C1-hpaH;4-hydroxyphenylacetate 3-hydroxylase, reductase component [EC:1.5.1.36]	4-hydroxyphenylacetate conversion to homoprotocatechuic acid (oxic)	polyphenols;phenolic_acids;hydroxyphenylacetic_acids;4-hydroxyphenylacetic_acid	subunit C1	4-hydroxyphenylacetate => 3,4-dihydroxyphenylacetate	oxic	EC:1.5.1.36		0	0	0	0	0	0	0	0	0	0	0	0
D00038,K12508,EC:6.2.1.34	FCS;feruloyl-CoA synthetase	ferulic acid conversion to vanillin (oxic)	polyphenols;phenolic_acids;hydroxycinnamic_acids;ferulic_acid	Step 1	ferulic acid => feruloyl-coA	oxic	EC:6.2.1.34		0	0	0	0	0	0	0	0	0	0	0	0
K18383	feruloyl-CoA hydratase/lyase	ferulic acid conversion to vanillin (oxic)	polyphenols;phenolic_acids;hydroxycinnamic_acids;ferulic_acid	Step 2	feruloyl-CoA => vanillin	oxic	EC:4.1.2.61		0	0	0	0	0	0	0	0	0	0	0	0
D00039	sam5;flavonoid hydroxylase	coumaric acid conversion (oxic)	polyphenols;phenolic_acids;hydroxycinnamic_acids;coumaric_acid	step 1	coumaric acid => caffeic acid	oxic			0	0	0	0	0	0	0	0	0	0	0	0
D00034,EC:3.1.1.42	ChlE;chlorogenic acid esterase	chlorogenic acid cleavage (oxic or anoxic)	polyphenols;phenolic_acids;hydroxycinnamic_acids;chlorogenic_acid	step 1	chlorogenate => caffeic acid + quinate	both	EC:3.1.1.42		0	0	0	0	0	0	0	0	0	0	0	0
D00014,K22432	CarE;electron transfer flavoprotein B	caffeate respiration (anoxic)	polyphenols;phenolic_acids;hydroxycinnamic_acids;caffeic_acid	Subunit E	electron transfer	anoxic	EC:1.3.1.108	gene cluster	0	0	0	0	0	0	0	0	0	0	0	0
D00015,K22431	CarD;electron transfer flavoprotein A	caffeate respiration (anoxic)	polyphenols;phenolic_acids;hydroxycinnamic_acids;caffeic_acid	Subunit D	electron transfer	anoxic	EC:1.3.1.108	gene cluster	0	0	0	0	0	0	0	0	0	0	0	0
D00016,K22430,EC:1.3.1.108	CarC;caffeyl-CoA reductase	caffeate respiration (anoxic)	polyphenols;phenolic_acids;hydroxycinnamic_acids;caffeic_acid	Subunit C	caffeyl-coA => hydrocaffeyl-coA	anoxic	EC:1.3.1.108	gene cluster	0	0	0	0	0	0	0	0	0	0	0	0
D00017	CarB;caffeyl-CoA synthetase	caffeate respiration (anoxic)	polyphenols;phenolic_acids;hydroxycinnamic_acids;caffeic_acid	Subunit B	caffeate => caffeyl-coenzyme A	anoxic	EC:1.3.1.108	gene cluster	0	0	0	0	0	0	0	0	0	0	0	0
D00018	CarA;hydrocaffeyl-CoA:caffeate CoA transferase	caffeate respiration (anoxic)	polyphenols;phenolic_acids;hydroxycinnamic_acids;caffeic_acid	Subunit A	hydrocaffeyl-coA => caffeyl-coA + hydrocaffeate	anoxic	EC:1.3.1.108	gene cluster	0	0	0	0	0	0	0	0	0	0	0	0
K03862	vanA; vanillate monooxygenase subunit A	vanillate conversion to protocatechuate route 1 (oxic)	polyphenols;phenolic_acids;hydroxybenzoic_acids;vanillic_acid	step 1 subunit A	vanillate => protocatechuate, formaldehyde	oxic	EC:1.14.13.82		0	0	0	0	0	0	0	0	0	0	0	0
K03863	vanB; vanillate monooxygenase subunit B	vanillate conversion to protocatechuate route 1 (oxic)	polyphenols;phenolic_acids;hydroxybenzoic_acids;vanillic_acid	step 1 subunit B	vanillate => protocatechuate, formaldehyde	oxic	EC:1.14.13.82		0	0	0	0	0	0	0	0	0	0	0	0
K15066	ligM; vanillate O-demethylase	vanillate conversion to protocatechuate route 2 (oxic)	polyphenols;phenolic_acids;hydroxybenzoic_acids;vanillic_acid	step 1	vanillate => protocatechuate	oxic	EC:2.1.1.341		0	0	0	0	0	0	0	0	0	0	0	0
K15064	desA; syringate O-demethylase [EC:2.1.1.-]	syringic acid coversion to 3-o-methylgallate (oxic)	polyphenols;phenolic_acids;hydroxybenzoic_acids;syringic_acid	step 1	Syringic acid => 3-O-Methylgallate	oxic			0	0	0	0	0	0	0	0	0	0	0	0
K00480	nahG; salicylate hydroxylase	salicylic acid conversion to catechol (oxic)	polyphenols;phenolic_acids;hydroxybenzoic_acids;salicylic_acid	step 1	salicylate => catechol	oxic	EC:1.14.13.1	feeds to catechol ortho-cleavage	0	0	0	0	0	0	0	0	0	0	0	0
K21684	sdgC; salicylyl-CoA 5-hydroxylase	salicylic acid conversion to gentisic acid route 1 (oxic)	polyphenols;phenolic_acids;hydroxybenzoic_acids;salicylic_acid	route 1 step 1	salicyloyl-CoA => gentisyl-CoA	oxic	EC:1.14.13.209	feeds to gentisate degradation	0	0	0	0	0	0	0	0	0	0	0	0
K18242	nagH; salicylate-5-hydroxylase	salicylic acid conversion to gentisic acid route 2 (oxic)	polyphenols;phenolic_acids;hydroxybenzoic_acids;salicylic_acid	route 2 step 2	salicylate => gentisate	oxic	EC:1.14.13.172	feeds to gentisate degradation	0	0	0	0	0	0	0	0	0	0	0	0
K00152	nahF; salicylaldehyde dehydrogenase	salicylaldehyde conversion to salicylate (oxic)	polyphenols;phenolic_acids;hydroxybenzoic_acids;salicylaldehyde	step 1	salicylaldehyde => salicylate	oxic	EC:1.2.1.65		0	0	0	0	0	0	0	0	0	0	0	0
K04100	ligA; protocatechuate 4,5-dioxygenase, alpha chain	protocatechuic acid degradation- meta-cleavage (oxic)	polyphenols;phenolic_acids;hydroxybenzoic_acids;protocatechuic_acid	step 1 subunit A	protocatechuate => 2-hydroxy-4-carboxymuconic semialdehyde	oxic	EC:1.13.11.8		0	0	0	0	0	0	0	0	0	0	0	0
K04101	ligB; protocatechuate 4,5-dioxygenase, beta chain	protocatechuic acid degradation- meta-cleavage (oxic)	polyphenols;phenolic_acids;hydroxybenzoic_acids;protocatechuic_acid	step 1 subunit B	protocatechuate => 2-hydroxy-4-carboxymuconic semialdehyde	oxic	EC:1.13.11.8		0	0	0	0	0	0	0	0	0	0	0	0
K10218	ligK; 4-oxalocitramalate aldolase	protocatechuic acid degradation- meta-cleavage (oxic)	polyphenols;phenolic_acids;hydroxybenzoic_acids;protocatechuic_acid	step 6	2-hydroxy-4-oxobutane-1,2,4-tricarboxylate => pyruvate, oxaloacetate	oxic	EC:4.1.3.17		0	0	0	0	0	0	0	1	0	0	0	1
K10219	ligC; 2-hydroxy-4-carboxymuconic-6-semialdehyde dehydrogenase	protocatechuic acid degradation- meta-cleavage (oxic)	polyphenols;phenolic_acids;hydroxybenzoic_acids;protocatechuic_acid	step 2	2-hydroxy-4-carboxymuconic semialdehyde hemiacetal => 2-pyrone-4,6-dicarboxylate	oxic	EC:1.1.1.312		0	0	0	0	0	0	0	0	0	0	0	0
K10220,K16515	ligJ; 4-oxalomescaconate hydratase	protocatechuic acid degradation- meta-cleavage (oxic)	polyphenols;phenolic_acids;hydroxybenzoic_acids;protocatechuic_acid	step 5	(1E,3E)-4-hydroxybuta-1,3-diene-1,2,4-tricarboxylate => 2-hydroxy-4-oxobutane-1,2,4-tricarboxylate	oxic	EC:4.2.1.83		0	0	0	0	0	0	0	0	0	0	0	0
K10221	ligI; 2-pyrone-4,6-dicarboxylate hydrolase	protocatechuic acid degradation- meta-cleavage (oxic)	polyphenols;phenolic_acids;hydroxybenzoic_acids;protocatechuic_acid	step 3	2-pyrone-4,6-dicarboxylate => (1E)-4-oxobut-1-ene-1,2,4-tricarboxylate	oxic	EC:3.1.1.57		0	0	0	0	0	0	0	0	0	0	0	0
K16514	galD; 4-oxalomesaconate tautomerase	protocatechuic acid degradation- meta-cleavage (oxic)	polyphenols;phenolic_acids;hydroxybenzoic_acids;protocatechuic_acid	step 4	(1E)-4-oxobut-1-ene-1,2,4-tricarboxylate => (1E,3E)-4-hydroxybuta-1,3-diene-1,2,4-tricarboxylate	oxic	EC:5.3.2.8		0	0	0	0	0	0	0	0	0	0	0	0
K00448, EC:1.13.11.3	pcaG; protocatechuate 3,4-dioxygenase, alpha subunit [EC:1.13.11.3]	protocatechuic acid degradation- ortho-cleavage (oxic)	polyphenols;phenolic_acids;hydroxybenzoic_acids;protocatechuic_acid	step 1 subunit A	3,4-dihydroxybenzoate => 3-Carboxy-cis,cis-muconate	oxic	EC:1.13.11.3		0	0	0	0	0	0	0	0	0	0	3	3
K00449	pcaH; protocatechuate 3,4-dioxygenase, beta subunit [EC:1.13.11.3]	protocatechuic acid degradation- ortho-cleavage (oxic)	polyphenols;phenolic_acids;hydroxybenzoic_acids;protocatechuic_acid	step 1 subunit B	3,4-dihydroxybenzoate => 3-Carboxy-cis,cis-muconate	oxic	EC:1.13.11.3		0	0	0	0	0	0	0	0	0	0	1	1
K01055, EC:3.1.1.24	pcaD; 3-oxoadipate enol-lactonase [EC:3.1.1.24]	protocatechuic acid degradation- ortho-cleavage (oxic)	polyphenols;phenolic_acids;hydroxybenzoic_acids;protocatechuic_acid	step 4	3-Oxoadipate enol-lactone => 3-Oxoadipate	oxic	EC:3.1.1.24		0	0	0	0	0	0	0	0	0	0	0	0
K01607,EC:4.1.1.44	pcaC; 4-carboxymuconolactone decarboxylase [EC:4.1.1.44]	protocatechuic acid degradation- ortho-cleavage (oxic)	polyphenols;phenolic_acids;hydroxybenzoic_acids;protocatechuic_acid	step 3	4-Carboxymuconolactone => 3-Oxoadipate enol-lactone	oxic	EC:4.1.1.44		0	4	0	2	0	2	2	0	4	2	4	20
K01857,EC:5.5.1.2	pcaB; 3-carboxy-cis,cis-muconate cycloisomerase [EC:5.5.1.2]	protocatechuic acid degradation- ortho-cleavage (oxic)	polyphenols;phenolic_acids;hydroxybenzoic_acids;protocatechuic_acid	step 2	3-Carboxy-cis,cis-muconate => 4-Carboxymuconolactone	oxic	EC:5.5.1.2		0	0	0	0	0	0	0	0	0	2	2	4
K00450	GenD;gentisate 1,2-dioxygenase	gentisic acid degradation route 1 (oxic)	polyphenols;phenolic_acids;hydroxybenzoic_acids;gentisic_acid	route 1 step 1	gentisate => 3-maleylpyruvate	oxic	EC:1.13.11.4		0	0	0	0	0	0	0	0	0	0	0	0
K20758	HbzF;maleylpyruvate hydrolase	gentisic acid degradation route 1 (oxic)	polyphenols;phenolic_acids;hydroxybenzoic_acids;gentisic_acid	route 1 step 2	3-maleylpyruvate => pyruvate	oxic	EC:3.7.1.23		0	0	0	0	0	0	0	0	0	0	0	0
K00450	GenD;gentisate 1,2-dioxygenase	gentisic acid degradation route 2 (oxic)	polyphenols;phenolic_acids;hydroxybenzoic_acids;gentisic_acid	route 2 step 1	gentisate => 3-maleylpyruvate	oxic	EC:1.13.11.4		0	0	0	0	0	0	0	0	0	0	0	0
K01801	NagL;maleylpyruvate isomerase	gentisic acid degradation route 2 (oxic)	polyphenols;phenolic_acids;hydroxybenzoic_acids;gentisic_acid	route 2 step 2	3-maleylpyruvate => 3-fumarylpyruvate	oxic	EC:5.2.1.4		0	0	0	0	0	0	0	0	0	0	0	0
K16165	NagK;fumarylpyruvate hydrolase	gentisic acid degradation route 2 (oxic)	polyphenols;phenolic_acids;hydroxybenzoic_acids;gentisic_acid	route 2 step 3	3-fumarylpyruvate => fumarate, pyruvate	oxic	EC:3.7.1.20		0	0	0	0	0	0	0	0	0	0	0	0
K22958	lpdC;gallate decarboxylase subunit C	gallate conversion to pyrogallol (anoxic)	polyphenols;phenolic_acids;hydroxybenzoic_acids;gallic_acid	step 1 subunit C	gallate => pyrogallol	anoxic	EC:4.1.1.59		0	0	0	1	0	0	0	0	0	0	0	1
K22959	lpdB;gallate decarboxylase subunit B	gallate conversion to pyrogallol (anoxic)	polyphenols;phenolic_acids;hydroxybenzoic_acids;gallic_acid	step 1 subunit B	gallate => pyrogallol	anoxic	EC:4.1.1.59		0	0	0	0	0	0	0	0	0	0	0	0
K22960	lpdD;gallate decarboxylase subunit D	gallate conversion to pyrogallol (anoxic)	polyphenols;phenolic_acids;hydroxybenzoic_acids;gallic_acid	step 1 subunit D	gallate => pyrogallol	anoxic	EC:4.1.1.59		0	0	0	0	0	0	0	0	0	0	0	0
K04099	GalA;gallate dioxygenase	gallate degradation (oxic)	polyphenols;phenolic_acids;hydroxybenzoic_acids;gallic_acid	step 1	gallate => (1E)-4-oxobut-1-ene-1,2,4-tricarboxylate	oxic	EC:1.13.11.57	feeds to protocatechuate meta-cleavage	0	0	0	0	0	0	0	0	0	0	0	0
K22553	4-methoxybenzoate monooxygenase (O-demethylating) [EC:1.14.99.15]	4-methoxybenzoate conversion (oxic)	polyphenols;phenolic_acids;hydroxybenzoic_acids;4-methoxybenzoate	step 1	4-Methoxybenzoate => 4-Hydroxybenzoate + Formaldehyde	oxic	EC:1.14.99.15	feeds to K00481	0	0	0	0	0	0	0	0	0	0	1	1
K04105,K20458EC:6.2.1.27,EC:6.2.1.25	hbaA; 4-hydroxybenzoate-CoA ligase [EC:6.2.1.27 6.2.1.25]	4-hydroxybenzoate conversion to benzoyl-coa (anoxic)	polyphenols;phenolic_acids;hydroxybenzoic_acids;4-hydroxybenzoic_acid	step 1	4-Hydroxybenzoate => 4-Hydroxybenzoyl-CoA	anoxic	EC:6.2.1.27,EC:6.2.1.25		0	0	0	0	0	0	0	0	0	0	0	0
K04107,EC:1.1.7.11	hcrC; 4-hydroxybenzoyl-CoA reductase subunit gamma [EC:1.1.7.1]	4-hydroxybenzoate conversion to benzoyl-coa (anoxic)	polyphenols;phenolic_acids;hydroxybenzoic_acids;4-hydroxybenzoic_acid	step 2 subunit C	4-Hydroxybenzoyl-CoA => Benzoyl-CoA	anoxic	EC:1.1.7.11		0	0	0	0	0	0	0	0	0	0	0	0
K04108	hcrA; 4-hydroxybenzoyl-CoA reductase subunit alpha [EC:1.1.7.1]	4-hydroxybenzoate conversion to benzoyl-coa (anoxic)	polyphenols;phenolic_acids;hydroxybenzoic_acids;4-hydroxybenzoic_acid	step 2 subunit A	4-Hydroxybenzoyl-CoA => Benzoyl-CoA	anoxic	EC:1.1.7.11		0	0	0	0	0	0	0	0	0	0	0	0
K04109	hcrB; 4-hydroxybenzoyl-CoA reductase subunit beta [EC:1.1.7.1]	4-hydroxybenzoate conversion to benzoyl-coa (anoxic)	polyphenols;phenolic_acids;hydroxybenzoic_acids;4-hydroxybenzoic_acid	step 2 subunit B	4-Hydroxybenzoyl-CoA => Benzoyl-CoA	anoxic	EC:1.1.7.11		0	0	0	0	0	0	0	0	0	0	0	0
K15066	ligM; 3-O-methylgallate O-demethylase [EC:2.1.1.341]	3-o-methylgallate coversion to gallate (oxic)	polyphenols;phenolic_acids;hydroxybenzoic_acids;3-o-methylgallic_acid	step 1	3-O-Methylgallate => gallate	oxic	EC:2.1.1.341		0	0	0	0	0	0	0	0	0	0	0	0
K15065	desZ; 3-O-methylgallate 3,4-dioxygenase [EC:1.13.11.-]	3-o-methylgallate degradation (oxic)	polyphenols;phenolic_acids;hydroxybenzoic_acids;3-o-methylgallic_acid	step 1	3-O-Methylgallate => 4-Carboxy-2-hydroxy-6-methoxy-6-oxohexa-2,4-dienoate	oxic		feeds to K10221	0	0	0	0	0	0	0	0	0	0	0	0
K19065,EC:1.14.13.23	mobA; 3-hydroxybenzoate 4-monooxygenase [EC:1.14.13.23]	3-hydroxybenzoate conversion to protocatechuic acid (oxic)	polyphenols;phenolic_acids;hydroxybenzoic_acids;3-hydroxybenzoic_acid	step 1	3-hydroxybenzoate => 3,4-dihydroxybenzoate	oxic	EC:1.14.13.23		0	0	0	0	0	0	0	0	0	0	0	0
D00041,EC:4.1.1.103,K20941	GARD;gamma-resorcylic acid decarboxylase,EC:4.1.1.103	resorcylic acid degradation (oxic)	polyphenols;other_polyphenols;other_polyphenols;resorcinol	step 1	gamma-resorcylate => resorcinol	oxic	EC:4.1.1.103		0	0	0	0	0	0	0	0	0	0	0	0
K00217,EC:1.33.1.32	marA; maleylacetate reductase [EC:1.3.1.32]	resorcylic acid degradation (oxic)	polyphenols;other_polyphenols;other_polyphenols;resorcinol	step4	2-maleylacetate => 3-oxoadipic acid	oxic	EC:1.3.1.32		0	0	0	0	0	0	0	0	0	0	1	1
K04098	chqB; hydroxyquinol 1,2-dioxygenase	resorcylic acid degradation (oxic)	polyphenols;other_polyphenols;other_polyphenols;resorcinol	step 3	hydroxyquinol => 3-Hydroxy-cis,cis-muconate	oxic	EC:1.13.11.37		0	0	0	0	0	0	0	0	0	0	1	1
K20942,K20944,K20943	graA; resorcinol 4-hydroxylase	resorcylic acid degradation (oxic)	polyphenols;other_polyphenols;other_polyphenols;resorcinol	step 2	resorcinol => hydroxyquinol	oxic	EC:1.14.14.27,EC:1.14.13.220,EC:1.14.13.219		0	0	0	0	0	0	0	0	0	0	0	0
D00020,EC:1.97.1.2	pgthA;pyrogallol-phloroglucinol transhydroxylase subunit A	pyrogallol conversion to phloroglucinol (anoxic)	polyphenols;other_polyphenols;other_polyphenols;pyrogallol	step 1 subunit A	pyrogallol + 1,2,3,5-tetrahydroxybenzene => phloroglucinol + 1,2,3,5-tetrahydroxybenzene	anoxic	EC:1.97.1.2		0	0	0	0	0	0	0	0	0	0	0	0
D00021	pgthB;pyrogallol-phloroglucinol transhydroxylase subunit B	pyrogallol conversion to phloroglucinol (anoxic)	polyphenols;other_polyphenols;other_polyphenols;pyrogallol	step 1 subunit B	pyrogallol + 1,2,3,5-tetrahydroxybenzene => phloroglucinol + 1,2,3,5-tetrahydroxybenzene	anoxic			0	0	0	0	0	0	0	0	0	0	0	0
D00023,EC:1.3.1.57	PGR;phloroglucinol reductase	phloroglucinol degradation (anoxic)	polyphenols;other_polyphenols;other_polyphenols;phloroglucinol	step 1	phloroglucinol => dihydrophloroglucinol	anoxic	EC:1.3.1.57		0	0	0	0	0	0	0	0	0	0	0	0
D00042	DPGC;dihydrophloroglucinol cyclohydrolyase	phloroglucinol degradation (anoxic)	polyphenols;other_polyphenols;other_polyphenols;phloroglucinol	step 2	dihydrophloroglucinol => (S)-3-hydroxy-5-oxohexanoate	anoxic			0	0	0	0	0	0	0	0	0	0	0	0
D00043	TfD;triacetate-forming dehydrogenase	phloroglucinol degradation (anoxic)	polyphenols;other_polyphenols;other_polyphenols;phloroglucinol	step 3	(S)-3-hydroxy-5-oxohexanoate => triacetate	anoxic			0	0	0	0	0	0	0	0	0	0	0	0
D00044	TAL;triacetate acetoacetate-lyase	phloroglucinol degradation (anoxic)	polyphenols;other_polyphenols;other_polyphenols;phloroglucinol	step 4	triacetate => acetoacetate + acetoacetyl-coA	anoxic			0	0	0	0	0	0	0	0	0	0	0	0
K01612,EC:4.1.1.61,K16239	bsdC; vanillate/4-hydroxybenzoate decarboxylase subunit C [EC:4.1.1.- 4.1.1.61]	phenol conversion to 4-hydroxybenzoate (anoxic)	polyphenols;other_polyphenols;other_polyphenols;phenol	step 1 subunit C	Phenol => 4-Hydroxybenzoate	anoxic	EC:4.1.1.61		0	0	0	0	0	0	0	0	0	0	0	0
K03186	flavin prenyltransferase [EC:2.5.1.129]	phenol conversion to 4-hydroxybenzoate (anoxic)	polyphenols;other_polyphenols;other_polyphenols;phenol	step 1 subunit F	Phenol => 4-Hydroxybenzoate	anoxic	EC:2.5.1.129		0	0	0	2	0	0	0	0	0	1	0	3
K21759	bsdD; vanillate/4-hydroxybenzoate decarboxylase subunit D [EC:4.1.1.- 4.1.1.61]	phenol conversion to 4-hydroxybenzoate (anoxic)	polyphenols;other_polyphenols;other_polyphenols;phenol	step 1 subunit D	Phenol => 4-Hydroxybenzoate	anoxic	EC:4.1.1.61		0	0	0	0	0	0	0	0	0	0	0	0
K03380	phenol 2-monooxygenase	phenol conversion to catechol (oxic)	polyphenols;other_polyphenols;other_polyphenols;phenol	step 1	phenol => catechol	oxic	EC:1.14.13.7		0	0	0	0	0	0	1	1	0	0	0	2
K16242	dmpN; phenol hydroxylase P3 protein [EC:1.14.13.-] [RN:R10042 R10043]	phenol conversion to catechol (oxic)	polyphenols;other_polyphenols;other_polyphenols;phenol	subunit 3	Phenol => Catechol	oxic	EC:1.14.13.243,EC:1.14.13.244		0	0	0	0	0	0	0	0	0	0	0	0
K16243	dmpL; Phenol hydroxylase P1 protein [RN:R10042 R10043]	phenol conversion to catechol (oxic)	polyphenols;other_polyphenols;other_polyphenols;phenol	subunit 1	Phenol => Catechol	oxic	EC:1.14.13.243,EC:1.14.13.244		0	0	0	0	0	0	0	0	0	0	0	0
K16244	dmpM; phenol hydroxylase P2 protein [RN:R10042 R10043]	phenol conversion to catechol (oxic)	polyphenols;other_polyphenols;other_polyphenols;phenol	subunit 2	Phenol => Catechol	oxic	EC:1.14.13.243,EC:1.14.13.244		0	0	0	0	0	0	0	0	0	0	0	0
K16245	dmpO; phenol hydroxylase P4 protein [RN:R10042 R10043]	phenol conversion to catechol (oxic)	polyphenols;other_polyphenols;other_polyphenols;phenol	subunit 4	Phenol => Catechol	oxic	EC:1.14.13.243,EC:1.14.13.244		0	0	0	0	0	0	0	0	0	0	0	0
K16246	dmpP; phenol hydroxylase P5 protein [RN:R10042 R10043]	phenol conversion to catechol (oxic)	polyphenols;other_polyphenols;other_polyphenols;phenol	subunit 5	Phenol => Catechol	oxic	EC:1.14.13.243,EC:1.14.13.244		0	0	0	0	0	0	0	0	0	0	0	0
K16249	dmpK; phenol hydroxylase P0 protein [RN:R10042 R10043]	phenol conversion to catechol (oxic)	polyphenols;other_polyphenols;other_polyphenols;phenol	subunit 0	Phenol => Catechol	oxic	EC:1.14.13.243,EC:1.14.13.244		0	0	0	0	0	0	0	0	0	0	0	0
K00446	dmpB; catechol 2,3 dioxygenase	catechol degradation- meta-cleavage route 1 (oxic)	polyphenols;other_polyphenols;other_polyphenols;catechol	route 1 step 1	catechol => 2-hydroxymuconic semialdehyde	oxic	EC:1.13.11.2		0	0	0	0	0	0	1	1	0	0	0	2
K01617	dmpH; 2-oxo-3-hexenedioate decarboxylase	catechol degradation- meta-cleavage route 1 (oxic)	polyphenols;other_polyphenols;other_polyphenols;catechol	route 1 step 4	4-Oxalocrotonate => 2-Hydroxy-2,4-pentadienoate	oxic	EC:4.1.1.77		0	0	0	0	0	0	0	0	0	0	0	0
K01821	praC; 2-hydroxymuconate tautomerase	catechol degradation- meta-cleavage route 1 (oxic)	polyphenols;other_polyphenols;other_polyphenols;catechol	route 1 step 3	2-Hydroxymuconate => 4-Oxalocrotonate	oxic	EC:5.3.2.6		1	2	0	1	0	1	0	0	0	1	0	6
K10217	dmpC; 2-hydroxymuconate semialdehyde dehydrogenase	catechol degradation- meta-cleavage route 1 (oxic)	polyphenols;other_polyphenols;other_polyphenols;catechol	route 1 step 2	2-Hydroxymuconate semialdehyde => 2-Hydroxymuconate	oxic	EC:1.2.1.85		0	0	0	0	0	0	0	0	0	0	0	0
K18364	bphH; 2-oxopent-4-enoate hydratase	catechol degradation- meta-cleavage route 1 (oxic)	polyphenols;other_polyphenols;other_polyphenols;catechol	route 1 step 5	2-Hydroxy-2,4-pentadienoate => 4-Hydroxy-2-oxopentanoate	oxic	EC:4.2.1.132		0	0	0	0	0	0	0	0	0	0	0	0
K18365	bphI; 4-hydroxy-2-oxovalerate/4-hydroxy-2-oxohexanoate aldolase [EC:4.1.3.39 4.1.3.43]	catechol degradation- meta-cleavage route 1 (oxic)	polyphenols;other_polyphenols;other_polyphenols;catechol	route 1 step 6	4-Hydroxy-2-oxopentanoate => Acetaldehyde + Pyruvate	oxic	EC:4.1.3.39,EC:4.1.3.43		0	0	0	0	0	0	0	0	0	0	0	0
K01666	mhpE; 4-hydroxy-2-oxovalerate aldolase	catechol degradation- meta-cleavage route 2 (oxic)	polyphenols;other_polyphenols;other_polyphenols;catechol	route 2 step 4	4-hydroxy-2-oxovalerate => pyruvate + acetaldehyde	oxic	EC:4.1.3.39		0	0	0	0	0	0	0	1	0	0	1	2
K02554	mhpD; 2-oxo-4-pentenoate hydratase	catechol degradation- meta-cleavage route 2 (oxic)	polyphenols;other_polyphenols;other_polyphenols;catechol	route 2 step 3	2-oxo-4-enoate => 4-hydroxy-2-oxovalerate	oxic	EC:4.2.1.80		0	0	0	0	0	0	0	0	0	0	1	1
K07104	catE; catechol 2,3 dioxygenase	catechol degradation- meta-cleavage route 2 (oxic)	polyphenols;other_polyphenols;other_polyphenols;catechol	route 2 step 1	catechol => 2-hydroxymuconic semialdehyde	oxic	EC:1.13.11.2		0	1	2	0	0	1	1	0	0	0	0	5
K10216	dmpD; 2-hydroxymuconic semialdehyde hydrolase	catechol degradation- meta-cleavage route 2 (oxic)	polyphenols;other_polyphenols;other_polyphenols;catechol	route 2 step 2	2-hydroxymuconic semialdehyde => 2-oxo-4-enoate	oxic	EC:3.7.1.9		0	0	0	0	0	0	0	0	0	0	0	0
K01055, EC:3.1.1.24	pcaD; 3-oxoadipate enol-lactonase [EC:3.1.1.24]	catechol degradation- ortho cleavage (oxic)	polyphenols;other_polyphenols;other_polyphenols;catechol	Step 4	3-Oxoadipate enol-lactone => 3-Oxoadipate	oxic	EC:3.1.1.24		0	0	0	0	0	0	0	0	0	0	0	0
K01856, EC:5.5.1.1	catB; muconate cycloisomerase [EC:5.5.1.1]	catechol degradation- ortho cleavage (oxic)	polyphenols;other_polyphenols;other_polyphenols;catechol	Step 2	cis,cis-Muconate => (+)-Muconolactone	oxic	EC:5.5.1.1		0	0	0	0	0	0	0	0	0	0	0	0
K03381, EC:1.13.11.1	catA; catechol 1,2-dioxygenase [EC:1.13.11.1]	catechol degradation- ortho cleavage (oxic)	polyphenols;other_polyphenols;other_polyphenols;catechol	Step 1	Catechol => cis,cis-Muconate	oxic	EC:1.13.11.1		0	0	0	0	0	0	0	0	0	0	2	2
K03464, EC:5.3.3.4	catC; muconolactone D-isomerase [EC:5.3.3.4]	catechol degradation- ortho cleavage (oxic)	polyphenols;other_polyphenols;other_polyphenols;catechol	Step 3	(+)-Muconolactone => 3-Oxoadipate enol-lactone	oxic	EC:5.3.3.4		0	0	0	0	0	0	0	0	0	0	2	2
K00446	dmpB; catechol 2,3 dioxygenase	4-methylcatechol degradation- meta-cleavage route 1 (oxic)	polyphenols;other_polyphenols;other_polyphenols;4-methylcatechol	route 1 step 1	4-methylcatechol => 2-Hydroxy-5-methyl-cis,cis-muconic semialdehyde	oxic	EC:1.13.11.2		0	0	0	0	0	0	1	1	0	0	0	2
K01617	dmpH; 2-oxo-3-hexenedioate decarboxylase	4-methylcatechol degradation- meta-cleavage route 1 (oxic)	polyphenols;other_polyphenols;other_polyphenols;4-methylcatechol	route 1 step 4	2-Oxo-5-methyl-cis-muconate => 2-Hydroxy-cis-hex-2,4-dienoate	oxic	EC:4.1.1.77		0	0	0	0	0	0	0	0	0	0	0	0
K01821	praC; 2-hydroxymuconate tautomerase	4-methylcatechol degradation- meta-cleavage route 1 (oxic)	polyphenols;other_polyphenols;other_polyphenols;4-methylcatechol	route 1 step 3	2-Hydroxy-5-methyl-cis,cis-muconate => 2-Oxo-5-methyl-cis-muconate	oxic	EC:5.3.2.6		1	2	0	1	0	1	0	0	0	1	0	6
K10217	dmpC; 2-hydroxymuconate semialdehyde dehydrogenase	4-methylcatechol degradation- meta-cleavage route 1 (oxic)	polyphenols;other_polyphenols;other_polyphenols;4-methylcatechol	route 1 step 2	2-Hydroxy-5-methyl-cis,cis-muconic semialdehyde => 2-Hydroxy-5-methyl-cis,cis-muconate	oxic	EC:1.2.1.85		0	0	0	0	0	0	0	0	0	0	0	0
K18364	bphH; 2-oxopent-4-enoate hydratase	4-methylcatechol degradation- meta-cleavage route 1 (oxic)	polyphenols;other_polyphenols;other_polyphenols;4-methylcatechol	route 1 step 5	2-Hydroxy-cis-hex-2,4-dienoate => 4-Hydroxy-2-oxohexanoic acid	oxic	EC:4.2.1.132		0	0	0	0	0	0	0	0	0	0	0	0
K18365	bphI; 4-hydroxy-2-oxovalerate/4-hydroxy-2-oxohexanoate aldolase [EC:4.1.3.39 4.1.3.43]	4-methylcatechol degradation- meta-cleavage route 1 (oxic)	polyphenols;other_polyphenols;other_polyphenols;4-methylcatechol	route 1 step 6	4-Hydroxy-2-oxohexanoic acid => Propanal + Pyruvate	oxic	EC:4.1.3.39,EC:4.1.3.43		0	0	0	0	0	0	0	0	0	0	0	0
K01666	mhpE; 4-hydroxy-2-oxovalerate aldolase	4-methylcatechol degradation- meta-cleavage route 2 (oxic)	polyphenols;other_polyphenols;other_polyphenols;4-methylcatechol	route 2 step 4	4-Hydroxy-2-oxohexanoic acid => Propanal + Pyruvate	oxic	EC:4.1.3.39		0	0	0	0	0	0	0	1	0	0	1	2
K02554	mhpD; 2-oxo-4-pentenoate hydratase	4-methylcatechol degradation- meta-cleavage route 2 (oxic)	polyphenols;other_polyphenols;other_polyphenols;4-methylcatechol	route 2 step 3	2-Hydroxy-cis-hex-2,4-dienoate => 4-Hydroxy-2-oxohexanoic acid	oxic	EC:4.2.1.80		0	0	0	0	0	0	0	0	0	0	1	1
K07104	catE; catechol 2,3 dioxygenase	4-methylcatechol degradation- meta-cleavage route 2 (oxic)	polyphenols;other_polyphenols;other_polyphenols;4-methylcatechol	route 2 step 1	4-methylcatechol => 2-Hydroxy-5-methyl-cis,cis-muconic semialdehyde	oxic	EC:1.13.11.2		0	1	2	0	0	1	1	0	0	0	0	5
K10216	dmpD; 2-hydroxymuconic semialdehyde hydrolase	4-methylcatechol degradation- meta-cleavage route 2 (oxic)	polyphenols;other_polyphenols;other_polyphenols;4-methylcatechol	route 2 step 2	2-Hydroxy-5-methyl-cis,cis-muconic semialdehyde => Formate + 2-Hydroxy-cis-hex-2,4-dienoate	oxic	EC:3.7.1.9		0	0	0	0	0	0	0	0	0	0	0	0
K10702	todF;2-hydroxy-6-oxohepta-2,4-dienoate hydrolase [EC:3.7.1.25]	3-methylcatechol degradation (oxic)	polyphenols;other_polyphenols;other_polyphenols;3-methylcatechol	step 2	2-Hydroxy-6-keto-2,4-heptadienoate => 2-Hydroxy-2,4-pentadienoate + Acetate	oxic	EC:3.7.1.25		0	0	0	0	0	0	0	0	0	0	0	0
K16270	todE;3-methylcatechol 2,3-dioxygenase [EC:1.13.11.-]	3-methylcatechol degradation (oxic)	polyphenols;other_polyphenols;other_polyphenols;3-methylcatechol	step 1	3-methylcatechol => 2-Hydroxy-6-keto-2,4-heptadienoate	oxic			0	0	0	0	0	0	0	0	0	0	0	0
K23526	gcoA; aromatic O-demethylase, cytochrome P450 subunit [EC:1.14.14.-]	guaiacol conversion to catechol (oxic)	polyphenols;other_polyphenols;methoxyphenols;guaiacol	step 1 subunit A	Guaiacol => catechol	oxic			0	0	0	0	0	0	0	0	0	0	0	0
K23527	gcoB; aromatic O-demethylase, reductase subunit [EC:1.6.2.-]	guaiacol conversion to catechol (oxic)	polyphenols;other_polyphenols;methoxyphenols;guaiacol	step 1 subunit B	Guaiacol => catechol	oxic			0	0	0	0	0	0	0	0	0	0	0	0
D00026,EC:1.1.1.194	CalA;coniferyl alcohol dehydrogenase	coniferyl alcohol conversion to ferulic acid (oxic)	polyphenols;other_polyphenols;methoxyphenols;coniferyl_alcohol	Step 1	coniferyl alcohol => coniferyl aldehyde	oxic	EC:1.1.1.194		0	0	0	0	0	0	0	0	0	0	0	0
D00037,K00154,K12355	CalB;coniferyl aldehyde dehydrogenase	coniferyl alcohol conversion to ferulic acid (oxic)	polyphenols;other_polyphenols;methoxyphenols;coniferyl_alcohol	Step 2	coniferyl aldehyde => ferulic acid	oxic			0	0	0	0	0	0	0	0	0	0	0	0
D00027,EC:1.13.11.88,K23363	IEM;isoeugenol monooxygenase	isoeugenol conversion to vanillin (oxic)	polyphenols;other_polyphenols;hydroxyphenylpropenes;isoeugenol	step 1	isoeugenol => vanillin	oxic	EC:1.13.11.88		0	0	0	0	0	0	0	0	0	0	0	0
D00024	EhyA;eugenol hydroxylase subunit A	eugenol conversion to coniferyl alcohol (oxic)	polyphenols;other_polyphenols;hydroxyphenylpropenes;eugenol	Step 1 Subunit A	eugenol => coniferyl alcohol	oxic			0	0	0	0	0	0	0	0	0	0	0	0
D00025	EhyB;eugenol hydroxylase subunit B	eugenol conversion to coniferyl alcohol (oxic)	polyphenols;other_polyphenols;hydroxyphenylpropenes;eugenol	Step 1 Subunit B	eugenol => coniferyl alcohol	oxic			0	0	0	0	0	0	0	0	0	0	0	0
K20153, EC:1.1.3.38,AA4	AA4; vanillyl-alcohol oxidase	vanillyl-alcohol conversion to vanillate (oxic)	polyphenols;other_polyphenols;hydroxybenzyl_alcohols;vanillyl_alcohol	step 1	vanillyl-alcohol => vanillate	oxic	EC:1.1.3.38		0	0	0	0	0	0	0	1	2	0	2	5
AA4	AA4 vanillyl-alcohol oxidase (EC 1.1.3.38)	vanillyl-alcohol oxidase (non-specific)	polyphenols;other_polyphenols;hydroxybenzyl_alcohols;vanillyl_alcohol	step 1	non-specific	oxic	EC 1.1.3.38		0	0	0	0	0	0	0	0	0	0	0	0
K21802,EC:1.2.1.67	vdh; vanillin dehydrogenase	vanillin conversion to vanillate (oxic)	polyphenols;other_polyphenols;hydroxybenzaldehydes;vanillin	step 1	vanillin => vanillate	oxic	EC:1.2.1.67		0	0	0	0	0	0	0	0	0	0	0	0
D00019,K23256	CurA; curcumin/dihydrocurcumin reductase	curcumin conversion	polyphenols;other_polyphenols;curcuminoids;curcumin	step 1	curcumin => tetrahydrocurcumin	anoxic			1	0	0	2	0	0	0	0	0	0	0	3
D00008,K22578	SesA; THF-dependent sesamin/sesamin-monocatechol methylenetransferase	sesamin conversion (anoxic)	polyphenols;lignans;lignans;sesamin	step 1	sesamin => sesamin mono- => di-catechol + 5,10-CH2-THF	anoxic		sometimes located next to folate metabolism genes	0	0	0	0	0	0	0	0	0	0	0	0
D00032,EC:1.17.9.2,K24452,K24453	PAH;pinoresinol-a-hydroxylase	pinoresinol conversion (oxic)	polyphenols;lignans;lignans;pinoresinol	step 1	(+)-pinoresinol => (+)-6-hydroxypinoresinol	oxic	EC:1.17.9.2		0	0	0	0	0	0	0	0	0	0	0	0
D00010	BER; benzyl ether reductase	pinoresinol conversion route 1 (anoxic)	polyphenols;lignans;lignans;pinoresinol	route 1 step 1	pinoresinol => secoisolariciresional	anoxic			0	0	0	0	0	0	0	0	0	0	0	0
D00011	GLM; guaiacol lignan methyltransferase	pinoresinol conversion route 1 (anoxic)	polyphenols;lignans;lignans;pinoresinol	route 1 step 2	Secoisolariciresinol=> didemethyl-secoisolariciresional	anoxic			0	0	0	0	0	0	0	0	0	0	0	0
D00012	CLD; catechol lignan dehydroxylase	pinoresinol conversion route 1 (anoxic)	polyphenols;lignans;lignans;pinoresinol	route 1 step 3	didemethyl-secoisolariciresional => enterodiol	anoxic			0	0	0	0	0	0	0	0	0	0	0	0
D00013	EDL; END lactonizing enzyme	pinoresinol conversion route 1 (anoxic)	polyphenols;lignans;lignans;pinoresinol	route 1 step 4	enterodiol => enterolactone	anoxic			0	0	0	0	0	0	0	0	0	0	0	0
D00033,EC:1.23.1.2,K21568	PinZ; pinoresinol reductase	pinoresinol conversion route 2 (anoxic)	polyphenols;lignans;lignans;pinoresinol	route 2 step 1	pinoresinol => lariciresional => secoisolariciresional	anoxic	EC:1.23.1.2		0	0	0	0	0	0	0	0	0	0	0	0
D00028	PhcC;(+)-dehydrodiconiferyl acid dehydrogenase	dehydroconiferyl alcohol conversion (oxic or anoxic)	polyphenols;lignans;lignans;dehydroconiferyl_alcohol	Step 1 enzyme (+)	DCA-C => DCA-CL => DCA-CC	both			0	0	0	0	0	0	0	0	0	0	0	0
D00029	PhcD;(-)-dehydrodiconiferyl acid dehydrogenase/hydroxylase	dehydroconiferyl alcohol conversion (oxic or anoxic)	polyphenols;lignans;lignans;dehydroconiferyl_alcohol	Step 1 enzyme (-)	DCA-C => DCA-CL => DCA-CC	both			0	0	0	0	0	0	0	0	0	0	0	0
D00030	PhcF;(+)-DCA-CC decarboxylase	dehydroconiferyl alcohol conversion (oxic or anoxic)	polyphenols;lignans;lignans;dehydroconiferyl_alcohol	Step 2 enzyme (+)	DCA-CC => DCA-S	both			0	0	0	0	0	0	0	0	0	0	0	0
D00031	PhcG;(-)-DCA-CC decarboxylase	dehydroconiferyl alcohol conversion (oxic or anoxic)	polyphenols;lignans;lignans;dehydroconiferyl_alcohol	Step 2 enzyme (-)	DCA-CC => DCA-S	both			0	0	0	0	0	0	0	0	0	0	0	0
D00007	LSD;Iignostilbene dioxygenase	dehydroconiferyl alcohol conversion (oxic)	polyphenols;lignans;lignans;dehydroconiferyl_alcohol	Step 3	DCA-S => 5-formylferulate + vanillin	oxic			0	0	0	0	0	0	0	0	0	0	0	0
D00002,K26069	DZR;daidzein reductase	isoflavonoid conversion (anoxic)	polyphenols;flavonoids;isoflavonoids;	step 1	daidzein => dihydrodaidzein, genistein => dihydrogenistein	anoxic		sometimes encoded in gene cluster	0	0	0	0	0	0	0	0	0	0	0	0
D00004,K26071	TDR;tetrahydrodaidzein reductase	isoflavonoid conversion (anoxic)	polyphenols;flavonoids;isoflavonoids;	step 3	tetrahydrodaidzein => equol, tetrahydrogenistein => 5-hydroxy-equol	anoxic		sometimes encoded in gene cluster	0	0	0	0	0	0	0	0	0	0	0	0
D00005,K26070	DDR;dihydrodaidzein reductase	isoflavonoid conversion (anoxic)	polyphenols;flavonoids;isoflavonoids;	step 2b	dihydrodaidzein => tetrahydrodaidzein, dihydrogenistein => tetrahydrogenistein	anoxic		sometimes encoded in gene cluster	0	0	0	0	0	0	0	0	0	0	0	0
D00022,K26175	DDRC;dihydrodaidzein racemase	isoflavonoid conversion (anoxic)	polyphenols;flavonoids;isoflavonoids;	step 2a	(R)-dihydrodaidzein <=> (S)-dihydrodaidzein	anoxic		sometimes encoded in gene cluster	0	0	0	0	0	0	0	0	0	0	0	0
D00039	sam5;flavonoid hydroxylase	isoflavonoid degradation (oxic)	polyphenols;flavonoids;isoflavonoids;	step 1	isoflavones => hydroxyisoflavones	oxic			0	0	0	0	0	0	0	0	0	0	0	0
D00040,K07155,K06911,EC:1.13.11.24	QueD;quercetin-2,3-dioxygenase	quercetin degradation (oxic)	polyphenols;flavonoids;flavonols;quercetin	step 1	quercetin => 2-(3,4-dihydroxybenzoyloxy)-4,6-dihydroxybenzoate	oxic	EC:1.13.11.24		0	0	0	8	2	0	2	2	0	8	10	32
D00001,K26178	FCR; Flavanone/flavanonol-cleaving reductase	flavonol/flavanonol degradation to phloroglucinol (anoxic)	polyphenols;flavonoids;flavonols;	step 2b	flavanonols => hydroxydihydrochalcones	anoxic			0	0	0	0	0	0	0	0	0	0	0	0
D00003,K26177,EC:5.5.1.6	CHI; Chalcone isomerase	flavonol/flavanonol degradation to phloroglucinol (anoxic)	polyphenols;flavonoids;flavonols;	step 2a	flavanonols => auronols	anoxic	EC:5.5.1.6		0	0	0	0	0	0	0	0	0	0	0	0
D00006,K22906,EC:3.7.1.4	PHY; Phloretin hydrolase [EC:3.7.1.4]	flavonol/flavanonol degradation to phloroglucinol (anoxic)	polyphenols;flavonoids;flavonols;	step 3	hydroxydihydrochalcones => phloroglucinol + caffeic acid	anoxic	EC:3.7.1.4	sometimes located adjacent to CHI	0	0	0	0	0	0	0	0	0	0	0	0
D00009,K26176	FLR; Flavone/flavonol reductase	flavonol/flavanonol degradation to phloroglucinol (anoxic)	polyphenols;flavonoids;flavonols;	step 1	flavonols => flavanonols	anoxic			0	0	0	0	0	0	0	0	0	0	0	0
D00039	sam5;flavonoid hydroxylase	flavone degradation (oxic)	polyphenols;flavonoids;flavones;	step 1	flavones => hydroxyflavones, luteolin => hypolaetin	oxic			0	0	0	0	0	0	0	0	0	0	0	0
D00001,K26178	FCR; Flavanone/flavanonol-cleaving reductase	flavone/flavanone degradation to phloroglucinol (anoxic)	polyphenols;flavonoids;flavones;	step 2b	flavanones => dihydrochalcones	anoxic			0	0	0	0	0	0	0	0	0	0	0	0
D00003,K26177,EC:5.5.1.6	CHI; Chalcone isomerase	flavone/flavanone degradation to phloroglucinol (anoxic)	polyphenols;flavonoids;flavones;	step 2a	flavanones <=> chalcones	anoxic	EC:5.5.1.6		0	0	0	0	0	0	0	0	0	0	0	0
D00006,K22906,EC:3.7.1.4	PHY; Phloretin hydrolase [EC:3.7.1.4]	flavone/flavanone degradation to phloroglucinol (anoxic)	polyphenols;flavonoids;flavones;	step 3	dihydrochalcone => phloroglucinol + 3-(4-hydroxyphenyl)propionic acid	anoxic	EC:3.7.1.4	sometimes located adjacent to CHI	0	0	0	0	0	0	0	0	0	0	0	0
D00009,K26176	FLR; Flavone/flavonol reductase	flavone/flavanone degradation to phloroglucinol (anoxic)	polyphenols;flavonoids;flavones;	step 1	flavones => flavanones	anoxic			0	0	0	0	0	0	0	0	0	0	0	0
D00035,K26180	FdeE;naringenin hydroxylase	naringenin degradation (oxic)	polyphenols;flavonoids;flavanones;naringenin	step 1a	naringenin => 8-hydroxynaringenin	oxic			0	0	0	0	0	0	0	0	0	0	0	0
D00036,K26181	FdeC;naringenin dioxygenase	naringenin degradation (oxic)	polyphenols;flavonoids;flavanones;naringenin	step 2a	8-hydroxynaringenin => ((2E,4E)-2,4-dihydroxy-4-[6-(4-hydroxyphenyl)-2,4-dioxodihydro-2H-pyran-3(4H)-ylidene]but-2-enoic acid)	oxic			0	0	0	0	0	0	0	0	0	0	0	0
K26179	naringenin degradation protein FdeD	naringenin degradation (oxic)	polyphenols;flavonoids;flavanones;naringenin	step 1b	naringenin => 8-hydroxynaringenin	oxic			0	0	0	0	0	0	0	0	0	0	0	0
K26182	naringenin degradation protein FdeH	naringenin degradation (oxic)	polyphenols;flavonoids;flavanones;naringenin	step 2b	8-hydroxynaringenin => ((2E,4E)-2,4-dihydroxy-4-[6-(4-hydroxyphenyl)-2,4-dioxodihydro-2H-pyran-3(4H)-ylidene]but-2-enoic acid)	oxic			0	0	0	0	0	0	0	0	0	0	1	1
K26183	naringenin degradation protein FdeJ	naringenin degradation (oxic)	polyphenols;flavonoids;flavanones;naringenin	step 3	((2E,4E)-2,4-dihydroxy-4-[6-(4-hydroxyphenyl)-2,4-dioxodihydro-2H-pyran-3(4H)-ylidene]but-2-enoic acid) => oxaloacetate + 5-(4-hydroxyphenyl)-3-oxovalerolactone	oxic			0	0	0	0	0	0	0	0	0	0	0	0
K26184	naringenin degradation protein FdeB	naringenin degradation (oxic)	polyphenols;flavonoids;flavanones;naringenin	step 4	5-(4-hydroxyphenyl)-3-oxovalerolactone => 5-hydroxy-5-(4-hydroxyphenyl)-3-oxopentanoate	oxic			0	0	0	0	0	0	0	0	0	0	0	0
K26185	naringenin degradation protein FdeI	naringenin degradation (oxic)	polyphenols;flavonoids;flavanones;naringenin	step 5	5-hydroxy-5-(4-hydroxyphenyl)-3-oxopentanoate => 4-hydroxy-4-(4-hydroxyphenyl)-butan-2-one => 4-(4-hydroxyphenyl)-3-buten-2-one	oxic			0	0	0	0	0	0	0	0	0	0	0	0
D00039	sam5;flavonoid hydroxylase	flavanone degradation (oxic)	polyphenols;flavonoids;flavanones;	step 1	flavanones => hydroxyflavanones	oxic			0	0	0	0	0	0	0	0	0	0	0	0
AA6	AA6 1,4-benzoquinone reductase (EC. 1.6.5.6)	benzoquinone reductase (non-specific)	non-specific;non-specific;non-specific	step 1	non-specific	oxic	EC. 1.6.5.6		0	0	0	0	0	0	0	0	0	0	0	0
K09252,EC:3.1.1.73	FAEB; feruloyl esterase	lignocellulose depolymerization (oxic or anoxic)	non-specific;non-specific;non-specific	Step 1	feruloyl-polysaccharide => ferulic acid + polysaccharide	both	EC:3.1.1.73		3	2	4	3	4	1	0	1	1	2	11	32
AA2,K03782	AA2 manganese peroxidase (EC 1.11.1.13); versatile peroxidase (EC 1.11.1.16); lignin peroxidase (EC 1.11.1.14); peroxidase (EC 1.11.1.-)	peroxidase (non-specific)	non-specific;non-specific;non-specific	step 1	non-specific	oxic	EC 1.11.1.13,EC 1.11.1.16,EC 1.11.1.14,EC 1.11.1.-	extracellular	0	0	0	0	1	0	0	0	0	0	1	2
AA1	AA1 Laccase / p-diphenol:oxygen oxidoreductase / ferroxidase (EC 1.10.3.2); ; ferroxidase (EC 1.10.3.-); Laccase-like multicopper oxidase (EC 1.10.3.-)	polyphenol oxidase (non-specific)	non-specific;non-specific;non-specific	step 1	non-specific	oxic	EC 1.10.3.2,EC 1.10.3.-	extracellular	0	0	0	0	0	0	0	0	0	0	0	0
K05549, EC:1.14.12.10	benA;benzoate/toluate 1,2-dioxygenase subunit alpha [EC:1.14.12.10 1.14.12.-] [RN:R05290 R05291 R05428 R05621 R05622 R05665 R08100 R08101 R08108 R08109 R08110]	toluate degradation to 4-methylcatechol (oxic)	non-polyphenol;aromatic_hydrocarbon;toluic_acid	step 1 subunit A	Toluate => cis-1,2-Dihydroxy-4-methylcyclohexa-3,5-diene-1-carboxylate	oxic	EC:1.14.12.10		0	0	0	0	0	0	0	0	0	0	1	1
K05550,EC:1.14.12.10	benB; benzoate/toluate 1,2-dioxygenase subunit beta [EC:1.14.12.10 1.14.12.-] [RN:R05290 R05291 R05428 R05621 R05622 R05665 R08100 R08101 R08108 R08109 R08110]	toluate degradation to 4-methylcatechol (oxic)	non-polyphenol;aromatic_hydrocarbon;toluic_acid	step 1 subunit B	Toluate => cis-1,2-Dihydroxy-4-methylcyclohexa-3,5-diene-1-carboxylate	oxic	EC:1.14.12.10		0	0	0	0	0	0	0	0	0	0	1	1
K05783, EC:1.3.1.25	benD; dihydroxycyclohexadiene carboxylate dehydrogenase [EC:1.3.1.25 1.3.1.-]	toluate degradation to 4-methylcatechol (oxic)	non-polyphenol;aromatic_hydrocarbon;toluic_acid	step 2	cis-1,2-Dihydroxy-4-methylcyclohexa-3,5-diene-1-carboxylate => 4-Methylcatechol	oxic	EC:1.3.1.25	feeds to catechol meta-cleavage	0	0	0	0	0	0	0	0	0	0	0	0
K05784	benC; benzoate/toluate 1,2-dioxygenasreductase component [EC:1.18.1.-]	toluate degradation to 4-methylcatechol (oxic)	non-polyphenol;aromatic_hydrocarbon;toluic_acid	step 1 subunit C	Toluate => cis-1,2-Dihydroxy-4-methylcyclohexa-3,5-diene-1-carboxylate	oxic			0	0	0	0	0	0	0	0	0	0	1	1
EC:1.14.12.8	4-sulfobenzoate 3,4-dioxygenase	toluene-4-sulfonate conversion to protocatechuic acid (oxic)	non-polyphenol;aromatic_hydrocarbon;toluene-4-sulfonate	step 4	4-Sulfobenzoate => 3,4-Dihydroxybenzoate + Sulfite	oxic	EC:1.14.12.8		0	0	0	0	0	0	0	0	0	0	0	0
K15768	tsaM; p-toluenesulfonate methyl-monooxygenase oxygenase component TsaM [EC:1.14.13.-]	toluene-4-sulfonate conversion to protocatechuic acid (oxic)	non-polyphenol;aromatic_hydrocarbon;toluene-4-sulfonate	step 1 subunit M	Toluene-4-sulfonate => 4-Sulfobenzyl alcohol	oxic			0	0	0	0	0	0	0	0	0	0	0	0
K15769	tsaB; p-toluenesulfonate methyl-monooxygenase reductase component TsaB [EC:1.5.1.-]	toluene-4-sulfonate conversion to protocatechuic acid (oxic)	non-polyphenol;aromatic_hydrocarbon;toluene-4-sulfonate	step 1 subunit B	Toluene-4-sulfonate => 4-Sulfobenzyl alcohol	oxic			0	0	0	0	0	0	0	0	0	0	0	0
K19629	tsaD; 4-(hydroxymethyl)benzenesulfonate dehydrogenase [EC:1.1.1.257]	toluene-4-sulfonate conversion to protocatechuic acid (oxic)	non-polyphenol;aromatic_hydrocarbon;toluene-4-sulfonate	step 2	4-Sulfobenzyl alcohol => 4-formylbenzenesulfonate	oxic	EC:1.1.1.257		0	0	0	0	0	0	0	0	0	0	0	0
K19630	tsaC; 4-formylbenzenesulfonate dehydrogenase [EC:1.2.1.62]	toluene-4-sulfonate conversion to protocatechuic acid (oxic)	non-polyphenol;aromatic_hydrocarbon;toluene-4-sulfonate	step 3	4-formylbenzenesulfonate => 4-sulfobenzoate	oxic	EC:1.2.1.62		0	0	0	0	0	0	0	0	0	0	0	0
K00055,EC:1.1.1.90,AA3_2	aryl-alcohol dehydrogenase [EC:1.1.1.90] [RN:R01763 R02611 R04304 R05282 R05347 R05348]	toluene conversion to benzoate (oxic)	non-polyphenol;aromatic_hydrocarbon;toluene	step 2	Benzyl alcohol => Benzaldehyde	oxic	EC:1.1.1.90		0	0	0	0	0	0	0	0	0	0	0	0
K00141, EC:1.2.1.28	xylC; benzaldehyde dehydrogenase (NAD) [EC:1.2.1.28] [RN:R01293 R01419 R05289 R05663 R05664 R07667	toluene conversion to benzoate (oxic)	non-polyphenol;aromatic_hydrocarbon;toluene	step 3	Benzaldehyde => Benzoate	oxic	EC:1.2.1.28		0	0	0	0	0	0	0	2	0	0	4	6
K15760,EC:1.14.13.236	tmoA; toluene monooxygenase system protein A [EC:1.14.13.236 1.14.13.-] [RN:R02550 R03562 R05666]	toluene conversion to benzoate (oxic)	non-polyphenol;aromatic_hydrocarbon;toluene	step 1 subunit A	Toluene => Benzyl alcohol	oxic	EC:1.14.13.236		0	0	0	0	0	0	0	0	0	0	0	0
K15761	tmoB; toluene monooxygenase system protein B [EC:1.14.13.236 1.14.13.-]. [RN:R02550 R03562 R05666]	toluene conversion to benzoate (oxic)	non-polyphenol;aromatic_hydrocarbon;toluene	step 1 subunit B	Toluene => Benzyl alcohol	oxic			0	0	0	0	0	0	0	0	0	0	0	0
K15762	tmoC; toluene monooxygenase system ferredoxin subunit [RN:R02550 R03562 R05666 R09513]	toluene conversion to benzoate (oxic)	non-polyphenol;aromatic_hydrocarbon;toluene	step 1 subunit C	Toluene => Benzyl alcohol	oxic			0	0	0	0	0	0	0	0	0	0	0	0
K15763	tmoD; toluene monooxygenase system protein D [EC:1.14.13.236 1.14.13.-] [RN:R02550 R03562 R05666]	toluene conversion to benzoate (oxic)	non-polyphenol;aromatic_hydrocarbon;toluene	step 1 subunit D	Toluene => Benzyl alcohol	oxic			0	0	0	0	0	0	0	0	0	0	0	0
K15764	tmoE; toluene monooxygenase system protein E [EC:1.14.13.236 1.14.13.-] [RN:R02550 R03562 R05666]	toluene conversion to benzoate (oxic)	non-polyphenol;aromatic_hydrocarbon;toluene	step 1 subunit E	Toluene => Benzyl alcohol	oxic			0	0	0	0	0	0	0	0	0	0	0	0
K15765	tmoF; toluene monooxygenase electron transfer component [EC:1.18.1.3] [RN:R02550 R03562 R05666 R09513]	toluene conversion to benzoate (oxic)	non-polyphenol;aromatic_hydrocarbon;toluene	step 1 subunit F	Toluene => Benzyl alcohol	oxic	EC:1.18.1.3		0	0	0	0	0	0	0	0	0	0	0	0
K07540,EC:4.1.99.11	benzylsuccinate synthase [EC:4.1.99.11]	toluene conversion to benzoyl-coa (anoxic)	non-polyphenol;aromatic_hydrocarbon;toluene	step 1	Toluene + Fumarate => Benzylsuccinate	anoxic	EC:4.1.99.11		0	0	0	0	0	0	0	0	0	0	0	0
K07543,EC:2.8.3.15	bbsE; benzylsuccinate CoA-transferase BbsE subunit [EC:2.8.3.15]	toluene conversion to benzoyl-coa (anoxic)	non-polyphenol;aromatic_hydrocarbon;toluene	step 2 subunit A	Benzylsuccinate + Succinyl-CoA => Benzylsuccinyl-CoA + Succinate	anoxic	EC:2.8.3.15		0	0	0	0	0	0	0	0	0	0	0	0
K07544	bbsF; benzylsuccinate CoA-transferase BbsF subunit [EC:2.8.3.15]	toluene conversion to benzoyl-coa (anoxic)	non-polyphenol;aromatic_hydrocarbon;toluene	step 2 subunit B	Benzylsuccinate + Succinyl-CoA => Benzylsuccinyl-CoA + Succinate	anoxic	EC:2.8.3.15		0	0	0	0	0	0	0	0	0	0	0	0
K07545	bbsG; (R)-benzylsuccinyl-CoA dehydrogenase [EC:1.3.8.3]	toluene conversion to benzoyl-coa (anoxic)	non-polyphenol;aromatic_hydrocarbon;toluene	step 3	Benzylsuccinyl-CoA => E-Phenylitaconyl-CoA	anoxic	EC:1.3.8.3		0	0	0	0	0	0	0	0	0	0	0	0
K07546	bbsH; E-phenylitaconyl-CoA hydratase [EC:4.2.1.-]	toluene conversion to benzoyl-coa (anoxic)	non-polyphenol;aromatic_hydrocarbon;toluene	step 4	E-Phenylitaconyl-CoA => (Hydroxymethylphenyl)succinyl-CoA	anoxic			0	0	0	0	0	0	0	0	0	0	1	1
K07547	bbsC; (2S)-[(R)-hydroxy(phenyl)methyl]-succinyl-CoA dehydrogenase BbsC subunit [EC:1.1.1.429]	toluene conversion to benzoyl-coa (anoxic)	non-polyphenol;aromatic_hydrocarbon;toluene	step 5 subunit A	(2S)-[(R)-Hydroxy(phenyl)methyl]succinyl-CoA => (S)-2-Benzoylsuccinyl-CoA	anoxic	EC:1.1.1.429		0	0	0	0	0	0	0	0	0	0	0	0
K07548	bbsD; (2S)-[(R)-hydroxy(phenyl)methyl]-succinyl-CoA dehydrogenase BbsD subunit [EC:1.1.1.429]	toluene conversion to benzoyl-coa (anoxic)	non-polyphenol;aromatic_hydrocarbon;toluene	step 5 subunit B	(2S)-[(R)-Hydroxy(phenyl)methyl]succinyl-CoA => (S)-2-Benzoylsuccinyl-CoA	anoxic	EC:1.1.1.429		0	0	0	0	0	0	0	0	0	0	0	0
K07549	benzoylsuccinyl-CoA thiolase BbsA subunit [EC:2.3.1.-]	toluene conversion to benzoyl-coa (anoxic)	non-polyphenol;aromatic_hydrocarbon;toluene	step 6 subunit A	Benzoylsuccinyl-CoA => Benzoyl-CoA + Succinyl-CoA	anoxic			0	0	0	0	0	0	0	0	0	0	0	0
K07550	benzoylsuccinyl-CoA thiolase BbsB subunit [EC:2.3.1.-]	toluene conversion to benzoyl-coa (anoxic)	non-polyphenol;aromatic_hydrocarbon;toluene	step 6 subunit B	Benzoylsuccinyl-CoA => Benzoyl-CoA + Succinyl-CoA	anoxic			0	0	0	0	0	0	0	0	0	0	0	0
K16242	dmpN; phenol hydroxylase P3 protein [EC:1.14.13.-] [RN:R10042 R10043]	toluene conversion to o-cresol (oxic)	non-polyphenol;aromatic_hydrocarbon;toluene	subunit 3	Toluene => O-Cresol	oxic	EC:1.14.13.243,EC:1.14.13.244		0	0	0	0	0	0	0	0	0	0	0	0
K16243	dmpL; Phenol hydroxylase P1 protein [RN:R10042 R10043]	toluene conversion to o-cresol (oxic)	non-polyphenol;aromatic_hydrocarbon;toluene	subunit 1	Toluene => O-Cresol	oxic	EC:1.14.13.243,EC:1.14.13.244		0	0	0	0	0	0	0	0	0	0	0	0
K16244	dmpM; phenol hydroxylase P2 protein [RN:R10042 R10043]	toluene conversion to o-cresol (oxic)	non-polyphenol;aromatic_hydrocarbon;toluene	subunit 2	Toluene => O-Cresol	oxic	EC:1.14.13.243,EC:1.14.13.244		0	0	0	0	0	0	0	0	0	0	0	0
K16245	dmpO; phenol hydroxylase P4 protein [RN:R10042 R10043]	toluene conversion to o-cresol (oxic)	non-polyphenol;aromatic_hydrocarbon;toluene	subunit 4	Toluene => O-Cresol	oxic	EC:1.14.13.243,EC:1.14.13.244		0	0	0	0	0	0	0	0	0	0	0	0
K16246	dmpP; phenol hydroxylase P5 protein [RN:R10042 R10043]	toluene conversion to o-cresol (oxic)	non-polyphenol;aromatic_hydrocarbon;toluene	subunit 5	Toluene => O-Cresol	oxic	EC:1.14.13.243,EC:1.14.13.244		0	0	0	0	0	0	0	0	0	0	0	0
K16249	dmpK; phenol hydroxylase P0 protein [RN:R10042 R10043]	toluene conversion to o-cresol (oxic)	non-polyphenol;aromatic_hydrocarbon;toluene	subunit 0	Toluene => O-Cresol	oxic	EC:1.14.13.243,EC:1.14.13.244		0	0	0	0	0	0	0	0	0	0	0	0
K10616,EC:1.14.15.25	cymAa; p-cymene methyl-monooxygenase [EC:1.14.15.25]	cymene conversion to cumic acid (oxic)	non-polyphenol;aromatic_hydrocarbon;terpenoid;p-cymene	step 1 subunit A	p-Cymene => p-Cumic alcohol	oxic	EC:1.14.15.25		0	0	0	0	0	0	0	0	0	0	0	0
K10617	cymB; p-cumic alcohol dehydrogenase	cymene conversion to cumic acid (oxic)	non-polyphenol;aromatic_hydrocarbon;terpenoid;p-cymene	step 2	p-Cumic alcohol => cuminaldehyde	oxic			0	0	0	0	0	0	0	0	0	0	0	0
K10618	cymC; p-cumic aldehyde dehydrogenase	cymene conversion to cumic acid (oxic)	non-polyphenol;aromatic_hydrocarbon;terpenoid;p-cymene	step 3	cuminaldehyde => p-Cumate	oxic			0	0	0	0	0	0	0	0	0	0	0	0
K18293	cymAb; p-cymene methyl-monooxygenase electron transfer component [EC:1.18.1.3]	cymene conversion to cumic acid (oxic)	non-polyphenol;aromatic_hydrocarbon;terpenoid;p-cymene	step 1 subunit B	p-Cymene => p-Cumic alcohol	oxic	EC:1.18.1.3		0	0	0	0	0	0	0	0	0	0	0	0
K10619,EC:1.14.12.25	cmtAb; p-cumate 2,3-dioxygenase subunit alpha [EC:1.14.12.25]	cumic acid degradation (oxic)	non-polyphenol;aromatic_hydrocarbon;terpenoid;p-cumate	Step 1 subunit A	p-Cumate => cis-2,3-Dihydroxy-2,3-dihydro-p-cumate	oxic	EC:1.14.12.25		0	0	0	0	0	0	0	0	0	0	0	0
K10620,EC:1.3.1.58	cmtB; 2,3-dihydroxy-2,3-dihydro-p-cumate dehydrogenase [EC:1.3.1.58]	cumic acid degradation (oxic)	non-polyphenol;aromatic_hydrocarbon;terpenoid;p-cumate	step 2	cis-2,3-Dihydroxy-2,3-dihydro-p-cumate => 2,3-Dihydroxy-p-cumate	oxic	EC:1.3.1.58		0	0	0	0	0	0	0	0	0	0	0	0
K10621,EC:1.13.11.14	cmtC; 2,3-dihydroxy-p-cumate/2,3-dihydroxybenzoate 3,4-dioxygenase [EC:1.13.11.- 1.13.11.14]	cumic acid degradation (oxic)	non-polyphenol;aromatic_hydrocarbon;terpenoid;p-cumate	step 3	2,3-Dihydroxy-p-cumate => 2-Hydroxy-3-carboxy-6-oxo-7-methylocta-2,4-dienoate	oxic	EC:1.13.11.14		0	0	0	0	0	0	0	0	0	0	0	0
K10622	cmtD; HCOMODA/2-hydroxy-3-carboxy-muconic semialdehyde decarboxylase [EC:4.1.1.-]	cumic acid degradation (oxic)	non-polyphenol;aromatic_hydrocarbon;terpenoid;p-cumate	step 4	2-Hydroxy-3-carboxy-6-oxo-7-methylocta-2,4-dienoate => 2-Hydroxy-6-oxo-7-methylocta-2,4-dienoate	oxic			0	0	0	0	0	0	0	0	0	0	0	0
K10623	cmtE; HOMODA hydrolase [EC:3.7.1.-]	cumic acid degradation (oxic)	non-polyphenol;aromatic_hydrocarbon;terpenoid;p-cumate	step 5	2-Hydroxy-6-oxo-7-methylocta-2,4-dienoate => Methylpropanoate + cis-2-hydroxy-penta-2,4-dienoate	oxic			0	0	0	0	0	0	0	0	0	0	0	0
K16303	cmtAc; p-cumate 2,3-dioxygenase subunit beta [EC:1.14.12.25]	cumic acid degradation (oxic)	non-polyphenol;aromatic_hydrocarbon;terpenoid;p-cumate	Step 1 subunit B	p-Cumate => cis-2,3-Dihydroxy-2,3-dihydro-p-cumate	oxic	EC:1.14.12.25		0	0	0	0	0	0	0	0	0	0	0	0
K16304	cmtAd; p-cumate 2,3-dioxygenase ferredoxin component	cumic acid degradation (oxic)	non-polyphenol;aromatic_hydrocarbon;terpenoid;p-cumate	Step 1 subunit C	p-Cumate => cis-2,3-Dihydroxy-2,3-dihydro-p-cumate	oxic			0	0	0	0	0	0	0	0	0	0	0	0
K18227	cmtAa; p-cumate 2,3-dioxygenase ferredoxin reductase component [EC:1.18.1.3]	cumic acid degradation (oxic)	non-polyphenol;aromatic_hydrocarbon;terpenoid;p-cumate	Step 1 subunit D	p-Cumate => cis-2,3-Dihydroxy-2,3-dihydro-p-cumate	oxic	EC:1.18.1.3		0	0	0	0	0	0	0	0	0	0	0	0
K04102	pht5; 4,5-dihydroxyphthalate decarboxylase [EC:4.1.1.55]	phthalate conversion to protocatechuic acid route 1 (oxic)	non-polyphenol;aromatic_hydrocarbon;phthalic_acid	route 1 step 3	4,5-Dihydroxyphthalate => 3,4-Dihydroxybenzoate	oxic	EC:4.1.1.55		0	0	0	0	0	0	0	0	0	0	0	0
K18067,EC:1.3.1.64	pht4; phthalate 4,5-cis-dihydrodiol dehydrogenase [EC:1.3.1.64]	phthalate conversion to protocatechuic acid route 1 (oxic)	non-polyphenol;aromatic_hydrocarbon;phthalic_acid	route 1 step 2	Phthalate-4,5-cis-dihydrodiol. => 4,5-Dihydroxyphthalate	oxic	EC:1.3.1.64		0	0	0	0	0	0	0	0	0	0	0	0
K18068,EC:1.14.12.7	pht3; phthalate 4,5-dioxygenase [EC:1.14.12.7]	phthalate conversion to protocatechuic acid route 1 (oxic)	non-polyphenol;aromatic_hydrocarbon;phthalic_acid	route 1 step 1 Subunit A	Phthalate => Phthalate-4,5-cis-dihydrodiol	oxic	EC:1.14.12.7		0	0	0	0	0	0	0	0	0	0	0	0
K18069	pht2; phthalate 4,5-dioxygenase reductase component [EC:1.18.1.-]	phthalate conversion to protocatechuic acid route 1 (oxic)	non-polyphenol;aromatic_hydrocarbon;phthalic_acid	route 1 step 1 Subunit B	Phthalate => Phthalate-4,5-cis-dihydrodiol	oxic			0	0	0	0	0	0	0	0	0	0	0	0
K18251	phtAa; phthalate 3,4-dioxygenase subunit alpha [EC:1.14.12.-]	phthalate conversion to protocatechuic acid route 2 (oxic)	non-polyphenol;aromatic_hydrocarbon;phthalic_acid	route 2 step 1 subunit A	Phthalate => Phthalate 3,4-cis-dihydrodiol	oxic			0	0	0	0	0	0	0	0	0	0	0	0
K18252	phtAb; phthalate 3,4-dioxygenase subunit beta [EC:1.14.12.-]	phthalate conversion to protocatechuic acid route 2 (oxic)	non-polyphenol;aromatic_hydrocarbon;phthalic_acid	route 2 step 1 subunit B	Phthalate => Phthalate 3,4-cis-dihydrodiol	oxic			0	0	0	0	0	0	0	0	0	0	0	0
K18253	phtAc; phthalate 3,4-dioxygenase ferredoxin component	phthalate conversion to protocatechuic acid route 2 (oxic)	non-polyphenol;aromatic_hydrocarbon;phthalic_acid	route 2 step 1 subunit C	Phthalate => Phthalate 3,4-cis-dihydrodiol	oxic			0	0	0	0	0	0	0	0	0	0	0	0
K18254	phtAd; phthalate 3,4-dioxygenase ferredoxin reductase component [EC:1.18.1.3]	phthalate conversion to protocatechuic acid route 2 (oxic)	non-polyphenol;aromatic_hydrocarbon;phthalic_acid	route 2 step 2	Phthalate => Phthalate 3,4-cis-dihydrodiol	oxic	EC:1.18.1.3		0	0	0	0	0	0	0	0	0	0	0	0
K18255	phtB; phthalate 3,4-cis-dihydrodiol dehydrogenase [EC:1.3.1.-]	phthalate conversion to protocatechuic acid route 2 (oxic)	non-polyphenol;aromatic_hydrocarbon;phthalic_acid	route 2 step 3	Phthalate 3,4-cis-dihydrodiol => 3,4-Dihydroxyphthalate	oxic			0	0	0	0	0	0	0	0	0	0	0	0
K18256	phtC; 3,4-dihydroxyphthalate decarboxylase [EC:4.1.1.69]	phthalate conversion to protocatechuic acid route 2 (oxic)	non-polyphenol;aromatic_hydrocarbon;phthalic_acid	route 2 step 4	3,4-Dihydroxyphthalate => 3,4-Dihydroxybenzoate	oxic	EC:4.1.1.69		0	0	0	0	0	0	0	0	0	0	0	0
K00480	nahG; salicylate hydroxylase	phenanthrene conversion to naphthalene-1,2-diol (oxic)	non-polyphenol;aromatic_hydrocarbon;phenanthrene	step 6	1-Hydroxy-2-naphthoate => Naphthalene-1,2-diol	oxic	EC:1.14.13.1		0	0	0	0	0	0	0	0	0	0	0	0
K11943	nidA; PAH dioxygenase large subunit [EC:1.13.11.-]	phenanthrene conversion to naphthalene-1,2-diol (oxic)	non-polyphenol;aromatic_hydrocarbon;phenanthrene	step 1 subunit A	Phenanthrene => (+)-cis-3,4-Dihydrophenanthrene-3,4-diol	oxic			0	0	0	0	0	0	0	0	0	0	0	0
K11944	nidB; PAH dioxygenase small subunit [EC:1.13.11.-]	phenanthrene conversion to naphthalene-1,2-diol (oxic)	non-polyphenol;aromatic_hydrocarbon;phenanthrene	step 1 subunit B	Phenanthrene => (+)-cis-3,4-Dihydrophenanthrene-3,4-diol	oxic			0	0	0	0	0	0	0	0	0	0	0	0
K11945	phdF; extradiol dioxygenase [EC:1.13.11.-]	phenanthrene conversion to naphthalene-1,2-diol (oxic)	non-polyphenol;aromatic_hydrocarbon;phenanthrene	step 3	Phenanthrene-3,4-diol => 2-Hydroxy-2H-benzo[h]chromene-2-carboxylate	oxic			0	0	0	0	0	0	0	0	0	0	0	0
K11946	phdG; hydratase-aldolase [EC:4.1.2.-]	phenanthrene conversion to naphthalene-1,2-diol (oxic)	non-polyphenol;aromatic_hydrocarbon;phenanthrene	step 4	cis-4-(1'-Hydroxynaphth-2'-yl)-2-oxobut-3-enoate => 1-Hydroxy-2-naphthaldehyde + Pyruvate	oxic			0	0	0	0	0	0	0	0	0	0	0	0
K11947	nidD; aldehyde dehydrogenase [EC:1.2.1.-]	phenanthrene conversion to naphthalene-1,2-diol (oxic)	non-polyphenol;aromatic_hydrocarbon;phenanthrene	step 5	1-Hydroxy-2-naphthaldehyde => 1-Hydroxy-2-naphthoate	oxic			0	0	0	0	0	0	0	0	0	0	0	0
K18257	phdE; cis-3,4-dihydrophenanthrene-3,4-diol dehydrogenase [EC:1.3.1.49]	phenanthrene conversion to naphthalene-1,2-diol (oxic)	non-polyphenol;aromatic_hydrocarbon;phenanthrene	step 2	(+)-cis-3,4-Dihydrophenanthrene-3,4-diol => Phenanthrene-3,4-diol	oxic	EC:1.3.1.49		0	0	0	0	0	0	0	0	0	0	0	0
K00055,EC:1.1.1.90,AA3_2	aryl-alcohol dehydrogenase [EC:1.1.1.90] [RN:R01763 R02611 R04304 R05282 R05347 R05348]	p-xylene conversion to toluate (oxic)	non-polyphenol;aromatic_hydrocarbon;p-xylene	step 2	4-Methylbenzyl alcohol => p-Tolualdehyde	oxic	EC:1.1.1.90		0	0	0	0	0	0	0	0	0	0	0	0
K00141, EC:1.2.1.28	xylC; benzaldehyde dehydrogenase (NAD) [EC:1.2.1.28] [RN:R01293 R01419 R05289 R05663 R05664 R07667	p-xylene conversion to toluate (oxic)	non-polyphenol;aromatic_hydrocarbon;p-xylene	step 3	p-Tolualdehyde => Toluate	oxic	EC:1.2.1.28		0	0	0	0	0	0	0	2	0	0	4	6
K15757, EC:1.14.15.26	xylM; toluene methyl-monooxygenase [EC:1.14.15.26] [RN:R02550 R05288 R05442 R05443]	p-xylene conversion to toluate (oxic)	non-polyphenol;aromatic_hydrocarbon;p-xylene	step 1 subunit A	p-Xylene => 4-Methylbenzyl alcohol	oxic	EC:1.14.15.26		0	0	0	0	0	0	0	0	0	0	0	0
K15758,EC:1.18.1.3	xylA; toluene methyl-monooxygenase electron transfer component [EC:1.18.1.3] [RN:R02550 R05288 R05442 R05443]	p-xylene conversion to toluate (oxic)	non-polyphenol;aromatic_hydrocarbon;p-xylene	step 1 subunit B	p-Xylene => 4-Methylbenzyl alcohol	oxic	EC:1.18.1.3		1	0	0	0	0	0	0	0	0	0	6	7
K00055,EC:1.1.1.90,AA3_2	aryl-alcohol dehydrogenase [EC:1.1.1.90] [RN:R01763 R02611 R04304 R05282 R05347 R05348]	o-xylene conversion to o-toluate (oxic)	non-polyphenol;aromatic_hydrocarbon;o-xylene	step 2	2-Methylbenzyl alcohol => 2-Methylbenzaldehyde	oxic	EC:1.1.1.90		0	0	0	0	0	0	0	0	0	0	0	0
K00141, EC:1.2.1.28	xylC; benzaldehyde dehydrogenase (NAD) [EC:1.2.1.28] [RN:R01293 R01419 R05289 R05663 R05664 R07667	o-xylene conversion to o-toluate (oxic)	non-polyphenol;aromatic_hydrocarbon;o-xylene	step 3	2-Methylbenzaldehyde => o-Toluate	oxic	EC:1.2.1.28		0	0	0	0	0	0	0	2	0	0	4	6
K15757, EC:1.14.15.26	xylM; toluene methyl-monooxygenase [EC:1.14.15.26] [RN:R02550 R05288 R05442 R05443]	o-xylene conversion to o-toluate (oxic)	non-polyphenol;aromatic_hydrocarbon;o-xylene	step 1 subunit A	o-Xylene => 2-Methylbenzyl alcohol	oxic	EC:1.14.15.26		0	0	0	0	0	0	0	0	0	0	0	0
K15758,EC:1.18.1.3	xylA; toluene methyl-monooxygenase electron transfer component [EC:1.18.1.3] [RN:R02550 R05288 R05442 R05443]	o-xylene conversion to o-toluate (oxic)	non-polyphenol;aromatic_hydrocarbon;o-xylene	step 1 subunit B	o-Xylene => 2-Methylbenzyl alcohol	oxic	EC:1.18.1.3		1	0	0	0	0	0	0	0	0	0	6	7
K05549, EC:1.14.12.10	benA; benzoate/toluate 1,2-dioxygenase subunit alpha [EC:1.14.12.10 1.14.12.-] [RN:R05290 R05291 R05428 R05621 R05622 R05665 R08100 R08101 R08108 R08109 R08110]	o-toluate degradation to 3-methylcatechol (oxic)	non-polyphenol;aromatic_hydrocarbon;o-toluic_acid	step 1 subunit A	o-Toluate => 1,2-Dihydroxy-6-methylcyclohexa-3,5-dienecarboxylate	oxic	EC:1.14.12.10		0	0	0	0	0	0	0	0	0	0	1	1
K05550,EC:1.14.12.10	benB; benzoate/toluate 1,2-dioxygenase subunit beta [EC:1.14.12.10 1.14.12.-] [RN:R05290 R05291 R05428 R05621 R05622 R05665 R08100 R08101 R08108 R08109 R08110]	o-toluate degradation to 3-methylcatechol (oxic)	non-polyphenol;aromatic_hydrocarbon;o-toluic_acid	step 1 subunit B	o-Toluate => 1,2-Dihydroxy-6-methylcyclohexa-3,5-dienecarboxylate	oxic	EC:1.14.12.10		0	0	0	0	0	0	0	0	0	0	1	1
K05783, EC:1.3.1.25	benD; dihydroxycyclohexadiene carboxylate dehydrogenase [EC:1.3.1.25 1.3.1.-]	o-toluate degradation to 3-methylcatechol (oxic)	non-polyphenol;aromatic_hydrocarbon;o-toluic_acid	step 2	1,2-Dihydroxy-6-methylcyclohexa-3,5-dienecarboxylate => 3-Methylcatechol	oxic	EC:1.3.1.25		0	0	0	0	0	0	0	0	0	0	0	0
K05784	benC; benzoate/toluate 1,2-dioxygenasreductase component [EC:1.18.1.-]	o-toluate degradation to 3-methylcatechol (oxic)	non-polyphenol;aromatic_hydrocarbon;o-toluic_acid	step 1 subunit C	o-Toluate => 1,2-Dihydroxy-6-methylcyclohexa-3,5-dienecarboxylate	oxic			0	0	0	0	0	0	0	0	0	0	1	1
K16242	dmpN; phenol hydroxylase P3 protein [EC:1.14.13.-] [RN:R10042 R10043]	o-cresol conversion to 2,3-dihydroxytoluene (oxic)	non-polyphenol;aromatic_hydrocarbon;o-cresol	subunit 3	O-Cresol => 2,3-Dihydroxytoluene	oxic	EC:1.14.13.243,EC:1.14.13.244		0	0	0	0	0	0	0	0	0	0	0	0
K16243	dmpL; Phenol hydroxylase P1 protein [RN:R10042 R10043]	o-cresol conversion to 2,3-dihydroxytoluene (oxic)	non-polyphenol;aromatic_hydrocarbon;o-cresol	subunit 1	O-Cresol => 2,3-Dihydroxytoluene	oxic	EC:1.14.13.243,EC:1.14.13.244		0	0	0	0	0	0	0	0	0	0	0	0
K16244	dmpM; phenol hydroxylase P2 protein [RN:R10042 R10043]	o-cresol conversion to 2,3-dihydroxytoluene (oxic)	non-polyphenol;aromatic_hydrocarbon;o-cresol	subunit 2	O-Cresol => 2,3-Dihydroxytoluene	oxic	EC:1.14.13.243,EC:1.14.13.244		0	0	0	0	0	0	0	0	0	0	0	0
K16245	dmpO; phenol hydroxylase P4 protein [RN:R10042 R10043]	o-cresol conversion to 2,3-dihydroxytoluene (oxic)	non-polyphenol;aromatic_hydrocarbon;o-cresol	subunit 4	O-Cresol => 2,3-Dihydroxytoluene	oxic	EC:1.14.13.243,EC:1.14.13.244		0	0	0	0	0	0	0	0	0	0	0	0
K16246	dmpP; phenol hydroxylase P5 protein [RN:R10042 R10043]	o-cresol conversion to 2,3-dihydroxytoluene (oxic)	non-polyphenol;aromatic_hydrocarbon;o-cresol	subunit 5	O-Cresol => 2,3-Dihydroxytoluene	oxic	EC:1.14.13.243,EC:1.14.13.244		0	0	0	0	0	0	0	0	0	0	0	0
K16249	dmpK; phenol hydroxylase P0 protein [RN:R10042 R10043]	o-cresol conversion to 2,3-dihydroxytoluene (oxic)	non-polyphenol;aromatic_hydrocarbon;o-cresol	subunit 0	O-Cresol => 2,3-Dihydroxytoluene	oxic	EC:1.14.13.243,EC:1.14.13.244		0	0	0	0	0	0	0	0	0	0	0	0
K14578	nahAb; naphthalene 1,2-dioxygenase ferredoxin component	napthalene conversion to salicylaldehyde (oxic)	non-polyphenol;aromatic_hydrocarbon;naphthalene	step 1 subunit C	Naphthalene => cis-1,2-Dihydronaphthalene-1,2-diol	oxic			0	0	0	0	0	0	0	0	0	0	0	0
K14579	nahAc; naphthalene 1,2-dioxygenase subunit alpha [EC:1.14.12.12 1.14.12.23 1.14.12.24]	napthalene conversion to salicylaldehyde (oxic)	non-polyphenol;aromatic_hydrocarbon;naphthalene	step 1 subunit A	Naphthalene => cis-1,2-Dihydronaphthalene-1,2-diol	oxic	EC:1.14.12.12,EC:1.14.12.23,EC:1.14.12.24		0	0	0	0	0	0	0	0	0	0	0	0
K14580	nahAd; naphthalene 1,2-dioxygenase subunit beta [EC:1.14.12.12 1.14.12.23 1.14.12.24]	napthalene conversion to salicylaldehyde (oxic)	non-polyphenol;aromatic_hydrocarbon;naphthalene	step 1 subunit B	Naphthalene => cis-1,2-Dihydronaphthalene-1,2-diol	oxic	EC:1.14.12.12,EC:1.14.12.23,EC:1.14.12.24		0	0	0	0	0	0	0	0	0	0	0	0
K14581	nahAa; naphthalene 1,2-dioxygenase ferredoxin reductase component [EC:1.18.1.7]	napthalene conversion to salicylaldehyde (oxic)	non-polyphenol;aromatic_hydrocarbon;naphthalene	step 1 subunit D	Naphthalene => cis-1,2-Dihydronaphthalene-1,2-diol	oxic			0	0	0	0	0	0	0	0	0	0	0	0
K14582	nahB; cis-1,2-dihydro-1,2-dihydroxynaphthalene/dibenzothiophene dihydrodiol dehydrogenase [EC:1.3.1.29 1.3.1.60]	napthalene conversion to salicylaldehyde (oxic)	non-polyphenol;aromatic_hydrocarbon;naphthalene	step 2	cis-1,2-Dihydronaphthalene-1,2-diol => Naphthalene-1,2-diol	oxic	EC:1.3.1.29,EC:1.3.1.60		0	0	0	0	0	0	0	0	0	0	0	0
K14583	nahC; 1,2-dihydroxynaphthalene dioxygenase [EC:1.13.11.56]	napthalene conversion to salicylaldehyde (oxic)	non-polyphenol;aromatic_hydrocarbon;naphthalene	step 3	Naphthalene-1,2-diol => 2-Hydroxychromene-2-carboxylate	oxic	EC:1.13.11.56		0	0	0	0	0	0	0	0	0	0	0	0
K14584	nahD; 2-hydroxychromene-2-carboxylate isomerase [EC:5.99.1.4]	napthalene conversion to salicylaldehyde (oxic)	non-polyphenol;aromatic_hydrocarbon;naphthalene	step 4	2-Hydroxychromene-2-carboxylate => trans-o-Hydroxybenzylidenepyruvate	oxic	EC:5.99.1.4		0	0	0	0	0	0	0	0	0	0	0	0
K14585	nahE; trans-o-hydroxybenzylidenepyruvate hydratase-aldolase [EC:4.1.2.45]	napthalene conversion to salicylaldehyde (oxic)	non-polyphenol;aromatic_hydrocarbon;naphthalene	step 5	trans-o-Hydroxybenzylidenepyruvate => Salicylaldehyde + Pyruvate	oxic	EC:4.1.2.45		0	0	0	0	0	0	0	0	0	0	0	0
K01576	mdlC; benzoylformate decarboxylase	mandelic acid conversion to benzoate (oxic)	non-polyphenol;aromatic_hydrocarbon;mandelic_acid	step 3	phenylglyoxylate => benzaldehyde	oxic	EC:4.1.1.7		0	0	0	0	0	0	0	0	0	0	0	0
K01781	mdlA; mandelate racemase	mandelic acid conversion to benzoate (oxic)	non-polyphenol;aromatic_hydrocarbon;mandelic_acid	step 1	(R)-mandelate => (S)-mandelate	oxic	EC:5.1.2.2		0	0	0	0	0	0	0	0	0	0	0	0
K15054	mdlB; (S)-mandelate dehydrogenase	mandelic acid conversion to benzoate (oxic)	non-polyphenol;aromatic_hydrocarbon;mandelic_acid	step 2	(s)-mandelate => phenylglyoxylate	oxic	EC:1.1.99.31		0	0	0	0	0	0	0	0	0	0	0	0
K00141, EC:1.2.1.28	xylC; benzaldehyde dehydrogenase (NAD) [EC:1.2.1.28] [RN:R01293 R01419 R05289 R05663 R05664 R07667	mandelic acid conversion to benzoate (oxic)	non-polyphenol;aromatic_hydrocarbon;mandelate	step4	Benzaldehyde => Benzoate	oxic	EC:1.2.1.28		0	0	0	0	0	0	0	2	0	0	4	6
K00055,EC:1.1.1.90,AA3_2	aryl-alcohol dehydrogenase [EC:1.1.1.90] [RN:R01763 R02611 R04304 R05282 R05347 R05348]	m-xylene conversion to m-toluate (oxic)	non-polyphenol;aromatic_hydrocarbon;m-xylene	step 2	3-Methylbenzyl alcohol => 3-Methylbenzaldehyde	oxic	EC:1.1.1.90		0	0	0	0	0	0	0	0	0	0	0	0
K00141, EC:1.2.1.28	xylC; benzaldehyde dehydrogenase (NAD) [EC:1.2.1.28] [RN:R01293 R01419 R05289 R05663 R05664 R07667	m-xylene conversion to m-toluate (oxic)	non-polyphenol;aromatic_hydrocarbon;m-xylene	step 3	3-Methylbenzaldehyde => m-Methylbenzoate	oxic	EC:1.2.1.28		0	0	0	0	0	0	0	2	0	0	4	6
K15757, EC:1.14.15.26	xylM; toluene methyl-monooxygenase [EC:1.14.15.26] [RN:R02550 R05288 R05442 R05443]	m-xylene conversion to m-toluate (oxic)	non-polyphenol;aromatic_hydrocarbon;m-xylene	step 1 subunit A	m-Xylene => 3-Methylbenzyl alcohol	oxic	EC:1.14.15.26		0	0	0	0	0	0	0	0	0	0	0	0
K15758,EC:1.18.1.3	xylA; toluene methyl-monooxygenase electron transfer component [EC:1.18.1.3] [RN:R02550 R05288 R05442 R05443]	m-xylene conversion to m-toluate (oxic)	non-polyphenol;aromatic_hydrocarbon;m-xylene	step 1 subunit B	m-Xylene => 3-Methylbenzyl alcohol	oxic	EC:1.18.1.3		1	0	0	0	0	0	0	0	0	0	6	7
K05549, EC:1.14.12.10	benA; benzoate/toluate 1,2-dioxygenase subunit alpha [EC:1.14.12.10 1.14.12.-] [RN:R05290 R05291 R05428 R05621 R05622 R05665 R08100 R08101 R08108 R08109 R08110]	m-methylbenzoic acid degradation to 3-methylcatechol (oxic)	non-polyphenol;aromatic_hydrocarbon;m-methylbenzoic_acid	step 1 subunit A	m-Methylbenzoate => 1,6-Dihydroxy-5-methylcyclohexa-2,4-dienecarboxylate	oxic	EC:1.14.12.10		0	0	0	0	0	0	0	0	0	0	1	1
K05550,EC:1.14.12.10	benB; benzoate/toluate 1,2-dioxygenase subunit beta [EC:1.14.12.10 1.14.12.-] [RN:R05290 R05291 R05428 R05621 R05622 R05665 R08100 R08101 R08108 R08109 R08110]	m-methylbenzoic acid degradation to 3-methylcatechol (oxic)	non-polyphenol;aromatic_hydrocarbon;m-methylbenzoic_acid	step 1 subunit B	m-Methylbenzoate => 1,6-Dihydroxy-5-methylcyclohexa-2,4-dienecarboxylate	oxic	EC:1.14.12.10		0	0	0	0	0	0	0	0	0	0	1	1
K05783, EC:1.3.1.25	benD; dihydroxycyclohexadiene carboxylate dehydrogenase [EC:1.3.1.25 1.3.1.-]	m-methylbenzoic acid degradation to 3-methylcatechol (oxic)	non-polyphenol;aromatic_hydrocarbon;m-methylbenzoic_acid	step 2	1,6-Dihydroxy-5-methylcyclohexa-2,4-dienecarboxylate => 3-Methylcatechol	oxic	EC:1.3.1.25		0	0	0	0	0	0	0	0	0	0	0	0
K05784	benC; benzoate/toluate 1,2-dioxygenasreductase component [EC:1.18.1.-]	m-methylbenzoic acid degradation to 3-methylcatechol (oxic)	non-polyphenol;aromatic_hydrocarbon;m-methylbenzoic_acid	step 1 subunit C	m-Methylbenzoate => 1,6-Dihydroxy-5-methylcyclohexa-2,4-dienecarboxylate	oxic			0	0	0	0	0	0	0	0	0	0	1	1
K03380	phenol 2-monooxygenase	m-cresol conversion to 3-methylcatechol (oxic)	non-polyphenol;aromatic_hydrocarbon;m-cresol	step 1	3-Cresol => 2,3-Dihydroxytoluene	oxic	EC:1.14.13.7		0	0	0	0	0	0	1	1	0	0	0	2
K00632	fadA; acetyl-CoA acyltransferase [EC:2.3.1.16]	ethylbenzene conversion to benzoyl-coa (anoxic)	non-polyphenol;aromatic_hydrocarbon;ethylbenzene	step 5	Benzoylacetyl-CoA => Benzoyl-CoA + Acteyl-CoA	anoxic	EC:2.3.1.16		0	0	0	1	1	0	1	2	3	1	2	11
K10700,EC:1.17.99.2	ebdA; ethylbenzene hydroxylase subunit alpha [EC:1.17.99.2]	ethylbenzene conversion to benzoyl-coa (anoxic)	non-polyphenol;aromatic_hydrocarbon;ethylbenzene	step 1 subunit A	Ethylbenzene => (S)-1-Phenylethanol	anoxic	EC:1.17.99.2		0	0	0	0	0	0	0	0	0	0	0	0
K10701,EC:6.4.1.8	apc; acetophenone carboxylase [EC:6.4.1.8]	ethylbenzene conversion to benzoyl-coa (anoxic)	non-polyphenol;aromatic_hydrocarbon;ethylbenzene	step 3	Acetophenone => 3-Oxo-3-phenylpropanoate	anoxic	EC:6.4.1.8		0	0	0	0	0	0	0	0	0	0	0	0
K14746,EC:1.1.1.311	ped; (S)-1-phenylethanol dehydrogenase [EC:1.1.1.311]	ethylbenzene conversion to benzoyl-coa (anoxic)	non-polyphenol;aromatic_hydrocarbon;ethylbenzene	step 2	(S)-1-Phenylethanol => Acetophenone	anoxic	EC:1.1.1.311		0	0	0	0	0	0	0	0	0	0	0	0
K14747	bal; benzoylacetate-CoA ligase [EC:6.2.1.-]	ethylbenzene conversion to benzoyl-coa (anoxic)	non-polyphenol;aromatic_hydrocarbon;ethylbenzene	step 4	3-Oxo-3-phenylpropanoate => Benzoylacetyl-CoA	anoxic			0	0	0	0	0	0	0	0	0	0	0	0
K17048	ebdB; ethylbenzene hydroxylase subunit beta	ethylbenzene conversion to benzoyl-coa (anoxic)	non-polyphenol;aromatic_hydrocarbon;ethylbenzene	step 1 subunit B	Ethylbenzene => (S)-1-Phenylethanol	anoxic			0	0	0	0	0	0	0	0	0	0	0	0
K17049	ebdC; ethylbenzene hydroxylase subunit gamma	ethylbenzene conversion to benzoyl-coa (anoxic)	non-polyphenol;aromatic_hydrocarbon;ethylbenzene	step 1 subunit C	Ethylbenzene => (S)-1-Phenylethanol	anoxic			0	0	0	0	0	0	0	0	0	0	0	0
EC:1.3.1.66	cis-1,2-Dihydro-3-ethylcatechol:NAD+ oxidoreductase	ethylbenzene degradation (oxic)	non-polyphenol;aromatic_hydrocarbon;ethylbenzene	step 2	cis-1,2-Dihydro-3-ethylcatechol => 3-Ethylcatechol	oxic	EC:1.3.1.66		0	0	0	0	0	0	0	0	0	0	0	0
K14748	etbAa; ethylbenzene dioxygenase subunit alpha [EC:1.14.12.-]	ethylbenzene degradation (oxic)	non-polyphenol;aromatic_hydrocarbon;ethylbenzene	step 1 subunit A	Ethylbenzene => cis-1,2-Dihydro-3-ethylcatechol	oxic			0	0	0	0	0	0	0	0	0	0	0	0
K14749	etbAb; ethylbenzene dioxygenase subunit beta [EC:1.14.12.-]	ethylbenzene degradation (oxic)	non-polyphenol;aromatic_hydrocarbon;ethylbenzene	step 1 subunit B	Ethylbenzene => cis-1,2-Dihydro-3-ethylcatechol	oxic			0	0	0	0	0	0	0	0	0	0	0	0
K14750	etbAc; ethylbenzene dioxygenase ferredoxin component	ethylbenzene degradation (oxic)	non-polyphenol;aromatic_hydrocarbon;ethylbenzene	step 1 subunit C	Ethylbenzene => cis-1,2-Dihydro-3-ethylcatechol	oxic			0	0	0	0	0	0	0	0	0	0	0	0
K14751	etbC; 2,3-dihydroxyethylbenzene 1,2-dioxygenase [EC:1.13.11.-]	ethylbenzene degradation (oxic)	non-polyphenol;aromatic_hydrocarbon;ethylbenzene	step 3	3-Ethylcatechol => 2-Hydroxy-6-oxo-octa-2,4-dienoate	oxic			0	0	0	0	0	0	0	0	0	0	0	0
K18092	2-hydroxy-6-oxo-octa-2,4-dienoate hydrolase [EC:3.7.1.-]	ethylbenzene degradation (oxic)	non-polyphenol;aromatic_hydrocarbon;ethylbenzene	step 4	2-Hydroxy-6-oxo-octa-2,4-dienoate => 2-Hydroxy-2,4-pentadienoate + Propanoate	oxic			0	0	0	0	0	0	0	0	0	0	0	0
K00462,EC:1.13.11.39	bphC; biphenyl-2,3-diol 1,2-dioxygenase [EC:1.13.11.39]	biphenyl conversion to benzoate (oxic)	non-polyphenol;aromatic_hydrocarbon;biphenyl	step 3	2,3-Dihydroxybiphenyl => 2-Hydroxy-6-oxo-6-phenylhexa-2,4-dienoate	oxic	EC:1.13.11.39		0	0	0	0	0	0	0	0	0	0	0	0
K08689,EC:1.14.12.18	bphAa; Biphenyl 2,3-dioxygenase subunit alpha [EC:1.14.12.18]	biphenyl conversion to benzoate (oxic)	non-polyphenol;aromatic_hydrocarbon;biphenyl	step 1 subunit A	Biphenyl => cis-2,3-Dihydro-2,3-dihydroxybiphenyl	oxic	EC:1.14.12.18		0	0	0	0	0	0	0	0	0	0	0	0
K08690,EC:1.3.1.56	bphB; cis-2,3-dihydrobiphenyl-2,3-diol dehydrogenase [EC:1.3.1.56]	biphenyl conversion to benzoate (oxic)	non-polyphenol;aromatic_hydrocarbon;biphenyl	step 2	cis-2,3-Dihydro-2,3-dihydroxybiphenyl => 2,3-Dihydroxybiphenyl	oxic	EC:1.3.1.56		0	0	0	0	0	0	0	0	0	0	0	0
K10222,EC:3.7.1.8	bphD; 2,6-dioxo-6-phenylhexa-3-enoate hydrolase [EC:3.7.1.8]	biphenyl conversion to benzoate (oxic)	non-polyphenol;aromatic_hydrocarbon;biphenyl	step 4	2-Hydroxy-6-oxo-6-phenylhexa-2,4-dienoate + 2-Hydroxy-2,4-pentadienoate + Benzoate	oxic	EC:3.7.1.8		0	0	0	0	0	0	0	0	0	0	0	0
K15750	bphAb; biphenyl 2,3-dioxygenase subunit beta [EC:1.14.12.18]	biphenyl conversion to benzoate (oxic)	non-polyphenol;aromatic_hydrocarbon;biphenyl	step 1 subunit B	Biphenyl => cis-2,3-Dihydro-2,3-dihydroxybiphenyl	oxic	EC:1.14.12.18		0	0	0	0	0	0	0	0	0	0	0	0
K18087	bphAc; biphenyl 2,3-dioxygenase ferredoxin component	biphenyl conversion to benzoate (oxic)	non-polyphenol;aromatic_hydrocarbon;biphenyl	step 1 subunit C	Biphenyl => cis-2,3-Dihydro-2,3-dihydroxybiphenyl	oxic			0	0	0	0	0	0	0	0	0	0	0	0
K18088	bphAd; biphenyl 2,3-dioxygenase ferredoxin reductase component [EC:1.18.1.3]	biphenyl conversion to benzoate (oxic)	non-polyphenol;aromatic_hydrocarbon;biphenyl	step 1 subunit D	Biphenyl => cis-2,3-Dihydro-2,3-dihydroxybiphenyl	oxic	EC:1.18.1.3		0	0	0	0	0	0	0	0	0	0	0	0
K15511	boxA; benzoyl-CoA 2,3-epoxidase subunit A [EC:1.14.13.208]	benzoyl-coa degradation (oxic)	non-polyphenol;aromatic_hydrocarbon;benzoyl-coa	step 1 subunit A	benzoyl-CoA => 2,3-epoxy-2,3-dihydrobenzoyl-CoA	oxic	EC:1.14.13.208		0	0	0	0	0	0	0	0	0	0	0	0
K15512	boxB; benzoyl-CoA 2,3-epoxidase subunit B [EC:1.14.13.208]	benzoyl-coa degradation (oxic)	non-polyphenol;aromatic_hydrocarbon;benzoyl-coa	step 1 subunit B	benzoyl-CoA => 2,3-epoxy-2,3-dihydrobenzoyl-CoA	oxic	EC:1.14.13.208		0	0	0	0	0	0	0	0	0	0	0	0
K15513	boxC; benzoyl-CoA-dihydrodiol lyase [EC:4.1.2.44]	benzoyl-coa degradation (oxic)	non-polyphenol;aromatic_hydrocarbon;benzoyl-coa	step 2	2,3-epoxy-2,3-dihydrobenzoyl-CoA => (3Z)-6-oxohex-3-enoyl-CoA + formate	oxic	EC:4.1.2.44		0	0	0	0	0	0	0	0	0	0	0	0
K15514	boxD; 3,4-dehydroadipyl-CoA semialdehyde dehydrogenase [EC:1.2.1.77]	benzoyl-coa degradation (oxic)	non-polyphenol;aromatic_hydrocarbon;benzoyl-coa	step 3	3,4-didehydroadipyl-CoA semialdehyde => 3,4-didehydroadipyl-CoA	oxic	EC:1.2.1.77		0	0	0	0	0	0	0	0	0	0	0	0
K04112,EC:1.3.7.8	bcrC; benzoyl-CoA reductase subunit C [EC:1.3.7.8]	benzoyl-coa degradation route 1 (anoxic)	non-polyphenol;aromatic_hydrocarbon;benzoyl-coa	route 1 Step 1 subunit C	Benzoyl-CoA => Cyclohexa-1,5-diene-1-carbonyl-CoA	anoxic	EC:1.3.7.8		0	0	0	0	0	0	0	0	0	0	0	0
K04113	bcrB; benzoyl-CoA reductase subunit B [EC:1.3.7.8]	benzoyl-coa degradation route 1 (anoxic)	non-polyphenol;aromatic_hydrocarbon;benzoyl-coa	route 1 Step 1 subunit B	Benzoyl-CoA => Cyclohexa-1,5-diene-1-carbonyl-CoA	anoxic	EC:1.3.7.8		0	0	0	0	0	0	0	0	0	0	0	0
K04114	bcrA; benzoyl-CoA reductase subunit A [EC:1.3.7.8]	benzoyl-coa degradation route 1 (anoxic)	non-polyphenol;aromatic_hydrocarbon;benzoyl-coa	route 1 Step 1 subunit A	Benzoyl-CoA => Cyclohexa-1,5-diene-1-carbonyl-CoA	anoxic	EC:1.3.7.8		0	0	0	0	0	0	0	0	0	0	0	0
K04115	bcrD; benzoyl-CoA reductase subunit D [EC:1.3.7.8]	benzoyl-coa degradation route 1 (anoxic)	non-polyphenol;aromatic_hydrocarbon;benzoyl-coa	route 1 Step 1 subunit D	Benzoyl-CoA => Cyclohexa-1,5-diene-1-carbonyl-CoA	anoxic	EC:1.3.7.8		0	0	0	0	0	0	0	0	0	0	0	0
K07537,EC:4.2.1.100	dch; cyclohexa-1,5-dienecarbonyl-CoA hydratase [EC:4.2.1.100]	benzoyl-coa degradation route 1 (anoxic)	non-polyphenol;aromatic_hydrocarbon;benzoyl-coa	route 1 step 2	Cyclohexa-1,5-diene-1-carbonyl-CoA => 6-Hydroxycyclohex-1-ene-1-carbonyl-CoA	anoxic	EC:4.2.1.100		0	0	0	0	0	0	0	0	0	0	0	0
K07538,EC:1.1.1.368	had; 6-hydroxycyclohex-1-ene-1-carbonyl-CoA dehydrogenase [EC:1.1.1.368]	benzoyl-coa degradation route 1 (anoxic)	non-polyphenol;aromatic_hydrocarbon;benzoyl-coa	route 1 step 3	6-Hydroxycyclohex-1-ene-1-carbonyl-CoA => 6-Oxocyclohex-1-ene-1-carbonyl-CoA	anoxic	EC:1.1.1.368		0	0	0	0	0	0	0	0	0	0	0	0
K07539,EC:3.7.1.21	oah; 6-oxocyclohex-1-ene-carbonyl-CoA hydrolase [EC:3.7.1.21]	benzoyl-coa degradation route 1 (anoxic)	non-polyphenol;aromatic_hydrocarbon;benzoyl-coa	route 1 step 4	6-Oxocyclohex-1-ene-1-carbonyl-CoA => 3-Hydroxypimeloyl-CoA	anoxic	EC:3.7.1.21		0	0	0	0	0	0	0	0	0	0	0	0
K07537,EC:4.2.1.100	dch; cyclohexa-1,5-dienecarbonyl-CoA hydratase [EC:4.2.1.100]	benzoyl-coa degradation route 2 (anoxic)	non-polyphenol;aromatic_hydrocarbon;benzoyl-coa	route 2 step 2	Cyclohexa-1,5-diene-1-carbonyl-CoA => 6-Hydroxycyclohex-1-ene-1-carbonyl-CoA	anoxic	EC:4.2.1.100		0	0	0	0	0	0	0	0	0	0	0	0
K07538,EC:1.1.1.368	had; 6-hydroxycyclohex-1-ene-1-carbonyl-CoA dehydrogenase [EC:1.1.1.368]	benzoyl-coa degradation route 2 (anoxic)	non-polyphenol;aromatic_hydrocarbon;benzoyl-coa	route 2 step 3	6-Hydroxycyclohex-1-ene-1-carbonyl-CoA => 6-Oxocyclohex-1-ene-1-carbonyl-CoA	anoxic	EC:1.1.1.368		0	0	0	0	0	0	0	0	0	0	0	0
K07539,EC:3.7.1.21	oah; 6-oxocyclohex-1-ene-carbonyl-CoA hydrolase [EC:3.7.1.21]	benzoyl-coa degradation route 2 (anoxic)	non-polyphenol;aromatic_hydrocarbon;benzoyl-coa	route 2 step 4	6-Oxocyclohex-1-ene-1-carbonyl-CoA => 3-Hydroxypimeloyl-CoA	anoxic	EC:3.7.1.21		0	0	0	0	0	0	0	0	0	0	0	0
K19515	benzoyl-CoA reductase subunit BamB [EC:1.3.-.-]	benzoyl-coa degradation route 2 (anoxic)	non-polyphenol;aromatic_hydrocarbon;benzoyl-coa	route 2 step 1 subunit B	Benzoyl-CoA => Cyclohexa-1,5-diene-1-carbonyl-CoA	anoxic			0	0	0	0	0	0	0	0	0	0	0	0
K19516	benzoyl-CoA reductase subunit BamC [EC:1.3.-.-]	benzoyl-coa degradation route 2 (anoxic)	non-polyphenol;aromatic_hydrocarbon;benzoyl-coa	route 2 step 1 subunit C	Benzoyl-CoA => Cyclohexa-1,5-diene-1-carbonyl-CoA	anoxic			0	0	0	0	0	0	0	0	0	0	0	0
K07534	badK; cyclohex-1-ene-1-carboxyl-CoA hydratase [EC:4.2.1.-]	benzoyl-coa degradation route 3 (anoxic)	non-polyphenol;aromatic_hydrocarbon;benzoyl-coa	route 3 step 3	Cyclohex-1-ene-1-carboxyl-CoA => 2-Hydroxycyclohexane-1-carboxyl-CoA	anoxic			0	0	0	0	0	0	0	0	0	0	0	0
K07535	badH; 2-hydroxycyclohexanecarboxyl-CoA dehydrogenase [EC:1.1.1.-]	benzoyl-coa degradation route 3 (anoxic)	non-polyphenol;aromatic_hydrocarbon;benzoyl-coa	route 3 step 4	2-Hydroxycyclohexane-1-carboxyl-CoA => 2-Ketocyclohexane-1-carboxyl-CoA	anoxic			0	0	0	0	0	0	0	0	0	0	0	0
K07536	badI; 2-ketocyclohexanecarboxyl-CoA hydrolase [EC:3.1.2.-]	benzoyl-coa degradation route 3 (anoxic)	non-polyphenol;aromatic_hydrocarbon;benzoyl-coa	route 3 step 5	2-Ketocyclohexane-1-carboxyl-CoA => 6-Carboxyhexanoyl-CoA	anoxic			0	0	0	0	0	0	0	0	0	0	0	0
K19066	cyclohex-1-ene-1-carbonyl-CoA dehydrogenase [EC:1.3.8.10]	benzoyl-coa degradation route 3 (anoxic)	non-polyphenol;aromatic_hydrocarbon;benzoyl-coa	route 3 step 2	Cyclohex-1-ene-1-carboxyl-CoA => Cyclohexa-1,5-diene-1-carbonyl-CoA	anoxic	EC:1.3.8.10		0	0	0	0	0	0	0	0	0	0	0	0
K04110	badA; benzoate-CoA ligase [EC:6.2.1.25]	benzoate conversion to benzoyl-coa (oxic or anoxic)	non-polyphenol;aromatic_hydrocarbon;benzoic_acid	step 1	Benzoate => Benzoyl-coA	both	EC:6.2.1.25		0	0	0	0	0	0	0	0	0	0	0	0
K05549, EC:1.14.12.10	benA;benzoate/toluate 1,2-dioxygenase subunit alpha [EC:1.14.12.10 1.14.12.-] [RN:R05290 R05291 R05428 R05621 R05622 R05665 R08100 R08101 R08108 R08109 R08110]	benzoate degradation to catechol (oxic)	non-polyphenol;aromatic_hydrocarbon;benzoic_acid	step 1 subunit A	Benzoate => cis-1,2-Dihydroxycyclohexa-3,5-diene-1-carboxylate	oxic	EC:1.14.12.10		0	0	0	0	0	0	0	0	0	0	1	1
K05550,EC:1.14.12.10	benB; benzoate/toluate 1,2-dioxygenase subunit beta [EC:1.14.12.10 1.14.12.-] [RN:R05290 R05291 R05428 R05621 R05622 R05665 R08100 R08101 R08108 R08109 R08110]	benzoate degradation to catechol (oxic)	non-polyphenol;aromatic_hydrocarbon;benzoic_acid	step 1 subunit B	Benzoate => cis-1,2-Dihydroxycyclohexa-3,5-diene-1-carboxylate	oxic	EC:1.14.12.10		0	0	0	0	0	0	0	0	0	0	1	1
K05783, EC:1.3.1.25	benD; dihydroxycyclohexadiene carboxylate dehydrogenase [EC:1.3.1.25 1.3.1.-]	benzoate degradation to catechol (oxic)	non-polyphenol;aromatic_hydrocarbon;benzoic_acid	step 2	cis-1,2-Dihydroxycyclohexa-3,5-diene-1-carboxylate => Catechol	oxic	EC:1.3.1.25		0	0	0	0	0	0	0	0	0	0	0	0
K05784	benC; benzoate/toluate 1,2-dioxygenasreductase component [EC:1.18.1.-]	benzoate degradation to catechol (oxic)	non-polyphenol;aromatic_hydrocarbon;benzoic_acid	step 1 subunit C	Benzoate => cis-1,2-Dihydroxycyclohexa-3,5-diene-1-carboxylate	oxic			0	0	0	0	0	0	0	0	0	0	1	1
K00481,EC:1.14.13.2	pobA; p-hydroxybenzoate 3-monooxygenase [EC:1.14.13.2]	benzoate degradation to protocatechuic acid (oxic)	non-polyphenol;aromatic_hydrocarbon;benzoic_acid	step 2	4-hydroxybenzoate => 3,4-dihydroxybenzoate	oxic	EC:1.14.13.2		0	0	0	0	0	0	0	0	0	0	2	2
K07824,EC:1.14.14.92	benzoate 4-monooxygenase [EC:1.14.14.92]	benzoate degradation to protocatechuic acid (oxic)	non-polyphenol;aromatic_hydrocarbon;benzoic_acid	step 1	Benzoate => 4-hydroxybenzoate	oxic	EC:1.14.14.92		0	0	0	0	0	0	0	0	0	0	0	0
K18074, EC:1.14.12.15	tphA2; terephthalate 1,2-dioxygenase oxygenase component alpha subunit [EC:1.14.12.15]	terephthalate conversion to protocatechuate (oxic)	non-polyphenol;aromatic_hydrocarbon;benzene_derivative;terephthalic_acid	step 1 subunit A	Terephalate => cis-4,5-Dihydroxycyclohexa-1(6),2-diene-1,4-dicarboxylate	oxic	EC:1.14.12.15		0	0	0	0	0	0	0	0	0	0	0	0
K18075	tphA3; terephthalate 1,2-dioxygenase oxygenase component beta subunit [EC:1.14.12.15]	terephthalate conversion to protocatechuate (oxic)	non-polyphenol;aromatic_hydrocarbon;benzene_derivative;terephthalic_acid	step 1 subunit B	Terephalate => cis-4,5-Dihydroxycyclohexa-1(6),2-diene-1,4-dicarboxylate	oxic	EC:1.14.12.15		0	0	0	0	0	0	0	0	0	0	0	0
K18076,EC:1.3.1.53	tphB; 1,2-dihydroxy-3,5-cyclohexadiene-1,4-dicarboxylate dehydrogenase [EC:1.3.1.53]	terephthalate conversion to protocatechuate (oxic)	non-polyphenol;aromatic_hydrocarbon;benzene_derivative;terephthalic_acid	step 2	cis-4,5-Dihydroxycyclohexa-1(6),2-diene-1,4-dicarboxylate => 3,4-Dihydroxybenzoate	oxic	EC:1.3.1.53		0	0	0	0	0	0	0	0	0	0	0	0
K18077	tphA1; terephthalate 1,2-dioxygenase reductase component [EC:1.18.1.-]	terephthalate conversion to protocatechuate (oxic)	non-polyphenol;aromatic_hydrocarbon;benzene_derivative;terephthalic_acid	step 1 subunit C	Terephalate => cis-4,5-Dihydroxycyclohexa-1(6),2-diene-1,4-dicarboxylate	oxic			0	0	0	0	0	0	0	0	0	0	0	0
K03268,EC:1.14.12.3,EC:1.14.12.11,EC:1.14.12.26	tcbAa; benzene/toluene/chlorobenzene dioxygenase subunit alpha [EC:1.14.12.3 1.14.12.11 1.14.12.26]	benzene conversion to catechol (oxic)	non-polyphenol;aromatic_hydrocarbon;benzene	step 1 subunit A	Benzene => cis-1,2-Dihydrobenzene-1,2-diol	oxic	EC:1.14.12.3,EC:1.14.12.11EC:1.14.12.26		0	0	0	0	0	0	0	0	0	0	0	0
K16268	tcbAb; benzene/toluene/chlorobenzene dioxygenase subunit beta [EC:1.14.12.3 1.14.12.11 1.14.12.26] [RN:R03543 R03559 R05429 R06831 R06856 R09151 R09152]	benzene conversion to catechol (oxic)	non-polyphenol;aromatic_hydrocarbon;benzene	step 1 subunit B	Benzene => cis-1,2-Dihydrobenzene-1,2-diol	oxic	EC:1.14.12.3,EC:1.14.12.11EC:1.14.12.26		0	0	0	0	0	0	0	0	0	0	0	0
K16269,EC:1.3.1.19,EC:1.3.1.119	tcbB; cis-1,2-dihydrobenzene-1,2-diol/chlorobenzene dihydrodiol dehydrogenase [EC:1.3.1.19 1.3.1.119]	benzene conversion to catechol (oxic)	non-polyphenol;aromatic_hydrocarbon;benzene	step 2	cis-1,2-Dihydrobenzene-1,2-diol => Catechol	oxic	EC:1.3.1.19,EC:1.3.1.119	feeds to catechol meta-cleavage	0	0	0	0	0	0	0	0	0	0	0	0
K18089	tcbAc; benzene/toluene/chlorobenzene dioxygenase ferredoxin component	benzene conversion to catechol (oxic)	non-polyphenol;aromatic_hydrocarbon;benzene	step 1 subunit C	Benzene => cis-1,2-Dihydrobenzene-1,2-diol	oxic			0	0	0	0	0	0	0	0	0	0	0	0
K18090	tcbAd; benzene/toluene/chlorobenzene dioxygenase ferredoxin reductase component [EC:1.18.1.3 1.18.1.-]	benzene conversion to catechol (oxic)	non-polyphenol;aromatic_hydrocarbon;benzene	step 1 subunit D	Benzene => cis-1,2-Dihydrobenzene-1,2-diol	oxic	EC:1.18.1.3		0	0	0	0	0	0	0	0	0	0	0	0
K16242	dmpN; phenol hydroxylase P3 protein [EC:1.14.13.-] [RN:R10042 R10043]	benzene conversion to phenol (oxic)	non-polyphenol;aromatic_hydrocarbon;benzene	subunit 3	Benzene => Phenol	oxic	EC:1.14.13.243,EC:1.14.13.244		0	0	0	0	0	0	0	0	0	0	0	0
K16243	dmpL; Phenol hydroxylase P1 protein [RN:R10042 R10043]	benzene conversion to phenol (oxic)	non-polyphenol;aromatic_hydrocarbon;benzene	subunit 1	Benzene => Phenol	oxic	EC:1.14.13.243,EC:1.14.13.244		0	0	0	0	0	0	0	0	0	0	0	0
K16244	dmpM; phenol hydroxylase P2 protein [RN:R10042 R10043]	benzene conversion to phenol (oxic)	non-polyphenol;aromatic_hydrocarbon;benzene	subunit 2	Benzene => Phenol	oxic	EC:1.14.13.243,EC:1.14.13.244		0	0	0	0	0	0	0	0	0	0	0	0
K16245	dmpO; phenol hydroxylase P4 protein [RN:R10042 R10043]	benzene conversion to phenol (oxic)	non-polyphenol;aromatic_hydrocarbon;benzene	subunit 4	Benzene => Phenol	oxic	EC:1.14.13.243,EC:1.14.13.244		0	0	0	0	0	0	0	0	0	0	0	0
K16246	dmpP; phenol hydroxylase P5 protein [RN:R10042 R10043]	benzene conversion to phenol (oxic)	non-polyphenol;aromatic_hydrocarbon;benzene	subunit 5	Benzene => Phenol	oxic	EC:1.14.13.243,EC:1.14.13.244		0	0	0	0	0	0	0	0	0	0	0	0
K16249	dmpK; phenol hydroxylase P0 protein [RN:R10042 R10043]	benzene conversion to phenol (oxic)	non-polyphenol;aromatic_hydrocarbon;benzene	subunit 0	Benzene => Phenol	oxic	EC:1.14.13.243,EC:1.14.13.244		0	0	0	0	0	0	0	0	0	0	0	0
								Total/Strain	15	12	8	48	20	7	29	44	17	20	179	Average =>	36.2727

## Sheet: Table S1H
	note: black: genes needed; orange: alternative genes (often in pathways with low occurrence)
		Gene name	Functional role	EC number		Notes
	Thiamin (B1) (https://www.kegg.jp/pathway/map00730)	thiH	2-iminoacetate synthase	EC 4.1.99.19	EC:4.1.99.19
		thiO	glycine oxidase	EC 1.4.3.19	EC:1.4.3.19	Alternative to ThiH
		thiG	thiazole synthase	EC 2.8.1.10	EC:2.8.1.10
		thiI	tRNA uracil 4-sulfurtransferase	EC 2.8.1.4	EC:2.8.1.4
		thiF	sulfur carrier protein ThiS adenylyltransferase	EC 2.7.7.73	EC:2.7.7.73
		iscS	cysteine desulfurase	EC 2.8.1.7	EC:2.8.1.7
		dxs	1-deoxy-D-xylulose 5-phosphate synthase	EC 2.2.1.7	EC:2.2.1.7
		thiC	Hydroxymethylpyrimidine phosphate synthase ThiC	EC 4.1.99.17	EC:4.1.99.17
		tenI	thiazole tautomerase (transcriptional regulator TenI)	EC 5.3.99.10	EC:5.3.99.10
		thiD	Hydroxymethylpyrimidine phosphate kinase ThiD	EC 2.7.4.7/ EC 2.7.1.49	EC:2.7.4.7 / EC:2.7.1.49
		thiE	Thiamin-phosphate pyrophosphorylase	EC 2.5.1.3	EC:2.5.1.3
		thi4	sulfide-dependent adenosine diphosphate thiazole synthase	EC 2.4.2.59/EC 2.4.2.60	EC:2.4.2.59/EC:2.4.2.60	primarely in fungi
	Riboflavin (B2) (https://www.kegg.jp/pathway/map00740)	ribA	GTP cyclohydrolase II	EC 3.5.4.25	EC:3.5.4.25
		ribD1	diaminohydroxyphosphoribosylaminopyrimidine deaminase	EC 3.5.4.26	EC:3.5.4.26
		ribD2	5-amino-6-(5-phosphoribosylamino)uracil reductase	EC 1.1.1.193	EC:1.1.1.193
		ribB	3,4-dihydroxy-2-butanone-4-phosphate synthase	EC 4.1.99.12	EC:4.1.99.12
		pyrP	5-amino-6-(5-phospho-D-ribitylamino)uracil phosphatase	EC 3.1.3.104	EC:3.1.3.104
		ribH	6,7-dimethyl-8-ribityllumazine synthase	EC 2.5.1.78	EC:2.5.1.78
		ribE	riboflavin synthase	EC 2.5.1.9	EC:2.5.1.9
		rfk	CTP-dependent riboflavin kinase	EC 2.7.1.161	EC:2.7.1.161	Alternative to ribF
		ribF	riboflavin kinase	EC 2.7.1.26	EC:2.7.1.26	Some bacteria have a bifunctional enzyme
		ribL	FAD synthase	EC 2.7.7.2	EC:2.7.7.2
	Niacin (B3) (https://www.kegg.jp/pathway/map00760)	nadB	L-aspartate oxidase	EC 1.4.3.16	EC:1.4.3.16
		nadX	L-Aspartate dehydrogenase	EC 1.4.1.21	EC:1.4.1.21
		nadA	quinolinate synthase	EC 2.5.1.72	EC:2.5.1.72
		nadC	nicotinate-nucleotide diphosphorylase (carboxylating)	EC 2.4.2.19	EC:2.4.2.19
		nadR	nicotinamide-nucleotide adenylyltransferase	EC 2.7.7.1	EC:2.7.7.1
		nadD	nicotinate-nucleotide adenylyltransferase	EC 2.7.7.18	EC:2.7.7.18
		nadE	NAD+ synthase	EC 6.3.1.5	EC:6.3.1.5	NH3 acts as amido-donor
		NADSYN1	NAD+ synthase (glutamine-hydrolyzing)	EC 6.3.5.1	EC:6.3.5.1	Alternative to nadE; acts, more slowly, as amido-donor
		NADK	NAD+ kinase	EC 2.7.1.23	EC:2.7.1.23
	Alternative niacin pathway (Synthesis from Nicotinamide)	punA	nicotinamide phosphoribosyltransferase	EC 2.4.2.12	EC:2.4.2.12
		NRK1	ribosylnicotinamide kinase	EC 2.7.1.22	EC:2.7.1.22
		nadD	nicotinate-nucleotide adenylyltransferase	EC 2.7.7.18/EC 2.7.7.1	EC:2.7.7.18/EC:2.7.7.1
	Alternative niacin pathway (Synthesis from Nicotinate)	pncA	nicotinamidase	EC 3.5.1.19	EC:3.5.1.19
		pncB	nicotinate phosphoribosyltransferase	EC 6.3.4.21	EC:6.3.4.21
		nadR	nicotinamide-nucleotide adenylyltransferase	EC 2.7.7.1	EC:2.7.7.1
		nadD	nicotinate-nucleotide adenylyltransferase	EC 2.7.7.18	EC:2.7.7.18
		nadE	NAD+ synthase	EC 6.3.1.5	EC:6.3.1.5	NH3 acts as amido-donor
		NADSYN1	NAD+ synthase (glutamine-hydrolyzing)	EC 6.3.5.1	EC:6.3.5.1	Alternative to nadE; acts, more slowly, as amido-donor
		NADK	NAD+ kinase	EC 2.7.1.23	EC:2.7.1.23
	Pantothenate (B5) (https://www.kegg.jp/pathway/map00770)	panD	aspartate 1-decarboxylase	EC 4.1.1.11	EC:4.1.1.11
		panB	3-methyl-2-oxobutanoate hydroxymethyltransferase	EC 2.1.2.11	EC:2.1.2.11
		panE	2-dehydropantoate 2-reductase	EC 1.1.1.169	EC:1.1.1.169
		panC	pantoate--beta-alanine ligase (AMP-forming)	EC 6.3.2.1	EC:6.3.2.1
		coaA	pantothenate kinase	EC 2.7.1.33	EC:2.7.1.33
		coaB	phosphopantothenate--cysteine ligase (CTP)	EC 6.3.2.5	EC:6.3.2.5
		coaC	phosphopantothenoylcysteine decarboxylase	EC 4.1.1.36	EC:4.1.1.36
		coaD	pantetheine-phosphate adenylyltransferase	EC 2.7.7.3	EC:2.7.7.3
		coaE (COASY)	Dephospho-CoA kinase	EC 2.7.1.24	EC:2.7.1.24
	Pyridoxine (B6) (https://www.kegg.jp/pathway/map00750)	epd	D-erythrose 4-phosphate dehydrogenase	EC 1.2.1.72	EC:1.2.1.72
		pdxB	erythronate-4-phosphate dehydrogenase	EC 1.1.1.290	EC:1.1.1.290
		serC	phosphoserine aminotransferase	EC 2.6.1.52	EC:2.6.1.52
		pdxA	4-hydroxythreonine-4-phosphate dehydrogenase	EC 1.1.1.262	EC:1.1.1.262
		pdxJ	pyridoxine 5-phosphate synthase	EC 2.6.99.2	EC:2.6.99.2
		pdxH	pyridoxamine 5'-phosphate oxidase	EC 1.4.3.5	EC:1.4.3.5
		pdxK	pyridoxal kinase	EC 2.7.1.35	EC:2.7.1.35
		pdxS/pdxT	Pyridoxine biosynthesis glutamine amidotransferase, glutaminase and synthase subunits	EC 4.3.3.6	EC:4.3.3.6	Shorter biosynthesis route, which uses a single enzyme with two domain to join glyceraldehyde 3-phosphate and D-ribulose 5-phosphate to produce pyridoxal 5-phosphate.
	Biotin (B7) (https://www.kegg.jp/pathway/map00780)	bioW	6-carboxyhexanoate--CoA ligase	EC 6.2.1.14	EC:6.2.1.14
		bioC	malonyl-CoA O-methyltransferase	EC 2.1.1.197	EC:2.1.1.197	alternative to bioW
		bioF	8-amino-7-oxononanoate synthase	EC 2.3.1.47	EC:2.3.1.47
		bioA	adenosylmethionine---8-amino-7-oxononanoate aminotransferase	EC 2.6.1.62	EC:2.6.1.62
		bioK	lysine--8-amino-7-oxononanoate aminotransferase	EC 2.6.1.105	EC:2.6.1.105	alternative to bioA
		bioD	dethiobiotin synthase	EC 6.3.3.3	EC:6.3.3.3
		bioB	biotin synthase	EC 2.8.1.6	EC:2.8.1.6
	Folate (B9) (https://www.kegg.jp/pathway/map00790)	folE	GTP cyclohydrolase I	EC 3.5.4.16	EC:3.5.4.16
		folB	dihydroneopterin aldolase / 2-amino-4-hydroxy-6-hydroxymethyldihydropteridine diphosphokinase / dihydropteroate synthase	EC 4.1.2.25	EC:4.1.2.25
		folK	dihydroneopterin aldolase / 2-amino-4-hydroxy-6-hydroxymethyldihydropteridine diphosphokinase / dihydropteroate synthase	EC 2.7.6.3	EC:2.7.6.3
		folP	dihydropteroate synthase	EC 2.5.1.15	EC:2.5.1.15
		pabC	4-amino-4-deoxychorismate lyase	EC 4.1.3.38	EC:4.1.3.38
		pabAB	para-aminobenzoate synthetase	EC 2.6.1.85	EC:2.6.1.85
		folC	dihydrofolate synthase	EC 6.3.2.12	EC:6.3.2.12	In some bacteria, these steps are catalyzed by a single multifunctional enzyme which leads to the formation of tetrahydrofolates.
		folC	folylpolyglutamate synthase	EC 6.3.2.17	EC:6.3.2.17
		folA/DHFR	dihydrofolate reductase	EC 1.5.1.3	EC:1.5.1.3
	Cobalamin (B12) aerobic (https://www.kegg.jp/pathway/ko00860)	cobA	uroporphyrin-III C-methyltransferase	EC 2.1.1.107	EC:2.1.1.107
		cobI	precorrin-2/cobalt-factor-2 C20-methyltransferase	EC 2.1.1.130	EC:2.1.1.130
		cobG	precorrin-3B synthase	EC 1.14.13.83	EC:1.14.13.83
		cobJ	precorrin-3B C17-methyltransferase	EC 2.1.1.131	EC:2.1.1.131
		cobM	precorrin-4/cobalt-precorrin-4 C11-methyltransferase	EC 2.1.1.133	EC:2.1.1.133
		cobF	precorrin-6A synthase	EC 2.1.1.152	EC:2.1.1.152
		cobK	precorrin-6A/cobalt-precorrin-6A reductase	EC 1.3.1.54	EC:1.3.1.54
		cobL	precorrin-6B C5,15-methyltransferase	EC 2.1.1.132	EC:2.1.1.132
		cobH	precorrin-8X/cobalt-precorrin-8 methylmutase	EC 5.4.99.61	EC:5.4.99.61
		cobB	cobyrinic acid a,c-diamide synthase	EC 6.3.5.9	EC:6.3.5.9
		cobN/cobNST	cobaltochelatase	EC 6.6.1.2	EC:6.6.1.2
		cobR	cob(II)yrinic acid a,c-diamide reductase	EC 1.16.8.1	EC:1.16.8.1
		cobA	cob(I)alamin adenosyltransferase	EC 2.5.1.17	EC:2.5.1.17
		cobQ	adenosylcobyric acid synthase	EC 6.3.5.10	EC:6.3.5.10
		cobC	cobalamin biosynthesis protein CobC	EC 6.3.1.10	EC:6.3.1.10
		cobD	adenosylcobinamide-phosphate synthase	EC 6.3.1.10	EC:6.3.1.10
		cobP	adenosylcobinamide kinase	EC 2.7.1.156	EC:2.7.1.156
		cobU	adenosylcobinamide-phosphate guanylyltransferase	EC 2.7.7.62	EC:2.7.7.62
		cobS/cobV	adenosylcobinamide-GDP ribazoletransferase	EC 2.7.8.26	EC:2.7.8.26
	Cobalamin (B12) anaerobic (https://www.kegg.jp/pathway/ko00860)	cysG	uroporphyrin-III C-methyltransferase	EC 2.1.1.107	EC:2.1.1.107
		cysG	precorrin-2 dehydrogenase	EC 1.3.1.76	EC:1.3.1.76
		cbiK/cbiX	sirohydrochlorin cobaltochelatase	EC 4.99.1.3	EC:4.99.1.3
		cbiL	precorrin-2/cobalt-factor-2 C20-methyltransferase	EC 2.1.1.151	EC:2.1.1.151
		cbiH	cobalt-factor III methyltransferase	EC 2.1.1.272	EC:2.1.1.272
		cbiF	precorrin-6A synthase	EC 2.1.1.271	EC:2.1.1.271
		cbiG	cobalt-precorrin 5A hydrolase	EC 3.7.1.12	EC:3.7.1.12
		cbiD	cobalt-precorrin-5B (C1)-methyltransferase	EC 2.1.1.195	EC:2.1.1.195
		cbiJ	cobalt-precorrin-6A reductase	EC 1.3.1.106	EC:1.3.1.106
		cbiT	cobalt-precorrin-6B (C15)-methyltransferase	EC 2.1.1.196	EC:2.1.1.196
		cbiE	cobalt-precorrin-7 (C5)-methyltransferase	EC 2.1.1.289	EC:2.1.1.289
		cbiC	precorrin-8X/cobalt-precorrin-8 methylmutase	EC 5.4.99.60	EC:5.4.99.60
		cbiA	cobyrinic acid a,c-diamide synthase	EC 6.3.5.11	EC:6.3.5.11
		cobA	cob(I)alamin adenosyltransferase	EC 2.5.1.17	EC:2.5.1.17
		cobQ	adenosylcobyric acid synthase	EC 6.3.5.10	EC:6.3.5.10
		cobC	cobalamin biosynthesis protein CobC	EC 6.3.1.10	EC:6.3.1.10
		cobD	adenosylcobinamide-phosphate synthase	EC 6.3.1.10	EC:6.3.1.10
		cobP	adenosylcobinamide kinase	EC 2.7.1.156	EC:2.7.1.156
		cobU	adenosylcobinamide-phosphate guanylyltransferase	EC 2.7.7.62	EC:2.7.7.62
		cobS/cobV	adenosylcobinamide-GDP ribazoletransferase	EC 2.7.8.26	EC:2.7.8.26
	Menaquinone (K) (https://www.kegg.jp/pathway/map00130+M00116)	menF	salicylate biosynthesis isochorismate synthase	EC 5.4.4.2	EC:5.4.4.2
		menD	2-succinyl-5-enolpyruvyl-6-hydroxy-3-cyclohexene-1-carboxylate synthase	EC 2.2.1.9	EC:2.2.1.9
		menH	2-succinyl-6-hydroxy-2,4-cyclohexadiene-1-carboxylate synthase	EC 4.2.99.20	EC:4.2.99.20
		menC	o-succinylbenzoate synthase	EC 4.2.1.113	EC:4.2.1.113
		menE	o-succinylbenzoate---CoA ligase	EC 6.2.1.26	EC:6.2.1.26
		menB	naphthoate synthase / 1,4-dihydroxy-2-naphthoyl-CoA synthase	EC 4.1.3.36	EC:4.1.3.36
		menI	1,4-dihydroxy-2-naphthoyl-CoA hydrolase	EC 3.1.2.28	EC:3.1.2.28
		menA	1,4-dihydroxy-2-naphthoate polyprenyltransferase	EC 2.5.1.74	EC:2.5.1.74
		menG	demethylmenaquinone methyltransferase	EC 2.1.1.163	EC:2.1.1.163

## Sheet: Table S1I
GenomeID	Bacteriocins
Brachybacterium ASF-6	No
Microbacterium phyllosphaerae ASF-3	No
Microbacterium sp. ASF-2	No
Oceanobacillus caeni ASF-9	No
Hafnia paralvei ASF-7	Bottromycin
Proteus sp. ASF-4	18.3;Colicin_E6 2.3;alveicin_B_Bacteriocintoxin Bottromycin
Halpernia ASF-11	No
Carnobacterium maltaromaticum ASF-1	50.2;Carnobacteriocin_BM1_(CarnobacteriocinB1) Sactipeptides Lanthipeptide_class_II
Enterococcus italicus ASF-8	93.3;Zoocin_A
Lactococcus raffinolactis ASF-5	119.2;Lactococcin_972_(Lcn972)
Rhodococcus sp. ASF-10	Sactipeptides

[truncated: 2 more sheets: Table S1J, Table S1K]
