# Supplementary material for: Genotypic characterization of gut isolates from Atlantic salmon fry reveals beneficial microbes with biotechnological potential
Source: Appl Environ Microbiol. 2026 Feb 17;92(3):e02409-25. doi: 10.1128/aem.02409-25 (PMC12997843; doi:10.1128/aem.02409-25)
Supplement: Table S2 — Predicted DNA and RNA viral signatures in the genomes of the 11 bacterial isolates. [file aem.02409-25-s0002.xlsx]

## Sheet: Overview
Overview of Supplementary Table S2 (multi-tab).
Table S2A: CheckV-based quality assessment of viral contigs recovered with VirSorter2.
Table S2A: DRAM-v annotations of high-quality and medium-quality viral contigs.
Table S2C: Summary statistics for high-quality and medium-quality viral contigs.
Table S2D: Auxiliary Metabolic Genes (AMGs) detected in high-quality and medium-quality viral contigs.

## Sheet: Table S2A
	Isolate	contig_id	contig_length	provirus	proviral_length	gene_count	viral_genes	host_genes	checkv_quality	miuvig_quality	completeness	completeness_method	contamination	kmer_freq	warnings
	Proteus sp. ASF−4	contig_1__0_partial-cat_4	273697	Yes	124434	311	79	101	Complete	High-quality	100	Provirus (high-confidence)	54.54	1
	Proteus sp. ASF−4	contig_1__1_partial-cat_4	85882	Yes	40447	97	29	36	High-quality	High-quality	100	AAI-based (high-confidence)	52.9	1	contig >1.5x longer than expected genome length
	Proteus sp. ASF−4	contig_1__2_partial-cat_4	73196	Yes	42085	88	31	24	High-quality	High-quality	100	AAI-based (high-confidence)	42.5	1	contig >1.5x longer than expected genome length
	Proteus sp. ASF−4	contig_1__3_partial-cat_5	62018	Yes	28733	66	23	16	Complete	High-quality	100	Provirus (high-confidence)	53.67	1	contig >1.5x longer than expected genome length
	Carnobacterium maltaromaticum ASF−1	1__0_partial-cat_4	115404	Yes	35802	133	31	58	Complete	High-quality	100	Provirus (high-confidence)	68.98	1	contig >1.5x longer than expected genome length
	Microbacterium sp. ASF−2	1__1_partial-cat_4	60126	Yes	42191	76	16	14	Medium-quality	Genome-fragment	57.76	HMM-based (lower-bound)	29.83	1
	Hafnia paralvei ASF−7	1__0_partial-cat_4	107774	Yes	40817	124	43	55	Complete	High-quality	100	Provirus (high-confidence)	62.13	1	contig >1.5x longer than expected genome length
	Hafnia paralvei ASF−7	1__1_partial-cat_4	110148	Yes	53088	123	29	44	High-quality	High-quality	100	AAI-based (high-confidence)	51.8	1.02	contig >1.5x longer than expected genome length
	Hafnia paralvei ASF−7	1__2_partial-cat_5	110719	Yes	35770	118	33	53	Complete	High-quality	100	Provirus (medium-confidence)	67.69	1	contig >1.5x longer than expected genome length
	Hafnia paralvei ASF−7	1__3_partial-cat_5	106147	Yes	35093	107	35	41	Complete	High-quality	100	Provirus (medium-confidence)	66.94	1	contig >1.5x longer than expected genome length
	Hafnia paralvei ASF−7	1__4_partial-cat_5	89401	Yes	38214	87	27	24	Complete	High-quality	100	Provirus (high-confidence)	57.26	1.02	contig >1.5x longer than expected genome length
	Oceanobacillus caeni ASF−9	1__0_partial-cat_4	103178	Yes	48234	131	35	49	Medium-quality	Genome-fragment	75.62	HMM-based (lower-bound)	53.25	1	low-confidence Provirus
	Oceanobacillus caeni ASF−9	2__full-cat_1	47261	No		70	35	0	High-quality	High-quality	100	AAI-based (high-confidence)	0	1
	Enterococcus italicus ASF−8	contig_1__0_partial-cat_4	126503	Yes	46741	151	30	52	Complete	High-quality	100	Provirus (high-confidence)	63.05	1	contig >1.5x longer than expected genome length
	Enterococcus italicus ASF−8	contig_1__1_partial-cat_4	83480	Yes	38294	96	22	30	Medium-quality	Genome-fragment	66.27	HMM-based (lower-bound)	54.13	1.01
	Brachybacterium ASF−6	1__0_partial-cat_4	102195	Yes	56039	129	20	27	Medium-quality	Genome-fragment	73.35	HMM-based (lower-bound)	45.16	1	low-confidence Provirus
	Lactococcus raffinolactis ASF−5	contig_1__0_partial-cat_4	121304	Yes	45359	137	28	55	Medium-quality	Genome-fragment	86.63	HMM-based (lower-bound)	62.61	1.01
	Lactococcus raffinolactis ASF−5	contig_1__1_partial-cat_4	86842	Yes	35462	109	33	36	Complete	High-quality	100	Provirus (high-confidence)	59.16	1	contig >1.5x longer than expected genome length

## Sheet: Table S2B
	GeneID	fasta	scaffold	gene_position	start_position	end_position	strandedness	rank	ko_id	kegg_hit	viral_id	viral_hit	viral_RBH	viral_identity	viral_bitScore	viral_eVal	peptidase_id	peptidase_family	peptidase_hit	peptidase_RBH	peptidase_identity	peptidase_bitScore	peptidase_eVal	pfam_hits	cazy_ids	cazy_hits	cazy_subfam_ec	cazy_best_hit	vogdb_id	vogdb_hits	vogdb_categories	heme_regulatory_motif_count	virsorter_category	auxiliary_score	is_transposon	amg_flags
	Brachybacterium ASF−6_1__0_partial-cat_4_1	Brachybacterium ASF−6	Brachybacterium ASF−6_1__0_partial-cat_4	1	1	852	1	E																								0		5	FALSE	F
	Brachybacterium ASF−6_1__0_partial-cat_4_2	Brachybacterium ASF−6	Brachybacterium ASF−6_1__0_partial-cat_4	2	1089	1334	1	E																								0		4	FALSE	F
	Brachybacterium ASF−6_1__0_partial-cat_4_3	Brachybacterium ASF−6	Brachybacterium ASF−6_1__0_partial-cat_4	3	2016	2579	1	E																								0		4	FALSE	F
	Brachybacterium ASF−6_1__0_partial-cat_4_4	Brachybacterium ASF−6	Brachybacterium ASF−6_1__0_partial-cat_4	4	2591	3097	-1	C	K03664	SsrA-binding protein	YP_009002822.1	YP_009002822.1 SsrA-binding protein SmpB [Staphylococcus phage StauST398-5]	FALSE	0.518	142	7.403e-38								SmpB protein [PF01668.23]					VOG39225	sp|A6TCM7|SSRP_KLEP7 SsrA-binding protein; Xu	Xu	0		4	FALSE	F
	Brachybacterium ASF−6_1__0_partial-cat_4_5	Brachybacterium ASF−6	Brachybacterium ASF−6_1__0_partial-cat_4	5	3348	4697	-1	D			YP_010755983.1	YP_010755983.1 hypothetical protein QEJ61_gp12 [Curtobacterium phage Pize]	FALSE	0.371	85	4.717e-16	MER0388150	M23B	MER0388150 - subfamily M23B unassigned peptidases (Brachybacterium ASF−6 paraconglomeratum) [M23.UPB]#M23B#{peptidase unit: 338-440}~source ZP_10095123~	FALSE	0.891	194	3.876e-51	Peptidase family M23 [PF01551.29]					VOG01087	REFSEQ peptidase; Xu	Xu	0		4	FALSE	PF
	Brachybacterium ASF−6_1__0_partial-cat_4_6	Brachybacterium ASF−6	Brachybacterium ASF−6_1__0_partial-cat_4	6	4700	5617	-1	C	K09811	cell division transport system permease protein														FtsX-like permease C-terminal [PF02687.27]								0		4	FALSE	MF
	Brachybacterium ASF−6_1__0_partial-cat_4_7	Brachybacterium ASF−6	Brachybacterium ASF−6_1__0_partial-cat_4	7	5614	6534	-1	C	K09812	cell division transport system ATP-binding protein	YP_004957306.1	YP_004957306.1 ABC transporter [Planktothrix phage PaV-LD]	FALSE	0.355	132	2.851e-32								ABC transporter [PF00005.33]; RecF/RecN/SMC N terminal domain [PF02463.25]					VOG38029	sp|P44662|Y361_HAEIN Probable iron transport system ATP-binding protein HI_0361; Xh	Xh	0		4	FALSE	M
	Brachybacterium ASF−6_1__0_partial-cat_4_8	Brachybacterium ASF−6	Brachybacterium ASF−6_1__0_partial-cat_4	8	6737	7978	-1	C	K02836	peptide chain release factor 2														PCRF domain [PF03462.23]; RF-1 domain [PF00472.26]								0		4	FALSE
	Brachybacterium ASF−6_1__0_partial-cat_4_9	Brachybacterium ASF−6	Brachybacterium ASF−6_1__0_partial-cat_4	9	7947	9131	-1	C	K00865	glycerate 2-kinase [EC:2.7.1.165]														Glycerate kinase family [PF02595.20]								0		4	FALSE
	Brachybacterium ASF−6_1__0_partial-cat_4_10	Brachybacterium ASF−6	Brachybacterium ASF−6_1__0_partial-cat_4	10	9128	9535	-1	E																								0		4	FALSE
	Brachybacterium ASF−6_1__0_partial-cat_4_11	Brachybacterium ASF−6	Brachybacterium ASF−6_1__0_partial-cat_4	11	9661	10197	-1	C	K12513	tight adherence protein E																						0		4	FALSE
	Brachybacterium ASF−6_1__0_partial-cat_4_12	Brachybacterium ASF−6	Brachybacterium ASF−6_1__0_partial-cat_4	12	10194	10523	-1	E																								0		4	FALSE
	Brachybacterium ASF−6_1__0_partial-cat_4_13	Brachybacterium ASF−6	Brachybacterium ASF−6_1__0_partial-cat_4	13	10876	11145	1	E																								0		4	FALSE
	Brachybacterium ASF−6_1__0_partial-cat_4_14	Brachybacterium ASF−6	Brachybacterium ASF−6_1__0_partial-cat_4	14	11488	11973	-1	D			YP_009275738.1	YP_009275738.1 endonuclease VII [Gordonia phage Gsput1]	FALSE	0.444	118	1.66e-29								HNH endonuclease [PF14279.12]; HNH endonuclease [PF01844.29]								1		4	FALSE
	Brachybacterium ASF−6_1__0_partial-cat_4_15	Brachybacterium ASF−6	Brachybacterium ASF−6_1__0_partial-cat_4	15	12085	12465	-1	E																								0		4	FALSE
	Brachybacterium ASF−6_1__0_partial-cat_4_16	Brachybacterium ASF−6	Brachybacterium ASF−6_1__0_partial-cat_4	16	13147	13962	-1	E																								0		4	FALSE
	Brachybacterium ASF−6_1__0_partial-cat_4_17	Brachybacterium ASF−6	Brachybacterium ASF−6_1__0_partial-cat_4	17	13992	14138	-1	E																								0		4	FALSE
	Brachybacterium ASF−6_1__0_partial-cat_4_18	Brachybacterium ASF−6	Brachybacterium ASF−6_1__0_partial-cat_4	18	14135	14335	-1	E																								0		4	FALSE
	Brachybacterium ASF−6_1__0_partial-cat_4_19	Brachybacterium ASF−6	Brachybacterium ASF−6_1__0_partial-cat_4	19	14332	14538	-1	E																								0		4	FALSE
	Brachybacterium ASF−6_1__0_partial-cat_4_20	Brachybacterium ASF−6	Brachybacterium ASF−6_1__0_partial-cat_4	20	14681	14878	-1	E																								0		4	FALSE
	Brachybacterium ASF−6_1__0_partial-cat_4_21	Brachybacterium ASF−6	Brachybacterium ASF−6_1__0_partial-cat_4	21	14875	15042	-1	E																								0		4	FALSE
	Brachybacterium ASF−6_1__0_partial-cat_4_22	Brachybacterium ASF−6	Brachybacterium ASF−6_1__0_partial-cat_4	22	15165	15800	-1	E																								0		4	FALSE
	Brachybacterium ASF−6_1__0_partial-cat_4_23	Brachybacterium ASF−6	Brachybacterium ASF−6_1__0_partial-cat_4	23	15998	17245	-1	E			YP_009018773.1	YP_009018773.1 DNA polymerase/primase [Mycobacterium phage DS6A]	FALSE	0.302	190	1.05e-50													VOG49420	REFSEQ DNA polymerase/primase; Xu	Xu	0		4	FALSE
	Brachybacterium ASF−6_1__0_partial-cat_4_24	Brachybacterium ASF−6	Brachybacterium ASF−6_1__0_partial-cat_4	24	17531	17776	-1	E																								0		4	FALSE
	Brachybacterium ASF−6_1__0_partial-cat_4_25	Brachybacterium ASF−6	Brachybacterium ASF−6_1__0_partial-cat_4	25	17773	17946	-1	D																Helix-turn-helix domain [PF12728.13]								0		4	FALSE
	Brachybacterium ASF−6_1__0_partial-cat_4_26	Brachybacterium ASF−6	Brachybacterium ASF−6_1__0_partial-cat_4	26	18024	18455	-1	E																								0		4	FALSE
	Brachybacterium ASF−6_1__0_partial-cat_4_27	Brachybacterium ASF−6	Brachybacterium ASF−6_1__0_partial-cat_4	27	18902	20002	-1	C	K14059	integrase	YP_009203304.1	YP_009203304.1 integrase [Mycobacterium phage Equemioh13]	FALSE	0.347	207	7.573e-57								Phage integrase family [PF00589.27]; Phage integrase, N-terminal SAM-like domain [PF14659.12]					VOG57177	sp|P22877|INTR_SACER Integrase; XhXr	Xr;Xh	0		4	FALSE	V
	Brachybacterium ASF−6_1__0_partial-cat_4_28	Brachybacterium ASF−6	Brachybacterium ASF−6_1__0_partial-cat_4	28	20096	20221	-1	E																								0		4	FALSE
	Brachybacterium ASF−6_1__0_partial-cat_4_29	Brachybacterium ASF−6	Brachybacterium ASF−6_1__0_partial-cat_4	29	20218	21678	-1	C	K06400	site-specific DNA recombinase	YP_009818589.1	YP_009818589.1 integrase [Arthrobacter phage Maja]	TRUE	0.458	381	5.915e-115								Resolvase, N terminal domain [PF00239.26]; Recombinase [PF07508.19]					VOG19856	sp|O32006|YOKA_BACSU Resolvase homolog YokA; Xr	Xr	0		4	FALSE	V
	Brachybacterium ASF−6_1__0_partial-cat_4_30	Brachybacterium ASF−6	Brachybacterium ASF−6_1__0_partial-cat_4	30	21675	22139	-1	D			NP_817720.1	NP_817720.1 metallo-protease [Mycobacterium phage Che9c]	FALSE	0.373	87	4.07e-19								IrrE N-terminal-like domain [PF06114.19]					VOG55714	REFSEQ metallo-protease; Xu	Xu	0		4	FALSE
	Brachybacterium ASF−6_1__0_partial-cat_4_31	Brachybacterium ASF−6	Brachybacterium ASF−6_1__0_partial-cat_4	31	22172	22288	-1	E																								0		4	FALSE
	Brachybacterium ASF−6_1__0_partial-cat_4_32	Brachybacterium ASF−6	Brachybacterium ASF−6_1__0_partial-cat_4	32	22263	22472	-1	E																								0		4	FALSE
	Brachybacterium ASF−6_1__0_partial-cat_4_33	Brachybacterium ASF−6	Brachybacterium ASF−6_1__0_partial-cat_4	33	22503	23021	-1	E			YP_009820583.1	YP_009820583.1 transcriptional repressor [Gordonia phage BrutonGaster]	FALSE	0.408	90	8.597e-20													VOG00082	REFSEQ transcriptional repressor; Xu	Xu	0		4	FALSE
	Brachybacterium ASF−6_1__0_partial-cat_4_34	Brachybacterium ASF−6	Brachybacterium ASF−6_1__0_partial-cat_4	34	23216	23494	1	E			YP_010665407.1	YP_010665407.1 cro-like repressor [Mycobacterium phage Taptic]	FALSE	0.423	61	3.932e-11																0		4	FALSE
	Brachybacterium ASF−6_1__0_partial-cat_4_35	Brachybacterium ASF−6	Brachybacterium ASF−6_1__0_partial-cat_4	35	23571	23744	1	E																								0		4	FALSE
	Brachybacterium ASF−6_1__0_partial-cat_4_36	Brachybacterium ASF−6	Brachybacterium ASF−6_1__0_partial-cat_4	36	23741	23974	1	E																								0		4	FALSE
	Brachybacterium ASF−6_1__0_partial-cat_4_37	Brachybacterium ASF−6	Brachybacterium ASF−6_1__0_partial-cat_4	37	23971	24105	1	E																								0		4	FALSE
	Brachybacterium ASF−6_1__0_partial-cat_4_38	Brachybacterium ASF−6	Brachybacterium ASF−6_1__0_partial-cat_4	38	24102	24449	1	E																								0		4	FALSE
	Brachybacterium ASF−6_1__0_partial-cat_4_39	Brachybacterium ASF−6	Brachybacterium ASF−6_1__0_partial-cat_4	39	24452	25267	1	E			YP_010755383.1	YP_010755383.1 exonuclease [Arthrobacter phage Shambre1]	FALSE	0.379	127	4.213e-31													VOG43715	REFSEQ exonuclease; Xu	Xu	0		4	FALSE
	Brachybacterium ASF−6_1__0_partial-cat_4_40	Brachybacterium ASF−6	Brachybacterium ASF−6_1__0_partial-cat_4	40	25264	25926	1	E			YP_009950281.1	YP_009950281.1 hypothetical protein I5G68_gp26 [Mycobacterium phage Henu3]	FALSE	0.344	116	6.822e-28													VOG24863	REFSEQ hypothetical protein; Xu	Xu	0		4	FALSE
	Brachybacterium ASF−6_1__0_partial-cat_4_41	Brachybacterium ASF−6	Brachybacterium ASF−6_1__0_partial-cat_4	41	26011	26334	1	E																								0		4	FALSE
	Brachybacterium ASF−6_1__0_partial-cat_4_42	Brachybacterium ASF−6	Brachybacterium ASF−6_1__0_partial-cat_4	42	26331	26507	1	E																								0		4	FALSE
	Brachybacterium ASF−6_1__0_partial-cat_4_43	Brachybacterium ASF−6	Brachybacterium ASF−6_1__0_partial-cat_4	43	26504	26818	1	E																								0		4	FALSE
	Brachybacterium ASF−6_1__0_partial-cat_4_44	Brachybacterium ASF−6	Brachybacterium ASF−6_1__0_partial-cat_4	44	26815	27162	1	E																								0		4	FALSE
	Brachybacterium ASF−6_1__0_partial-cat_4_45	Brachybacterium ASF−6	Brachybacterium ASF−6_1__0_partial-cat_4	45	27263	28168	1	E			YP_009815326.1	YP_009815326.1 helix-turn-helix DNA binding protein [Arthrobacter phage Constance]	FALSE	0.373	189	7.392e-52													VOG41674	REFSEQ hypothetical protein; Xu	Xu	0		4	FALSE
	Brachybacterium ASF−6_1__0_partial-cat_4_46	Brachybacterium ASF−6	Brachybacterium ASF−6_1__0_partial-cat_4	46	28168	28701	1	E																								0		4	FALSE
	Brachybacterium ASF−6_1__0_partial-cat_4_47	Brachybacterium ASF−6	Brachybacterium ASF−6_1__0_partial-cat_4	47	28698	28862	1	E																								0		4	FALSE
	Brachybacterium ASF−6_1__0_partial-cat_4_48	Brachybacterium ASF−6	Brachybacterium ASF−6_1__0_partial-cat_4	48	28859	29323	1	D			YP_009304397.1	YP_009304397.1 hypothetical protein SEA_YEEZY_68 [Gordonia phage Yeezy]	FALSE	0.502	144	8.506e-39								Domain of unknown function (DUF4326) [PF14216.11]								0		4	FALSE
	Brachybacterium ASF−6_1__0_partial-cat_4_49	Brachybacterium ASF−6	Brachybacterium ASF−6_1__0_partial-cat_4	49	29320	29460	1	E																								0		4	FALSE
	Brachybacterium ASF−6_1__0_partial-cat_4_50	Brachybacterium ASF−6	Brachybacterium ASF−6_1__0_partial-cat_4	50	29457	29699	1	E																								0		4	FALSE
	Brachybacterium ASF−6_1__0_partial-cat_4_51	Brachybacterium ASF−6	Brachybacterium ASF−6_1__0_partial-cat_4	51	29696	30511	1	E																								0		4	FALSE
	Brachybacterium ASF−6_1__0_partial-cat_4_52	Brachybacterium ASF−6	Brachybacterium ASF−6_1__0_partial-cat_4	52	30508	30684	1	E																								0		4	FALSE
	Brachybacterium ASF−6_1__0_partial-cat_4_53	Brachybacterium ASF−6	Brachybacterium ASF−6_1__0_partial-cat_4	53	30681	30911	1	E																								0		4	FALSE
	Brachybacterium ASF−6_1__0_partial-cat_4_54	Brachybacterium ASF−6	Brachybacterium ASF−6_1__0_partial-cat_4	54	30908	31249	1	E																								0		4	FALSE
	Brachybacterium ASF−6_1__0_partial-cat_4_55	Brachybacterium ASF−6	Brachybacterium ASF−6_1__0_partial-cat_4	55	31242	31469	1	E																								0		4	FALSE
	Brachybacterium ASF−6_1__0_partial-cat_4_56	Brachybacterium ASF−6	Brachybacterium ASF−6_1__0_partial-cat_4	56	31534	32013	1	E																								0		4	FALSE
	Brachybacterium ASF−6_1__0_partial-cat_4_57	Brachybacterium ASF−6	Brachybacterium ASF−6_1__0_partial-cat_4	57	32257	34755	1	D			YP_009201699.1	YP_009201699.1 DNA polymerase/primase [Mycobacterium phage Omnicron]	FALSE	0.44	248	4.337e-66								Bifunctional DNA primase/polymerase, N-terminal [PF09250.16]; AAA domain [PF13481.12]; Rad51 [PF08423.17]					VOG63137	REFSEQ DNA polymerase/primase; Xu	Xu	0		4	FALSE
	Brachybacterium ASF−6_1__0_partial-cat_4_58	Brachybacterium ASF−6	Brachybacterium ASF−6_1__0_partial-cat_4	58	34854	36488	-1	E																								0		4	FALSE
	Brachybacterium ASF−6_1__0_partial-cat_4_59	Brachybacterium ASF−6	Brachybacterium ASF−6_1__0_partial-cat_4	59	36598	37194	1	E			NP_835691.1	NP_835691.1 DNA helicase [Rhodothermus phage RM378]	FALSE	0.374	102	1.304e-23																0		4	FALSE
	Brachybacterium ASF−6_1__0_partial-cat_4_60	Brachybacterium ASF−6	Brachybacterium ASF−6_1__0_partial-cat_4	60	37191	37565	1	E			YP_009596971.1	YP_009596971.1 RusA-like Holliday junction resolvase [Propionibacterium phage Doucette]	FALSE	0.65	155	3.26e-43													VOG08824	REFSEQ hypothetical protein; Xu	Xu	0		4	FALSE
	Brachybacterium ASF−6_1__0_partial-cat_4_61	Brachybacterium ASF−6	Brachybacterium ASF−6_1__0_partial-cat_4	61	37562	38116	1	E			YP_009275738.1	YP_009275738.1 endonuclease VII [Gordonia phage Gsput1]	FALSE	0.379	106	3.543e-25																0		4	FALSE
	Brachybacterium ASF−6_1__0_partial-cat_4_62	Brachybacterium ASF−6	Brachybacterium ASF−6_1__0_partial-cat_4	62	38113	38268	1	E																								0		4	FALSE
	Brachybacterium ASF−6_1__0_partial-cat_4_63	Brachybacterium ASF−6	Brachybacterium ASF−6_1__0_partial-cat_4	63	38274	38495	1	E																								0		4	FALSE
	Brachybacterium ASF−6_1__0_partial-cat_4_64	Brachybacterium ASF−6	Brachybacterium ASF−6_1__0_partial-cat_4	64	38492	39202	1	E																								0		4	FALSE
	Brachybacterium ASF−6_1__0_partial-cat_4_65	Brachybacterium ASF−6	Brachybacterium ASF−6_1__0_partial-cat_4	65	39461	40054	1	E			YP_009884484.1	YP_009884484.1 hypothetical protein HYQ00_gp81 [Arthrobacter phage TripleJ]	FALSE	0.44	154	1.915e-41																0		4	FALSE
	Brachybacterium ASF−6_1__0_partial-cat_4_66	Brachybacterium ASF−6	Brachybacterium ASF−6_1__0_partial-cat_4	66	40144	40851	1	D			YP_009806897.1	YP_009806897.1 endonuclease [Gordonia phage Apricot]	FALSE	0.353	120	3.641e-29								HNH endonuclease [PF13392.12]								0		4	FALSE
	Brachybacterium ASF−6_1__0_partial-cat_4_67	Brachybacterium ASF−6	Brachybacterium ASF−6_1__0_partial-cat_4	67	40802	42250	1	D			YP_009792183.1	YP_009792183.1 terminase large subunit [Brevibacterium phage LuckyBarnes]	TRUE	0.642	578	1.072e-182								Terminase large subunit, T4likevirus-type, N-terminal [PF03237.21]; Terminase RNaseH-like domain [PF17289.8]					VOG19446	REFSEQ terminase large subunit; Xu	Xu	0		4	FALSE
	Brachybacterium ASF−6_1__0_partial-cat_4_68	Brachybacterium ASF−6	Brachybacterium ASF−6_1__0_partial-cat_4	68	42262	43836	1	E			YP_009792184.1	YP_009792184.1 portal protein [Brevibacterium phage LuckyBarnes]	TRUE	0.42	380	6.118e-114													VOG41404	REFSEQ portal protein; Xu	Xu	0		4	FALSE
	Brachybacterium ASF−6_1__0_partial-cat_4_69	Brachybacterium ASF−6	Brachybacterium ASF−6_1__0_partial-cat_4	69	43833	44855	1	D			YP_009884406.1	YP_009884406.1 minor head protein [Arthrobacter phage TripleJ]	FALSE	0.391	231	9.446e-66								Phage Mu protein F like protein [PF04233.19]					VOG48920	REFSEQ head morphogenesis; Xu	Xu	0		4	FALSE
	Brachybacterium ASF−6_1__0_partial-cat_4_70	Brachybacterium ASF−6	Brachybacterium ASF−6_1__0_partial-cat_4	70	44855	46087	1	E			YP_009792186.1	YP_009792186.1 head maturation protease [Brevibacterium phage LuckyBarnes]	FALSE	0.399	196	9.046e-53													VOG51997	REFSEQ head maturation protease; Xu	Xu	0		4	FALSE
	Brachybacterium ASF−6_1__0_partial-cat_4_71	Brachybacterium ASF−6	Brachybacterium ASF−6_1__0_partial-cat_4	71	46091	46450	1	D			YP_009603208.1	YP_009603208.1 head decoration [Arthrobacter phage Amigo]	FALSE	0.376	79	5.756e-17								Phage cement protein [PF09956.15]					VOG40937	REFSEQ head decoration; Xu	Xu	0		4	FALSE
	Brachybacterium ASF−6_1__0_partial-cat_4_72	Brachybacterium ASF−6	Brachybacterium ASF−6_1__0_partial-cat_4	72	46465	47493	1	D			YP_009792188.1	YP_009792188.1 head maturation protease [Brevibacterium phage LuckyBarnes]	FALSE	0.33	180	3.678e-48	MER0253184	S14	MER0253184 - family S14 unassigned peptidases (Cupriavidus necator) [S14.UPW]#S14#{peptidase unit: 217-678}~source YP_004685026~	FALSE	0.23	87	6.648e-17	Phage capsid protein [PF25209.1]					VOG02730	REFSEQ head maturation protease; Xu	Xu	0		4	FALSE	P
	Brachybacterium ASF−6_1__0_partial-cat_4_73	Brachybacterium ASF−6	Brachybacterium ASF−6_1__0_partial-cat_4	73	47578	47922	1	E																								0		4	FALSE
	Brachybacterium ASF−6_1__0_partial-cat_4_74	Brachybacterium ASF−6	Brachybacterium ASF−6_1__0_partial-cat_4	74	47915	48304	1	D																Family of unknown function (DUF6093) [PF19586.5]								0		4	FALSE
	Brachybacterium ASF−6_1__0_partial-cat_4_75	Brachybacterium ASF−6	Brachybacterium ASF−6_1__0_partial-cat_4	75	48304	48660	1	D			YP_009792191.1	YP_009792191.1 tail completion or Neck1 protein [Brevibacterium phage LuckyBarnes]	FALSE	0.479	102	8.384e-25								Bacteriophage HK97-gp10, putative tail-component [PF04883.17]					VOG49677	REFSEQ tail completion or Neck1 protein; Xu	Xu	0		4	FALSE
	Brachybacterium ASF−6_1__0_partial-cat_4_76	Brachybacterium ASF−6	Brachybacterium ASF−6_1__0_partial-cat_4	76	48660	49058	1	E																								0		4	FALSE
	Brachybacterium ASF−6_1__0_partial-cat_4_77	Brachybacterium ASF−6	Brachybacterium ASF−6_1__0_partial-cat_4	77	49058	49327	1	E																								0		4	FALSE
	Brachybacterium ASF−6_1__0_partial-cat_4_78	Brachybacterium ASF−6	Brachybacterium ASF−6_1__0_partial-cat_4	78	49330	49875	1	E																								0		4	FALSE
	Brachybacterium ASF−6_1__0_partial-cat_4_79	Brachybacterium ASF−6	Brachybacterium ASF−6_1__0_partial-cat_4	79	49907	50476	1	E			YP_010655928.1	YP_010655928.1 tail assembly chaperone [Arthrobacter phage Hestia]	FALSE	0.376	64	8.005e-11													VOG53063	REFSEQ tail assembly chaperone; Xu	Xu	0		4	FALSE
	Brachybacterium ASF−6_1__0_partial-cat_4_80	Brachybacterium ASF−6	Brachybacterium ASF−6_1__0_partial-cat_4	80	50536	50778	1	E																								0		4	FALSE
	Brachybacterium ASF−6_1__0_partial-cat_4_81	Brachybacterium ASF−6	Brachybacterium ASF−6_1__0_partial-cat_4	81	50796	54374	1	E			YP_010080434.1	YP_010080434.1 tail tape measure protein [Brevibacterium phage AGM1]	TRUE	0.365	464	6.809e-134													VOG66598	REFSEQ tail length tape measure protein; Xu	Xu	0		4	FALSE
	Brachybacterium ASF−6_1__0_partial-cat_4_82	Brachybacterium ASF−6	Brachybacterium ASF−6_1__0_partial-cat_4	82	54371	55135	1	E																								0		4	FALSE
	Brachybacterium ASF−6_1__0_partial-cat_4_83	Brachybacterium ASF−6	Brachybacterium ASF−6_1__0_partial-cat_4	83	55144	57423	1	E																								0		4	FALSE
	Brachybacterium ASF−6_1__0_partial-cat_4_84	Brachybacterium ASF−6	Brachybacterium ASF−6_1__0_partial-cat_4	84	57416	57892	1	E																								0		4	FALSE
	Brachybacterium ASF−6_1__0_partial-cat_4_85	Brachybacterium ASF−6	Brachybacterium ASF−6_1__0_partial-cat_4	85	57958	59919	1	E			YP_009603201.1	YP_009603201.1 tail protein [Arthrobacter phage Amigo]	FALSE	0.33	80	5.576e-14																0		4	FALSE
	Brachybacterium ASF−6_1__0_partial-cat_4_86	Brachybacterium ASF−6	Brachybacterium ASF−6_1__0_partial-cat_4	86	59986	60762	1	E																								0		4	FALSE
	Brachybacterium ASF−6_1__0_partial-cat_4_87	Brachybacterium ASF−6	Brachybacterium ASF−6_1__0_partial-cat_4	87	60808	62586	1	D			YP_010080442.1	YP_010080442.1 peptidoglycan-binding protein [Brevibacterium phage AGM1]	FALSE	0.372	189	1.364e-48	MER0129967	M15B	MER0129967 - subfamily M15B unassigned peptidases (Jonesia denitrificans) [M15.UPB]#M15B#{peptidase unit: 22-151}~source YP_003162125~	FALSE	0.304	63	1.255e-08	D-alanyl-D-alanine carboxypeptidase [PF02557.22]								0		4	FALSE	P
	Brachybacterium ASF−6_1__0_partial-cat_4_88	Brachybacterium ASF−6	Brachybacterium ASF−6_1__0_partial-cat_4	88	62586	63119	1	E																								0		4	FALSE
	Brachybacterium ASF−6_1__0_partial-cat_4_89	Brachybacterium ASF−6	Brachybacterium ASF−6_1__0_partial-cat_4	89	63112	63564	1	E																								0		4	FALSE
	Brachybacterium ASF−6_1__0_partial-cat_4_90	Brachybacterium ASF−6	Brachybacterium ASF−6_1__0_partial-cat_4	90	63561	63905	1	E																								0		4	FALSE
	Brachybacterium ASF−6_1__0_partial-cat_4_91	Brachybacterium ASF−6	Brachybacterium ASF−6_1__0_partial-cat_4	91	64021	64251	-1	E																								0		4	FALSE
	Brachybacterium ASF−6_1__0_partial-cat_4_92	Brachybacterium ASF−6	Brachybacterium ASF−6_1__0_partial-cat_4	92	64405	64656	1	E																								0		4	FALSE
	Brachybacterium ASF−6_1__0_partial-cat_4_93	Brachybacterium ASF−6	Brachybacterium ASF−6_1__0_partial-cat_4	93	64970	66040	1	E			YP_010653307.1	YP_010653307.1 hypothetical protein PP492_gp32 [Gordonia phage Ohgeesy]	FALSE	0.372	186	4.024e-50													VOG37068	REFSEQ hypothetical protein; Xu	Xu	0		4	FALSE
	Brachybacterium ASF−6_1__0_partial-cat_4_94	Brachybacterium ASF−6	Brachybacterium ASF−6_1__0_partial-cat_4	94	66006	66209	1	E																								0		4	FALSE
	Brachybacterium ASF−6_1__0_partial-cat_4_95	Brachybacterium ASF−6	Brachybacterium ASF−6_1__0_partial-cat_4	95	66293	66562	-1	E																								0		4	FALSE
	Brachybacterium ASF−6_1__0_partial-cat_4_96	Brachybacterium ASF−6	Brachybacterium ASF−6_1__0_partial-cat_4	96	66624	66860	-1	E																								0		4	FALSE
	Brachybacterium ASF−6_1__0_partial-cat_4_97	Brachybacterium ASF−6	Brachybacterium ASF−6_1__0_partial-cat_4	97	66910	67104	-1	E																								0		4	FALSE
	Brachybacterium ASF−6_1__0_partial-cat_4_98	Brachybacterium ASF−6	Brachybacterium ASF−6_1__0_partial-cat_4	98	67315	68259	-1	C	K12511	tight adherence protein C																						0		4	FALSE
	Brachybacterium ASF−6_1__0_partial-cat_4_99	Brachybacterium ASF−6	Brachybacterium ASF−6_1__0_partial-cat_4	99	68256	69128	-1	C	K12510	tight adherence protein B																						0		4	FALSE
	Brachybacterium ASF−6_1__0_partial-cat_4_100	Brachybacterium ASF−6	Brachybacterium ASF−6_1__0_partial-cat_4	100	69125	70351	-1	C	K02283	pilus assembly protein CpaF [EC:7.4.2.8]														Type II/IV secretion system protein [PF00437.27]								0		4	FALSE
	Brachybacterium ASF−6_1__0_partial-cat_4_101	Brachybacterium ASF−6	Brachybacterium ASF−6_1__0_partial-cat_4	101	70548	71702	1	C	K07058	membrane protein														Virulence factor BrkB [PF03631.20]								0		4	FALSE
	Brachybacterium ASF−6_1__0_partial-cat_4_102	Brachybacterium ASF−6	Brachybacterium ASF−6_1__0_partial-cat_4	102	71704	72450	1	D			NP_046670.1	NP_046670.1 SOS response-associated peptidase [Bacillus phage SPBc2]	FALSE	0.305	115	4.191e-27								SOS response associated peptidase (SRAP) [PF02586.19]					VOG12133	sp|O31916|YOQW_BACSU Abasic site processing protein YoqW; Xh	Xh	0		4	FALSE
	Brachybacterium ASF−6_1__0_partial-cat_4_103	Brachybacterium ASF−6	Brachybacterium ASF−6_1__0_partial-cat_4	103	72535	73935	1	D																Histidine kinase [PF07730.19]								0		4	FALSE
	Brachybacterium ASF−6_1__0_partial-cat_4_104	Brachybacterium ASF−6	Brachybacterium ASF−6_1__0_partial-cat_4	104	73932	74621	1	D																Response regulator receiver domain [PF00072.30]; Bacterial regulatory proteins, luxR family [PF00196.25]								0		4	FALSE
	Brachybacterium ASF−6_1__0_partial-cat_4_105	Brachybacterium ASF−6	Brachybacterium ASF−6_1__0_partial-cat_4	105	74869	75621	1	C	K02003	putative ABC transport system ATP-binding protein	YP_004957306.1	YP_004957306.1 ABC transporter [Planktothrix phage PaV-LD]	FALSE	0.404	143	6.368e-37								ABC transporter [PF00005.33]; RecF/RecN/SMC N terminal domain [PF02463.25]					VOG38029	sp|P44662|Y361_HAEIN Probable iron transport system ATP-binding protein HI_0361; Xh	Xh	0		4	FALSE	M
	Brachybacterium ASF−6_1__0_partial-cat_4_106	Brachybacterium ASF−6	Brachybacterium ASF−6_1__0_partial-cat_4	106	76082	76936	-1	E																								0		4	FALSE
	Brachybacterium ASF−6_1__0_partial-cat_4_107	Brachybacterium ASF−6	Brachybacterium ASF−6_1__0_partial-cat_4	107	76975	78135	1	C	K02004	putative ABC transport system permease protein														FtsX-like permease C-terminal [PF02687.27]								0		4	FALSE	M
	Brachybacterium ASF−6_1__0_partial-cat_4_108	Brachybacterium ASF−6	Brachybacterium ASF−6_1__0_partial-cat_4	108	78373	78969	-1	E																								0		4	FALSE
	Brachybacterium ASF−6_1__0_partial-cat_4_109	Brachybacterium ASF−6	Brachybacterium ASF−6_1__0_partial-cat_4	109	79140	79415	1	C	K18955	WhiB family transcriptional regulator, redox-sensing transcriptional regulator	YP_009964149.1	YP_009964149.1 WhiB family transcription factor [Mycobacterium phage Mendokysei]	FALSE	0.521	76	2.202e-16								Transcription factor WhiB [PF02467.21]								0		4	FALSE
	Brachybacterium ASF−6_1__0_partial-cat_4_110	Brachybacterium ASF−6	Brachybacterium ASF−6_1__0_partial-cat_4	110	79531	81021	-1	C	K00936	two-component system, sensor histidine kinase PdtaS [EC:2.7.13.3]														Histidine kinase PdtaS, GAF domain [PF12282.15]; Histidine kinase [PF07568.18]; Histidine kinase-, DNA gyrase B-, and HSP90-like ATPase [PF02518.31]; HWE histidine kinase [PF07536.20]; Histidine kinase-like ATPase domain [PF13581.12]								0		4	FALSE
	Brachybacterium ASF−6_1__0_partial-cat_4_111	Brachybacterium ASF−6	Brachybacterium ASF−6_1__0_partial-cat_4	111	81121	81627	1	D																Protein of unknown function (DUF2505) [PF10698.15]								0		4	FALSE
	Brachybacterium ASF−6_1__0_partial-cat_4_112	Brachybacterium ASF−6	Brachybacterium ASF−6_1__0_partial-cat_4	112	81722	82204	-1	D																Family of unknown function (DUF6912) [PF21853.1]								0		4	FALSE
	Brachybacterium ASF−6_1__0_partial-cat_4_113	Brachybacterium ASF−6	Brachybacterium ASF−6_1__0_partial-cat_4	113	82240	83463	-1	D																NUBPL iron-transfer P-loop NTPase [PF10609.15]; Cellulose biosynthesis protein BcsQ [PF06564.18]; AAA domain [PF13614.12]; CobQ/CobB/MinD/ParA nucleotide binding domain [PF01656.29]								0		4	FALSE
	Brachybacterium ASF−6_1__0_partial-cat_4_114	Brachybacterium ASF−6	Brachybacterium ASF−6_1__0_partial-cat_4	114	83460	84101	-1	E																								0		4	FALSE
	Brachybacterium ASF−6_1__0_partial-cat_4_115	Brachybacterium ASF−6	Brachybacterium ASF−6_1__0_partial-cat_4	115	84317	84556	1	E																								0		4	FALSE
	Brachybacterium ASF−6_1__0_partial-cat_4_116	Brachybacterium ASF−6	Brachybacterium ASF−6_1__0_partial-cat_4	116	84646	85191	-1	E																								0		4	FALSE
	Brachybacterium ASF−6_1__0_partial-cat_4_117	Brachybacterium ASF−6	Brachybacterium ASF−6_1__0_partial-cat_4	117	85477	86550	1	E																								0		4	FALSE
	Brachybacterium ASF−6_1__0_partial-cat_4_118	Brachybacterium ASF−6	Brachybacterium ASF−6_1__0_partial-cat_4	118	86550	86951	1	D																Family of unknown function (DUF6459) [PF20060.4]								0		4	FALSE
	Brachybacterium ASF−6_1__0_partial-cat_4_119	Brachybacterium ASF−6	Brachybacterium ASF−6_1__0_partial-cat_4	119	87137	90166	-1	C	K03070	preprotein translocase subunit SecA [EC:7.4.2.8]														SecA DEAD-like domain [PF07517.20]; SecA P-loop domain [PF21090.3]; SecA Wing and Scaffold domain [PF07516.18]; SecA preprotein cross-linking domain [PF01043.26]								0		4	FALSE
	Brachybacterium ASF−6_1__0_partial-cat_4_120	Brachybacterium ASF−6	Brachybacterium ASF−6_1__0_partial-cat_4	120	90266	91708	-1	C	K09927	uncharacterized protein														DNA glycosylase AlkZ-like [PF06224.18]								0		4	FALSE
	Brachybacterium ASF−6_1__0_partial-cat_4_121	Brachybacterium ASF−6	Brachybacterium ASF−6_1__0_partial-cat_4	121	91800	92492	-1	C	K05808	ribosome hibernation promoting factor														Sigma 54 modulation/S30EA ribosomal protein C terminus [PF16321.10]; Sigma 54 modulation protein / S30EA ribosomal protein [PF02482.25]								0		4	FALSE
	Brachybacterium ASF−6_1__0_partial-cat_4_122	Brachybacterium ASF−6	Brachybacterium ASF−6_1__0_partial-cat_4	122	92660	93541	-1	E																								0		4	FALSE
	Brachybacterium ASF−6_1__0_partial-cat_4_123	Brachybacterium ASF−6	Brachybacterium ASF−6_1__0_partial-cat_4	123	93699	95402	-1	D																Lipoprotein LpqB beta-propeller domain [PF10647.15]								0		4	FALSE
	Brachybacterium ASF−6_1__0_partial-cat_4_124	Brachybacterium ASF−6	Brachybacterium ASF−6_1__0_partial-cat_4	124	95399	97189	-1	C	K07654	two-component system, OmpR family, sensor histidine kinase MtrB [EC:2.7.13.3]	NP_077550.1	NP_077550.1 EsV-1-65 [Ectocarpus siliculosus virus 1]	FALSE	0.237	74	3.076e-12								Histidine kinase-, DNA gyrase B-, and HSP90-like ATPase [PF02518.31]; HAMP domain [PF00672.30]; His Kinase A (phospho-acceptor) domain [PF00512.31]								0		4	FALSE
	Brachybacterium ASF−6_1__0_partial-cat_4_125	Brachybacterium ASF−6	Brachybacterium ASF−6_1__0_partial-cat_4	125	97206	97901	-1	C	K07670	two-component system, OmpR family, response regulator MtrA	YP_002154639.1	YP_002154639.1 putative sensor histidine kinase [Feldmannia species virus]	FALSE	0.328	65	1.463e-10								Transcriptional regulatory protein, C terminal [PF00486.34]; Response regulator receiver domain [PF00072.30]					VOG28433	REFSEQ hybrid sensor histidine kinase - response regulator; Xu	Xu	0		4	FALSE	F
	Brachybacterium ASF−6_1__0_partial-cat_4_126	Brachybacterium ASF−6	Brachybacterium ASF−6_1__0_partial-cat_4	126	98098	99234	1	D																Domain of unknown function (DUF7847) [PF25231.1]; Family of unknown function (DUF7544) [PF24400.1]								0		4	FALSE	F
	Brachybacterium ASF−6_1__0_partial-cat_4_127	Brachybacterium ASF−6	Brachybacterium ASF−6_1__0_partial-cat_4	127	99231	99923	1	E																								0		4	FALSE	F
	Brachybacterium ASF−6_1__0_partial-cat_4_128	Brachybacterium ASF−6	Brachybacterium ASF−6_1__0_partial-cat_4	128	99920	101137	1	D																Domain of unknown function (DUF4350) [PF14258.12]								0		4	FALSE	F
	Brachybacterium ASF−6_1__0_partial-cat_4_129	Brachybacterium ASF−6	Brachybacterium ASF−6_1__0_partial-cat_4	129	101134	102195	1	C	K03924	MoxR-like ATPase [EC:3.6.3.-]														ATPase family associated with various cellular activities (AAA) [PF07726.17]; AAA domain (dynein-related subfamily) [PF07728.20]; AAA lid domain [PF17863.7]; MoxR domain in the MoxR-vWA-beta-propeller ternary systems [PF20030.5]; Magnesium chelatase, subunit ChlI [PF01078.27]; MCM P-loop domain [PF00493.29]; Holliday junction DNA helicase RuvB P-loop domain [PF05496.18]; Sigma-54 interaction doma…								0		4	FALSE	F
	Carnobacterium maltaromaticum ASF−1_1__0_partial-cat_4_1	Carnobacterium maltaromaticum ASF−1	Carnobacterium maltaromaticum ASF−1_1__0_partial-cat_4	1	1	756	-1	C	K01803	triosephosphate isomerase (TIM) [EC:5.3.1.1]														Triosephosphate isomerase [PF00121.24]								0		5	FALSE	MFB
	Carnobacterium maltaromaticum ASF−1_1__0_partial-cat_4_2	Carnobacterium maltaromaticum ASF−1	Carnobacterium maltaromaticum ASF−1_1__0_partial-cat_4	2	784	1968	-1	C	K00927	phosphoglycerate kinase [EC:2.7.2.3]														Phosphoglycerate kinase [PF00162.24]								0		4	FALSE	MKFB
	Carnobacterium maltaromaticum ASF−1_1__0_partial-cat_4_3	Carnobacterium maltaromaticum ASF−1	Carnobacterium maltaromaticum ASF−1_1__0_partial-cat_4	3	2099	3106	-1	C	K00134	glyceraldehyde 3-phosphate dehydrogenase (phosphorylating) [EC:1.2.1.12]														Glyceraldehyde 3-phosphate dehydrogenase, C-terminal domain [PF02800.25]; Glyceraldehyde 3-phosphate dehydrogenase, NAD binding domain [PF00044.30]								0		4	FALSE	MKFB
	Carnobacterium maltaromaticum ASF−1_1__0_partial-cat_4_4	Carnobacterium maltaromaticum ASF−1	Carnobacterium maltaromaticum ASF−1_1__0_partial-cat_4	4	3148	4185	-1	C	K05311	central glycolytic genes regulator														Putative sugar-binding domain [PF04198.19]; CggR N-terminal DNA binding domain [PF21715.3]								0		4	FALSE	F
	Carnobacterium maltaromaticum ASF−1_1__0_partial-cat_4_5	Carnobacterium maltaromaticum ASF−1	Carnobacterium maltaromaticum ASF−1_1__0_partial-cat_4	5	4588	5943	-1	C	K03092	RNA polymerase sigma-54 factor														Sigma-54, DNA binding domain [PF04552.19]; Sigma-54 factor, core binding domain [PF04963.19]; Sigma-54 factor, Activator interacting domain (AID) [PF00309.25]								0		4	FALSE	F
	Carnobacterium maltaromaticum ASF−1_1__0_partial-cat_4_6	Carnobacterium maltaromaticum ASF−1	Carnobacterium maltaromaticum ASF−1_1__0_partial-cat_4	6	6268	6969	-1	D			YP_009910557.1	YP_009910557.1 morphogenesis protein [Bacillus phage Karezi]	FALSE	0.535	180	7.939e-50								Phage tail lysozyme [PF18013.6]					VOG28403	sp|P07538|GP13_BPPZA Morphogenesis protein 1; XhXpXs	Xs;Xh;Xp	0		4	FALSE	V
	Carnobacterium maltaromaticum ASF−1_1__0_partial-cat_4_7	Carnobacterium maltaromaticum ASF−1	Carnobacterium maltaromaticum ASF−1_1__0_partial-cat_4	7	7211	7387	-1	E																								0		4	FALSE
	Carnobacterium maltaromaticum ASF−1_1__0_partial-cat_4_8	Carnobacterium maltaromaticum ASF−1	Carnobacterium maltaromaticum ASF−1_1__0_partial-cat_4	8	7534	7920	1	E																								0		4	FALSE
	Carnobacterium maltaromaticum ASF−1_1__0_partial-cat_4_9	Carnobacterium maltaromaticum ASF−1	Carnobacterium maltaromaticum ASF−1_1__0_partial-cat_4	9	7892	8041	1	E																								0		4	FALSE
	Carnobacterium maltaromaticum ASF−1_1__0_partial-cat_4_10	Carnobacterium maltaromaticum ASF−1	Carnobacterium maltaromaticum ASF−1_1__0_partial-cat_4	10	8086	9093	-1	C	K07273	lysozyme	YP_010742668.1	YP_010742668.1 putative N-acetylmuramoyl-L-alanine amidase [Bacillus phage vB_BanS_Athena]	FALSE	0.41	184	9.725e-50								Glycosyl hydrolases family 25 [PF01183.26]; LysM domain [PF01476.26]	GH25	GH25 lysozyme (EC 3.2.1.17)	3.2.1.17	GH25.hmm				0		4	FALSE
	Carnobacterium maltaromaticum ASF−1_1__0_partial-cat_4_11	Carnobacterium maltaromaticum ASF−1	Carnobacterium maltaromaticum ASF−1_1__0_partial-cat_4	11	9093	9410	-1	D																Bacteriophage A118-like holin, Hol118 [PF06946.16]								0		4	FALSE
	Carnobacterium maltaromaticum ASF−1_1__0_partial-cat_4_12	Carnobacterium maltaromaticum ASF−1	Carnobacterium maltaromaticum ASF−1_1__0_partial-cat_4	12	9629	10000	-1	E																								0		4	FALSE
	Carnobacterium maltaromaticum ASF−1_1__0_partial-cat_4_13	Carnobacterium maltaromaticum ASF−1	Carnobacterium maltaromaticum ASF−1_1__0_partial-cat_4	13	10089	10304	-1	E																								0		4	FALSE
	Carnobacterium maltaromaticum ASF−1_1__0_partial-cat_4_14	Carnobacterium maltaromaticum ASF−1	Carnobacterium maltaromaticum ASF−1_1__0_partial-cat_4	14	10307	11620	-1	D			YP_009103086.1	YP_009103086.1 minor head protein [Enterococcus phage EFC-1]	TRUE	0.464	381	9.046e-116								Prophage endopeptidase tail [PF06605.17]					VOG66063	REFSEQ minor head protein; Xu	Xu	0		4	FALSE
	Carnobacterium maltaromaticum ASF−1_1__0_partial-cat_4_15	Carnobacterium maltaromaticum ASF−1	Carnobacterium maltaromaticum ASF−1_1__0_partial-cat_4	15	11659	12273	-1	D			YP_009273348.1	YP_009273348.1 minor head protein [Bacillus phage vB_BhaS-171]	FALSE	0.559	215	2.338e-62								Prophage endopeptidase tail N-terminal domain [PF18994.6]								0		4	FALSE
	Carnobacterium maltaromaticum ASF−1_1__0_partial-cat_4_16	Carnobacterium maltaromaticum ASF−1	Carnobacterium maltaromaticum ASF−1_1__0_partial-cat_4	16	12287	13837	-1	D			YP_010684151.1	YP_010684151.1 tail protein [Klebsiella phage pKp383]	FALSE	0.341	81	1.513e-14								GDSL-like Lipase/Acylhydrolase family [PF13472.12]								0		4	FALSE
	Carnobacterium maltaromaticum ASF−1_1__0_partial-cat_4_17	Carnobacterium maltaromaticum ASF−1	Carnobacterium maltaromaticum ASF−1_1__0_partial-cat_4	17	13851	14960	-1	D			YP_009273343.1	YP_009273343.1 hypothetical protein BH781_gp19 [Bacillus phage vB_BhaS-171]	FALSE	0.338	118	5.186e-27								Phage tail protein RIFT-related domain [PF05709.17]					VOG35795	sp|O48459|DIT_BPSPP Distal tail protein; XpXrXs	Xr;Xs;Xp	0		4	FALSE	V
	Carnobacterium maltaromaticum ASF−1_1__0_partial-cat_4_18	Carnobacterium maltaromaticum ASF−1	Carnobacterium maltaromaticum ASF−1_1__0_partial-cat_4	18	14957	18235	-1	E			NP_862888.1	NP_862888.1 tail length tape measure protein [Streptococcus phage SM1]	TRUE	0.287	409	8.724e-117													VOG45750	REFSEQ tail length tape measure protein; Xu	Xu	0		4	FALSE
	Carnobacterium maltaromaticum ASF−1_1__0_partial-cat_4_19	Carnobacterium maltaromaticum ASF−1	Carnobacterium maltaromaticum ASF−1_1__0_partial-cat_4	19	18238	18819	-1	D			YP_009044685.1	YP_009044685.1 bacterioGp15 family protein [Listeria phage LP-030-3]	FALSE	0.369	125	1.996e-31								Bacteriophage Gp15 protein [PF06854.16]					VOG06957	REFSEQ hypothetical protein; Xu	Xu	0		4	FALSE
	Carnobacterium maltaromaticum ASF−1_1__0_partial-cat_4_20	Carnobacterium maltaromaticum ASF−1	Carnobacterium maltaromaticum ASF−1_1__0_partial-cat_4	20	18829	19260	-1	E			NP_438152.1	NP_438152.1 hypothetical protein-phage associated [Streptococcus phage phiNIH1.1]	FALSE	0.322	68	1.753e-12													VOG52807	REFSEQ hypothetical protein; Xu	Xu	0		4	FALSE
	Carnobacterium maltaromaticum ASF−1_1__0_partial-cat_4_21	Carnobacterium maltaromaticum ASF−1	Carnobacterium maltaromaticum ASF−1_1__0_partial-cat_4	21	19325	19720	-1	E			YP_003347399.1	YP_003347399.1 major tail protein [Enterococcus phage phiFL4A]	FALSE	0.538	118	4.792e-30																0		4	FALSE
	Carnobacterium maltaromaticum ASF−1_1__0_partial-cat_4_22	Carnobacterium maltaromaticum ASF−1	Carnobacterium maltaromaticum ASF−1_1__0_partial-cat_4	22	19659	20108	-1	E			YP_010664764.1	YP_010664764.1 major tail protein [Streptococcus phage IPP55]	FALSE	0.691	204	1.013e-59													VOG37795	REFSEQ major tail protein; Xu	Xu	0		4	FALSE
	Carnobacterium maltaromaticum ASF−1_1__0_partial-cat_4_23	Carnobacterium maltaromaticum ASF−1	Carnobacterium maltaromaticum ASF−1_1__0_partial-cat_4	23	20109	20504	-1	E			YP_164423.1	YP_164423.1 minor head protein [Bacillus phage BCASJ1c]	FALSE	0.555	137	9.149e-37													VOG41119	REFSEQ minor head protein; Xu	Xu	0		4	FALSE
	Carnobacterium maltaromaticum ASF−1_1__0_partial-cat_4_24	Carnobacterium maltaromaticum ASF−1	Carnobacterium maltaromaticum ASF−1_1__0_partial-cat_4	24	20504	20827	-1	D			YP_164422.1	YP_164422.1 minor head protein [Bacillus phage BCASJ1c]	FALSE	0.554	111	2.607e-28								Minor capsid protein [PF11114.13]								0		4	FALSE
	Carnobacterium maltaromaticum ASF−1_1__0_partial-cat_4_25	Carnobacterium maltaromaticum ASF−1	Carnobacterium maltaromaticum ASF−1_1__0_partial-cat_4	25	20827	21165	-1	D			YP_164421.1	YP_164421.1 head-tail adaptor [Bacillus phage BCASJ1c]	FALSE	0.722	166	5.029e-47								Minor capsid protein [PF10665.14]					VOG30731	sp|Q04769|YG35_BPLLH Uncharacterized protein ORF5; Xu	Xu	0		4	FALSE
	Carnobacterium maltaromaticum ASF−1_1__0_partial-cat_4_26	Carnobacterium maltaromaticum ASF−1	Carnobacterium maltaromaticum ASF−1_1__0_partial-cat_4	26	21162	21566	-1	E			YP_164420.1	YP_164420.1 head-tail adaptor [Bacillus phage BCASJ1c]	FALSE	0.572	149	1.102e-40													VOG26361	sp|Q04768|YG34_BPLLH Uncharacterized protein ORF4; Xu	Xu	0		4	FALSE
	Carnobacterium maltaromaticum ASF−1_1__0_partial-cat_4_27	Carnobacterium maltaromaticum ASF−1	Carnobacterium maltaromaticum ASF−1_1__0_partial-cat_4	27	21606	21851	-1	D			YP_009286350.1	YP_009286350.1 major head protein [Lactococcus phage 98201]	FALSE	0.56	84	2.447e-19								Bacterial Ig-like domain (group 2) [PF02368.24]								0		4	FALSE
	Carnobacterium maltaromaticum ASF−1_1__0_partial-cat_4_28	Carnobacterium maltaromaticum ASF−1	Carnobacterium maltaromaticum ASF−1_1__0_partial-cat_4	28	21869	22729	-1	E			YP_008772048.1	YP_008772048.1 major head protein [Lactobacillus phage phiJB]	TRUE	0.667	374	6.603e-116																0		4	FALSE
	Carnobacterium maltaromaticum ASF−1_1__0_partial-cat_4_29	Carnobacterium maltaromaticum ASF−1	Carnobacterium maltaromaticum ASF−1_1__0_partial-cat_4	29	22732	23295	-1	D			YP_164417.1	YP_164417.1 head scaffolding protein [Bacillus phage BCASJ1c]	FALSE	0.385	115	5.515e-28								Phage capsid assembly scaffolding protein [PF06810.17]					VOG59793	sp|Q38580|SCAF_BPSPP Capsid assembly scaffolding protein; Xs	Xs	0		4	FALSE	V
	Carnobacterium maltaromaticum ASF−1_1__0_partial-cat_4_30	Carnobacterium maltaromaticum ASF−1	Carnobacterium maltaromaticum ASF−1_1__0_partial-cat_4	30	23389	24546	-1	D			YP_164415.1	YP_164415.1 minor head protein [Bacillus phage BCASJ1c]	TRUE	0.599	448	1.369e-139								Phage minor capsid protein 2 [PF06152.16]					VOG68294	sp|Q04765|VSP1_BPLLH Structural protein; Xs	Xs	0		4	FALSE	V
	Carnobacterium maltaromaticum ASF−1_1__0_partial-cat_4_31	Carnobacterium maltaromaticum ASF−1	Carnobacterium maltaromaticum ASF−1_1__0_partial-cat_4	31	24546	26045	-1	E			YP_164413.1	YP_164413.1 portal protein [Bacillus phage BCASJ1c]	TRUE	0.42	379	4.576e-114													VOG19178	REFSEQ portal protein; Xu	Xu	0		4	FALSE
	Carnobacterium maltaromaticum ASF−1_1__0_partial-cat_4_32	Carnobacterium maltaromaticum ASF−1	Carnobacterium maltaromaticum ASF−1_1__0_partial-cat_4	32	26061	27359	-1	E			YP_009204845.1	YP_009204845.1 PBSX family terminase large subunit [Listeria phage vB_LmoS_188]	TRUE	0.629	531	1.609e-167													VOG55957	sp|Q05219|VG13_BPML5 Gene 13 protein; Xu	Xu	0		4	FALSE
	Carnobacterium maltaromaticum ASF−1_1__0_partial-cat_4_33	Carnobacterium maltaromaticum ASF−1	Carnobacterium maltaromaticum ASF−1_1__0_partial-cat_4	33	27331	28140	-1	C	K07474	phage terminase small subunit	YP_164411.1	YP_164411.1 terminase small subunit [Bacillus phage BCASJ1c]	FALSE	0.393	175	2.452e-47								Terminase small subunit [PF03592.21]; Putative ATPase subunit of terminase (gpP-like) [PF06056.18]					VOG64443	sp|P68928|TERS_BPSF6 Terminase small subunit; Xr	Xr	0		4	FALSE	V
	Carnobacterium maltaromaticum ASF−1_1__0_partial-cat_4_34	Carnobacterium maltaromaticum ASF−1	Carnobacterium maltaromaticum ASF−1_1__0_partial-cat_4	34	28205	28378	-1	E																								0		4	FALSE
	Carnobacterium maltaromaticum ASF−1_1__0_partial-cat_4_35	Carnobacterium maltaromaticum ASF−1	Carnobacterium maltaromaticum ASF−1_1__0_partial-cat_4	35	28368	28955	-1	D			YP_009218253.1	YP_009218253.1 Rnase H [Enterococcus phage EFDG1]	FALSE	0.588	215	1.585e-62								3'-5' exoribonuclease Rv2179c-like domain [PF16473.11]					VOG26061	sp|P9WJ72|EXRBN_MYCTO 3'-5' exoribonuclease MT2234.1; Xu	Xu	0		4	FALSE
	Carnobacterium maltaromaticum ASF−1_1__0_partial-cat_4_36	Carnobacterium maltaromaticum ASF−1	Carnobacterium maltaromaticum ASF−1_1__0_partial-cat_4	36	29379	29471	-1	E																								0		4	FALSE
	Carnobacterium maltaromaticum ASF−1_1__0_partial-cat_4_37	Carnobacterium maltaromaticum ASF−1	Carnobacterium maltaromaticum ASF−1_1__0_partial-cat_4	37	29942	30373	-1	E			YP_003347491.1	YP_003347491.1 transcriptional activator [Enterococcus phage phiFL1A]	FALSE	0.381	91	1.165e-20													VOG08025	sp|O34055|ARPU_BPO12 Putative autolysin regulatory protein ArpU; Xu	Xu	0		4	FALSE
	Carnobacterium maltaromaticum ASF−1_1__0_partial-cat_4_38	Carnobacterium maltaromaticum ASF−1	Carnobacterium maltaromaticum ASF−1_1__0_partial-cat_4	38	30386	30514	-1	E																								0		4	FALSE
	Carnobacterium maltaromaticum ASF−1_1__0_partial-cat_4_39	Carnobacterium maltaromaticum ASF−1	Carnobacterium maltaromaticum ASF−1_1__0_partial-cat_4	39	30511	31017	-1	E																								0		4	FALSE
	Carnobacterium maltaromaticum ASF−1_1__0_partial-cat_4_40	Carnobacterium maltaromaticum ASF−1	Carnobacterium maltaromaticum ASF−1_1__0_partial-cat_4	40	31019	31222	-1	E																								0		4	FALSE
	Carnobacterium maltaromaticum ASF−1_1__0_partial-cat_4_41	Carnobacterium maltaromaticum ASF−1	Carnobacterium maltaromaticum ASF−1_1__0_partial-cat_4	41	31258	31440	-1	E																								0		4	FALSE
	Carnobacterium maltaromaticum ASF−1_1__0_partial-cat_4_42	Carnobacterium maltaromaticum ASF−1	Carnobacterium maltaromaticum ASF−1_1__0_partial-cat_4	42	31437	31589	-1	E																								0		4	FALSE
	Carnobacterium maltaromaticum ASF−1_1__0_partial-cat_4_43	Carnobacterium maltaromaticum ASF−1	Carnobacterium maltaromaticum ASF−1_1__0_partial-cat_4	43	31605	32051	-1	C	K03111	single-strand DNA-binding protein	YP_009835562.1	YP_009835562.1 single strand DNA binding protein [Lactobacillus phage LJ]	FALSE	0.616	181	1.624e-51								Single-strand binding protein family [PF00436.31]					VOG30786	sp|P9WGD5|SSB_MYCTU Single-stranded DNA-binding protein; Xu	Xu	0		4	FALSE
	Carnobacterium maltaromaticum ASF−1_1__0_partial-cat_4_44	Carnobacterium maltaromaticum ASF−1	Carnobacterium maltaromaticum ASF−1_1__0_partial-cat_4	44	32051	32398	-1	E																								0		4	FALSE
	Carnobacterium maltaromaticum ASF−1_1__0_partial-cat_4_45	Carnobacterium maltaromaticum ASF−1	Carnobacterium maltaromaticum ASF−1_1__0_partial-cat_4	45	32395	32625	-1	E																								0		4	FALSE
	Carnobacterium maltaromaticum ASF−1_1__0_partial-cat_4_46	Carnobacterium maltaromaticum ASF−1	Carnobacterium maltaromaticum ASF−1_1__0_partial-cat_4	46	32622	33065	-1	D			YP_008126743.1	YP_008126743.1 YopX family protein [Listeria phage LP-030-2]	FALSE	0.348	86	8.066e-19								YopX protein [PF09643.15]								0		4	FALSE
	Carnobacterium maltaromaticum ASF−1_1__0_partial-cat_4_47	Carnobacterium maltaromaticum ASF−1	Carnobacterium maltaromaticum ASF−1_1__0_partial-cat_4	47	33070	33468	-1	E																								0		4	FALSE
	Carnobacterium maltaromaticum ASF−1_1__0_partial-cat_4_48	Carnobacterium maltaromaticum ASF−1	Carnobacterium maltaromaticum ASF−1_1__0_partial-cat_4	48	33469	33690	-1	D																Family of unknown function (DUF6877) [PF21793.2]								0		4	FALSE
	Carnobacterium maltaromaticum ASF−1_1__0_partial-cat_4_49	Carnobacterium maltaromaticum ASF−1	Carnobacterium maltaromaticum ASF−1_1__0_partial-cat_4	49	33687	34181	-1	C	K03700	recombination protein U	YP_009831933.1	YP_009831933.1 Holliday junction resolvase [Aeribacillus phage AP45]	FALSE	0.347	90	6.501e-20								Recombination protein U [PF03838.20]					VOG56145	sp|C5D324|RECU_GEOSW Holliday junction resolvase RecU; Xr	Xr	0		4	FALSE	V
	Carnobacterium maltaromaticum ASF−1_1__0_partial-cat_4_50	Carnobacterium maltaromaticum ASF−1	Carnobacterium maltaromaticum ASF−1_1__0_partial-cat_4	50	34182	34811	-1	E																								0		4	FALSE
	Carnobacterium maltaromaticum ASF−1_1__0_partial-cat_4_51	Carnobacterium maltaromaticum ASF−1	Carnobacterium maltaromaticum ASF−1_1__0_partial-cat_4	51	34808	35053	-1	E																								0		4	FALSE
	Carnobacterium maltaromaticum ASF−1_1__0_partial-cat_4_52	Carnobacterium maltaromaticum ASF−1	Carnobacterium maltaromaticum ASF−1_1__0_partial-cat_4	52	35043	35210	-1	E																								0		4	FALSE
	Carnobacterium maltaromaticum ASF−1_1__0_partial-cat_4_53	Carnobacterium maltaromaticum ASF−1	Carnobacterium maltaromaticum ASF−1_1__0_partial-cat_4	53	35222	36058	-1	C	K02315	DNA replication protein DnaC	NP_695183.1	NP_695183.1 DnaC-like helicase loader [Lactobacillus phage phig1e]	FALSE	0.399	177	5.197e-48								IstB-like ATP binding protein [PF01695.23]; Bacterial DnaA ATPAse domain [PF00308.24]					VOG37168	sp|P0AEF0|DNAC_ECOLI Replicative helicase loader DnaC; XhXr	Xr;Xh	0		4	FALSE	V
	Carnobacterium maltaromaticum ASF−1_1__0_partial-cat_4_54	Carnobacterium maltaromaticum ASF−1	Carnobacterium maltaromaticum ASF−1_1__0_partial-cat_4	54	36039	36812	-1	D			YP_009006553.1	YP_009006553.1 replisome organizer N-terminal domain-containing protein [Oenococcus phage phiS11]	FALSE	0.463	238	2.575e-69								N-terminal phage replisome organiser (Phage_rep_org_N) [PF09681.16]; Conserved phage C-terminus (Phg_2220_C) [PF09524.15]					VOG65737	REFSEQ replication initiation protein; Xu	Xu	0		4	FALSE
	Carnobacterium maltaromaticum ASF−1_1__0_partial-cat_4_55	Carnobacterium maltaromaticum ASF−1	Carnobacterium maltaromaticum ASF−1_1__0_partial-cat_4	55	36785	37477	-1	D			YP_009835561.1	YP_009835561.1 hypothetical protein HWB35_gp05 [Lactobacillus phage LJ]	FALSE	0.399	149	3.97e-39								Putative HNHc nuclease [PF16784.11]					VOG10427	REFSEQ hypothetical protein; Xu	Xu	0		4	FALSE
	Carnobacterium maltaromaticum ASF−1_1__0_partial-cat_4_56	Carnobacterium maltaromaticum ASF−1	Carnobacterium maltaromaticum ASF−1_1__0_partial-cat_4	56	37474	38109	-1	D			YP_001468429.1	YP_001468429.1 Erf-like ssDNA annealing protein [Listeria phage A500]	FALSE	0.404	154	3.313e-41								ERF superfamily [PF04404.17]					VOG31171	sp|P04892|ERF_BPP22 Essential recombination function protein; Xh	Xh	0		4	FALSE
	Carnobacterium maltaromaticum ASF−1_1__0_partial-cat_4_57	Carnobacterium maltaromaticum ASF−1	Carnobacterium maltaromaticum ASF−1_1__0_partial-cat_4	57	38112	38630	-1	D			YP_007003595.1	YP_007003595.1 Mu Gam-like end protection [Lactobacillus phage Sha1]	FALSE	0.383	115	1.68e-28								Bacteriophage Mu Gam like protein [PF07352.17]					VOG37088	REFSEQ Mu Gam-like end protection; Xu	Xu	0		4	FALSE
	Carnobacterium maltaromaticum ASF−1_1__0_partial-cat_4_58	Carnobacterium maltaromaticum ASF−1	Carnobacterium maltaromaticum ASF−1_1__0_partial-cat_4	58	38627	38833	-1	E																								0		4	FALSE
	Carnobacterium maltaromaticum ASF−1_1__0_partial-cat_4_59	Carnobacterium maltaromaticum ASF−1	Carnobacterium maltaromaticum ASF−1_1__0_partial-cat_4	59	38827	39258	-1	E			YP_010676410.1	YP_010676410.1 hypothetical protein PQD68_gp054 [Carnobacterium phage cd2]	FALSE	0.4	102	3.253e-24													VOG35963	REFSEQ hypothetical protein; Xu	Xu	0		4	FALSE
	Carnobacterium maltaromaticum ASF−1_1__0_partial-cat_4_60	Carnobacterium maltaromaticum ASF−1	Carnobacterium maltaromaticum ASF−1_1__0_partial-cat_4	60	39314	39472	-1	E																								0		4	FALSE
	Carnobacterium maltaromaticum ASF−1_1__0_partial-cat_4_61	Carnobacterium maltaromaticum ASF−1	Carnobacterium maltaromaticum ASF−1_1__0_partial-cat_4	61	39478	39765	-1	E																								0		4	FALSE
	Carnobacterium maltaromaticum ASF−1_1__0_partial-cat_4_62	Carnobacterium maltaromaticum ASF−1	Carnobacterium maltaromaticum ASF−1_1__0_partial-cat_4	62	39762	39977	-1	E																								0		4	FALSE
	Carnobacterium maltaromaticum ASF−1_1__0_partial-cat_4_63	Carnobacterium maltaromaticum ASF−1	Carnobacterium maltaromaticum ASF−1_1__0_partial-cat_4	63	40218	40427	1	E																								0		4	FALSE
	Carnobacterium maltaromaticum ASF−1_1__0_partial-cat_4_64	Carnobacterium maltaromaticum ASF−1	Carnobacterium maltaromaticum ASF−1_1__0_partial-cat_4	64	40424	40594	-1	E																								0		4	FALSE
	Carnobacterium maltaromaticum ASF−1_1__0_partial-cat_4_65	Carnobacterium maltaromaticum ASF−1	Carnobacterium maltaromaticum ASF−1_1__0_partial-cat_4	65	40651	40944	-1	D																Domain of unknown function (DUF771) [PF05595.16]					VOG56647	REFSEQ DUF771 domain-containing protein; Xu	Xu	0		4	FALSE
	Carnobacterium maltaromaticum ASF−1_1__0_partial-cat_4_66	Carnobacterium maltaromaticum ASF−1	Carnobacterium maltaromaticum ASF−1_1__0_partial-cat_4	66	40957	41745	-1	C	K07741	anti-repressor protein	YP_009097915.1	YP_009097915.1 anti-repressor [Lactobacillus phage Ld25A]	FALSE	0.623	316	2.099e-96								Phage antirepressor protein KilAC domain [PF03374.19]; BRO family, N-terminal domain [PF02498.22]								0		4	FALSE
	Carnobacterium maltaromaticum ASF−1_1__0_partial-cat_4_67	Carnobacterium maltaromaticum ASF−1	Carnobacterium maltaromaticum ASF−1_1__0_partial-cat_4	67	41790	42005	-1	E			YP_010083440.1	YP_010083440.1 helix-turn-helix transcriptional regulator [Staphylococcus phage SA137ruMSSAST121PVL]	FALSE	0.481	65	8.788e-13																0		4	FALSE
	Carnobacterium maltaromaticum ASF−1_1__0_partial-cat_4_68	Carnobacterium maltaromaticum ASF−1	Carnobacterium maltaromaticum ASF−1_1__0_partial-cat_4	68	42161	42883	1	D			YP_010083439.1	YP_010083439.1 transcriptional regulator [Staphylococcus phage SA137ruMSSAST121PVL]	FALSE	0.382	158	5.877e-42	MER1045389	S24	MER1045389 - family S24 unassigned peptidases (Carnobacterium maltaromaticum) [S24.UPW]#S24#{peptidase unit: 156-241}~source K8EK36~	FALSE	0.881	160	1.542e-42	Peptidase S24-like [PF00717.28]; Helix-turn-helix domain [PF12844.13]								0		4	FALSE	P
	Carnobacterium maltaromaticum ASF−1_1__0_partial-cat_4_69	Carnobacterium maltaromaticum ASF−1	Carnobacterium maltaromaticum ASF−1_1__0_partial-cat_4	69	42975	43556	1	E																								0		4	FALSE
	Carnobacterium maltaromaticum ASF−1_1__0_partial-cat_4_70	Carnobacterium maltaromaticum ASF−1	Carnobacterium maltaromaticum ASF−1_1__0_partial-cat_4	70	43668	44813	1	C	K14059	integrase	YP_001468868.1	YP_001468868.1 integrase [Listeria phage A006]	FALSE	0.441	293	2.138e-86								Phage integrase family [PF00589.27]					VOG57177	sp|P22877|INTR_SACER Integrase; XhXr	Xr;Xh	0		4	FALSE	V
	Carnobacterium maltaromaticum ASF−1_1__0_partial-cat_4_71	Carnobacterium maltaromaticum ASF−1	Carnobacterium maltaromaticum ASF−1_1__0_partial-cat_4	71	45298	45894	1	C	K01358	ATP-dependent Clp protease, protease subunit [EC:3.4.21.92]	YP_009612341.1	YP_009612341.1 head maturation protease [Agrobacterium phage Atu_ph07]	FALSE	0.593	223	3.315e-65	MER0358028	S14	MER0358028 - peptidase Clp (type 1) (Carnobacterium maltaromaticum) [S14.001]#S14#{peptidase unit: 1-192}~source ZP_10277390~	TRUE	0.932	377	1.638e-118	Clp protease [PF00574.28]					VOG02491	sp|Q46L44|CLPP1_PROMT ATP-dependent Clp protease proteolytic subunit 1; Xh	Xh	0		4	FALSE	P
	Carnobacterium maltaromaticum ASF−1_1__0_partial-cat_4_72	Carnobacterium maltaromaticum ASF−1	Carnobacterium maltaromaticum ASF−1_1__0_partial-cat_4	72	46009	46539	1	D																Thioredoxin [PF13462.12]								0		4	FALSE
	Carnobacterium maltaromaticum ASF−1_1__0_partial-cat_4_73	Carnobacterium maltaromaticum ASF−1	Carnobacterium maltaromaticum ASF−1_1__0_partial-cat_4	73	46600	47547	-1	C	K09762	cell division protein WhiA														WhiA LAGLIDADG-like domain [PF14527.11]; WhiA C-terminal HTH domain [PF02650.20]; WhiA N-terminal LAGLIDADG-like domain [PF10298.14]								0		4	FALSE
	Carnobacterium maltaromaticum ASF−1_1__0_partial-cat_4_74	Carnobacterium maltaromaticum ASF−1	Carnobacterium maltaromaticum ASF−1_1__0_partial-cat_4	74	47592	48587	-1	D																2-phospho-L-lactate transferase CofD [PF01933.23]								0		4	FALSE
	Carnobacterium maltaromaticum ASF−1_1__0_partial-cat_4_75	Carnobacterium maltaromaticum ASF−1	Carnobacterium maltaromaticum ASF−1_1__0_partial-cat_4	75	48584	49471	-1	C	K06958	RNase adapter protein RapZ	YP_010842662.1	YP_010842662.1 RNA binding protein [Gordonia phage Tarzan]	FALSE	0.349	68	2.721e-11								RapZ-like N-terminal domain [PF03668.21]; RapZ C-terminal domain [PF22740.1]					VOG02737	sp|A0ALF8|Y2422_LISW6 Nucleotide-binding protein lwe2422; Xh	Xh	0		4	FALSE
	Carnobacterium maltaromaticum ASF−1_1__0_partial-cat_4_76	Carnobacterium maltaromaticum ASF−1	Carnobacterium maltaromaticum ASF−1_1__0_partial-cat_4	76	49700	51427	-1	C	K01835	phosphoglucomutase [EC:5.4.2.2]														Phosphoglucomutase/phosphomannomutase, alpha/beta/alpha domain I [PF02878.22]; Phosphoglucomutase/phosphomannomutase, alpha/beta/alpha domain III [PF02880.22]; Phosphoglucomutase/phosphomannomutase, alpha/beta/alpha domain II [PF02879.22]; Phosphoglucomutase/phosphomannomutase, C-terminal domain [PF00408.26]								0		4	FALSE	MK
	Carnobacterium maltaromaticum ASF−1_1__0_partial-cat_4_77	Carnobacterium maltaromaticum ASF−1	Carnobacterium maltaromaticum ASF−1_1__0_partial-cat_4	77	51613	52578	-1	C	K00384	thioredoxin reductase (NADPH) [EC:1.8.1.9]	YP_009015647.1	YP_009015647.1 ribonucleotide reductase large subunit [Bacillus phage G]	FALSE	0.554	325	3.493e-98								Pyridine nucleotide-disulphide oxidoreductase [PF07992.20]; Pyridine nucleotide-disulphide oxidoreductase [PF13738.12]; Flavin-binding monooxygenase-like [PF00743.25]; FAD dependent oxidoreductase [PF12831.13]; Thi4 family [PF01946.23]; HI0933-like protein Rossmann domain [PF03486.20]; FAD binding domain [PF00890.30]					VOG14640	sp|P23160|R34K_CLOPA 34.2 kDa protein in rubredoxin operon; Xh	Xh	0		4	FALSE
	Carnobacterium maltaromaticum ASF−1_1__0_partial-cat_4_78	Carnobacterium maltaromaticum ASF−1	Carnobacterium maltaromaticum ASF−1_1__0_partial-cat_4	78	52656	53087	-1	E																								0		4	FALSE
	Carnobacterium maltaromaticum ASF−1_1__0_partial-cat_4_79	Carnobacterium maltaromaticum ASF−1	Carnobacterium maltaromaticum ASF−1_1__0_partial-cat_4	79	53240	54163	-1	D			YP_009302535.1	YP_009302535.1 UTP-glucose-1-phosphate uridylyltransferase [Bacillus phage SP-15]	FALSE	0.54	299	1.44e-89								Nucleotidyl transferase [PF00483.29]; MobA-like NTP transferase domain [PF12804.13]					VOG17654	sp|P55257|RMLA_YEREN Glucose-1-phosphate thymidylyltransferase; Xh	Xh	0		4	FALSE
	Carnobacterium maltaromaticum ASF−1_1__0_partial-cat_4_80	Carnobacterium maltaromaticum ASF−1	Carnobacterium maltaromaticum ASF−1_1__0_partial-cat_4	80	54188	55192	-1	C	K00057	glycerol-3-phosphate dehydrogenase (NAD(P)+) [EC:1.1.1.94]														NAD-dependent glycerol-3-phosphate dehydrogenase C-terminus [PF07479.19]; NAD-dependent glycerol-3-phosphate dehydrogenase N-terminus [PF01210.29]; Bacterial GPD, NAD-dependent C-terminal [PF20618.3]								0		4	FALSE
	Carnobacterium maltaromaticum ASF−1_1__0_partial-cat_4_81	Carnobacterium maltaromaticum ASF−1	Carnobacterium maltaromaticum ASF−1_1__0_partial-cat_4	81	55206	55856	-1	C	K06019	pyrophosphatase PpaX [EC:3.6.1.1]														Haloacid dehalogenase-like hydrolase [PF13419.12]; haloacid dehalogenase-like hydrolase [PF00702.32]; HAD-hyrolase-like [PF13242.12]								0		4	FALSE
	Carnobacterium maltaromaticum ASF−1_1__0_partial-cat_4_82	Carnobacterium maltaromaticum ASF−1	Carnobacterium maltaromaticum ASF−1_1__0_partial-cat_4	82	55872	56711	-1	C	K13292	phosphatidylglycerol---prolipoprotein diacylglyceryl transferase [EC:2.5.1.145]														Prolipoprotein diacylglyceryl transferase [PF01790.23]								0		4	FALSE
	Carnobacterium maltaromaticum ASF−1_1__0_partial-cat_4_83	Carnobacterium maltaromaticum ASF−1	Carnobacterium maltaromaticum ASF−1_1__0_partial-cat_4	83	56729	57667	-1	C	K06023	HPr kinase/phosphorylase [EC:2.7.11.- 2.7.4.-]														HPr Serine kinase N terminus [PF02603.21]; HPr Serine kinase C-terminal domain [PF07475.17]								0		4	FALSE
	Carnobacterium maltaromaticum ASF−1_1__0_partial-cat_4_84	Carnobacterium maltaromaticum ASF−1	Carnobacterium maltaromaticum ASF−1_1__0_partial-cat_4	84	57852	58205	-1	C	K08972	putative membrane protein														Mycobacterial 4 TMS phage holin, superfamily IV [PF04020.18]								0		4	FALSE
	Carnobacterium maltaromaticum ASF−1_1__0_partial-cat_4_85	Carnobacterium maltaromaticum ASF−1	Carnobacterium maltaromaticum ASF−1_1__0_partial-cat_4	85	58205	58519	-1	D																PspC domain [PF04024.17]								0		4	FALSE
	Carnobacterium maltaromaticum ASF−1_1__0_partial-cat_4_86	Carnobacterium maltaromaticum ASF−1	Carnobacterium maltaromaticum ASF−1_1__0_partial-cat_4	86	58623	60209	-1	C	K11621	lia operon protein LiaG																						0		4	FALSE
	Carnobacterium maltaromaticum ASF−1_1__0_partial-cat_4_87	Carnobacterium maltaromaticum ASF−1	Carnobacterium maltaromaticum ASF−1_1__0_partial-cat_4	87	60394	61011	-1	E																								0		4	FALSE
	Carnobacterium maltaromaticum ASF−1_1__0_partial-cat_4_88	Carnobacterium maltaromaticum ASF−1	Carnobacterium maltaromaticum ASF−1_1__0_partial-cat_4	88	61308	64157	-1	C	K03701	excinuclease ABC subunit A														UvrA interaction domain [PF17760.6]; UvrA DNA-binding domain [PF17755.6]								2		4	FALSE
	Carnobacterium maltaromaticum ASF−1_1__0_partial-cat_4_89	Carnobacterium maltaromaticum ASF−1	Carnobacterium maltaromaticum ASF−1_1__0_partial-cat_4	89	64291	64932	-1	D																5'-deoxynucleotidase YfbR-like [PF12917.13]					VOG33333	sp|G3FFN4|DATPH_BPVC8 dATP triphosphohydrolase; Xu	Xu	0		4	FALSE
	Carnobacterium maltaromaticum ASF−1_1__0_partial-cat_4_90	Carnobacterium maltaromaticum ASF−1	Carnobacterium maltaromaticum ASF−1_1__0_partial-cat_4	90	64993	65871	-1	C	K07171	mRNA interferase MazF [EC:3.1.-.-]														Schlafen, AlbA_2 [PF04326.19]								0		4	FALSE
	Carnobacterium maltaromaticum ASF−1_1__0_partial-cat_4_91	Carnobacterium maltaromaticum ASF−1	Carnobacterium maltaromaticum ASF−1_1__0_partial-cat_4	91	66009	66677	-1	C	K02039	phosphate transport system protein														PhoU domain [PF01895.24]								0		4	FALSE
	Carnobacterium maltaromaticum ASF−1_1__0_partial-cat_4_92	Carnobacterium maltaromaticum ASF−1	Carnobacterium maltaromaticum ASF−1_1__0_partial-cat_4	92	66716	67480	-1	C	K02036	phosphate transport system ATP-binding protein [EC:7.3.2.1]	YP_004957306.1	YP_004957306.1 ABC transporter [Planktothrix phage PaV-LD]	FALSE	0.294	96	1.288e-20								ABC transporter [PF00005.33]; RecF/RecN/SMC N terminal domain [PF02463.25]					VOG38029	sp|P44662|Y361_HAEIN Probable iron transport system ATP-binding protein HI_0361; Xh	Xh	0		4	FALSE	MB
	Carnobacterium maltaromaticum ASF−1_1__0_partial-cat_4_93	Carnobacterium maltaromaticum ASF−1	Carnobacterium maltaromaticum ASF−1_1__0_partial-cat_4	93	67492	68298	-1	C	K02036	phosphate transport system ATP-binding protein [EC:7.3.2.1]	YP_009015548.1	YP_009015548.1 ABC transporter [Bacillus phage G]	FALSE	0.282	88	7.869e-18								ABC transporter [PF00005.33]					VOG38029	sp|P44662|Y361_HAEIN Probable iron transport system ATP-binding protein HI_0361; Xh	Xh	0		4	FALSE	MB
	Carnobacterium maltaromaticum ASF−1_1__0_partial-cat_4_94	Carnobacterium maltaromaticum ASF−1	Carnobacterium maltaromaticum ASF−1_1__0_partial-cat_4	94	68673	69557	-1	C	K02038	phosphate transport system permease protein														Binding-protein-dependent transport system inner membrane component [PF00528.27]								0		4	FALSE	MB
	Carnobacterium maltaromaticum ASF−1_1__0_partial-cat_4_95	Carnobacterium maltaromaticum ASF−1	Carnobacterium maltaromaticum ASF−1_1__0_partial-cat_4	95	69559	70479	-1	C	K02037	phosphate transport system permease protein														Binding-protein-dependent transport system inner membrane component [PF00528.27]								0		4	FALSE	MB
	Carnobacterium maltaromaticum ASF−1_1__0_partial-cat_4_96	Carnobacterium maltaromaticum ASF−1	Carnobacterium maltaromaticum ASF−1_1__0_partial-cat_4	96	70604	71506	-1	C	K02040	phosphate transport system substrate-binding protein	YP_007674430.1	YP_007674430.1 phosphate transporter subunit [Synechococcus phage S-SKS1]	FALSE	0.209	72	1.549e-12								PBP superfamily domain [PF12849.12]					VOG00143	sp|Q9CNJ4|PSTS_PASMU Phosphate-binding protein PstS; Xh	Xh	0		4	FALSE	MKEB
	Carnobacterium maltaromaticum ASF−1_1__0_partial-cat_4_97	Carnobacterium maltaromaticum ASF−1	Carnobacterium maltaromaticum ASF−1_1__0_partial-cat_4	97	71668	72648	-1	C	K02040	phosphate transport system substrate-binding protein	YP_007674430.1	YP_007674430.1 phosphate transporter subunit [Synechococcus phage S-SKS1]	FALSE	0.22	81	4.606e-15								PBP superfamily domain [PF12849.12]					VOG00143	sp|Q9CNJ4|PSTS_PASMU Phosphate-binding protein PstS; Xh	Xh	0		4	FALSE	MKEB
	Carnobacterium maltaromaticum ASF−1_1__0_partial-cat_4_98	Carnobacterium maltaromaticum ASF−1	Carnobacterium maltaromaticum ASF−1_1__0_partial-cat_4	98	73079	73204	1	E																								0		4	FALSE
	Carnobacterium maltaromaticum ASF−1_1__0_partial-cat_4_99	Carnobacterium maltaromaticum ASF−1	Carnobacterium maltaromaticum ASF−1_1__0_partial-cat_4	99	73381	75150	-1	C	K07636	two-component system, OmpR family, phosphate regulon sensor histidine kinase PhoR [EC:2.7.13.3]	YP_010780715.1	YP_010780715.1 histidine kinase [Tupanvirus deep ocean]	FALSE	0.268	117	1.21e-25								Histidine kinase-, DNA gyrase B-, and HSP90-like ATPase [PF02518.31]; Single Cache-like [PF16736.11]; His Kinase A (phospho-acceptor) domain [PF00512.31]; PAS fold [PF08448.16]; PAS domain [PF13426.13]					VOG03297	REFSEQ histidine kinase; Xu	Xu	0		4	FALSE
	Carnobacterium maltaromaticum ASF−1_1__0_partial-cat_4_100	Carnobacterium maltaromaticum ASF−1	Carnobacterium maltaromaticum ASF−1_1__0_partial-cat_4	100	75147	75866	-1	C	K02483	two-component system, OmpR family, response regulator	YP_009790918.1	YP_009790918.1 putative DNA-binding response regulator [Alteromonas phage vB_AspP-H4/4]	FALSE	0.336	63	5.58e-10								Transcriptional regulatory protein, C terminal [PF00486.34]; Response regulator receiver domain [PF00072.30]					VOG28433	REFSEQ hybrid sensor histidine kinase - response regulator; Xu	Xu	0		4	FALSE
	Carnobacterium maltaromaticum ASF−1_1__0_partial-cat_4_101	Carnobacterium maltaromaticum ASF−1	Carnobacterium maltaromaticum ASF−1_1__0_partial-cat_4	101	75904	77097	-1	E																								0		4	FALSE
	Carnobacterium maltaromaticum ASF−1_1__0_partial-cat_4_102	Carnobacterium maltaromaticum ASF−1	Carnobacterium maltaromaticum ASF−1_1__0_partial-cat_4	102	77381	78532	-1	C	K21471	peptidoglycan DL-endopeptidase CwlO [EC:3.4.-.-]	YP_009213089.1	YP_009213089.1 C40 family peptidase [Clostridium phage phiCD481-1]	FALSE	0.415	85	3.635e-16	MER0377880	C40	MER0377880 - family C40 non-peptidase homologues (Carnobacterium maltaromaticum) [C40.UNW]#C40#{peptidase unit: 273-385}~source ZP_10277360~	FALSE	0.948	227	2.214e-63	NlpC/P60 family [PF00877.26]; Peptidoglycan hydrolase PcsB, coiled-coil domain [PF24568.1]					VOG39851	REFSEQ hydrolase; Xu	Xu	0		4	FALSE	P
	Carnobacterium maltaromaticum ASF−1_1__0_partial-cat_4_103	Carnobacterium maltaromaticum ASF−1	Carnobacterium maltaromaticum ASF−1_1__0_partial-cat_4	103	78596	79483	-1	C	K09811	cell division transport system permease protein														FtsX extracellular domain [PF18075.7]								0		4	FALSE	M
	Carnobacterium maltaromaticum ASF−1_1__0_partial-cat_4_104	Carnobacterium maltaromaticum ASF−1	Carnobacterium maltaromaticum ASF−1_1__0_partial-cat_4	104	79473	80159	-1	C	K09812	cell division transport system ATP-binding protein	YP_004957306.1	YP_004957306.1 ABC transporter [Planktothrix phage PaV-LD]	FALSE	0.38	129	3.06e-32								ABC transporter [PF00005.33]					VOG38029	sp|P44662|Y361_HAEIN Probable iron transport system ATP-binding protein HI_0361; Xh	Xh	0		4	FALSE	M
	Carnobacterium maltaromaticum ASF−1_1__0_partial-cat_4_105	Carnobacterium maltaromaticum ASF−1	Carnobacterium maltaromaticum ASF−1_1__0_partial-cat_4	105	80519	81580	-1	C	K02836	peptide chain release factor 2														PCRF domain [PF03462.23]; RF-1 domain [PF00472.26]					VOG26721	sp|A3NX26|RF2_BURP0 Peptide chain release factor 2; Xh	Xh	0		4	FALSE
	Carnobacterium maltaromaticum ASF−1_1__0_partial-cat_4_106	Carnobacterium maltaromaticum ASF−1	Carnobacterium maltaromaticum ASF−1_1__0_partial-cat_4	106	81722	84241	-1	C	K03070	preprotein translocase subunit SecA [EC:7.4.2.8]														SecA DEAD-like domain [PF07517.20]; SecA P-loop domain [PF21090.3]; SecA Wing and Scaffold domain [PF07516.18]; SecA preprotein cross-linking domain [PF01043.26]; SEC-C motif [PF02810.21]								0		4	FALSE
	Carnobacterium maltaromaticum ASF−1_1__0_partial-cat_4_107	Carnobacterium maltaromaticum ASF−1	Carnobacterium maltaromaticum ASF−1_1__0_partial-cat_4	107	84623	85162	-1	C	K05808	ribosome hibernation promoting factor														Sigma 54 modulation/S30EA ribosomal protein C terminus [PF16321.10]; Sigma 54 modulation protein / S30EA ribosomal protein [PF02482.25]								0		4	FALSE
	Carnobacterium maltaromaticum ASF−1_1__0_partial-cat_4_108	Carnobacterium maltaromaticum ASF−1	Carnobacterium maltaromaticum ASF−1_1__0_partial-cat_4	108	85305	86003	-1	C	K02242	competence protein ComFC														Phosphoribosyl transferase domain [PF00156.33]								0		4	FALSE
	Carnobacterium maltaromaticum ASF−1_1__0_partial-cat_4_109	Carnobacterium maltaromaticum ASF−1	Carnobacterium maltaromaticum ASF−1_1__0_partial-cat_4	109	86000	87409	-1	C	K02240	competence protein ComFA														Type III restriction enzyme, res subunit [PF04851.21]; Helicase conserved C-terminal domain [PF00271.37]; DEAD/DEAH box helicase [PF00270.35]					VOG16662	sp|P0DXF1|UVSW_BPT4 ATP-dependent DNA helicase uvsW; Xh	Xh	0		4	FALSE
	Carnobacterium maltaromaticum ASF−1_1__0_partial-cat_4_110	Carnobacterium maltaromaticum ASF−1	Carnobacterium maltaromaticum ASF−1_1__0_partial-cat_4	110	87424	88290	-1	C	K25232	fatty acid kinase fatty acid binding subunit	YP_009226823.1	YP_009226823.1 DegV family protein [Staphylococcus phage SPbeta-like]	FALSE	0.407	76	9.152e-14								Uncharacterised protein, DegV family COG1307 [PF02645.21]								0		4	FALSE
	Carnobacterium maltaromaticum ASF−1_1__0_partial-cat_4_111	Carnobacterium maltaromaticum ASF−1	Carnobacterium maltaromaticum ASF−1_1__0_partial-cat_4	111	88601	89251	1	D																Uncharacterized protein family UPF0029 [PF01205.25]; Domain of unknown function (DUF1949) [PF09186.17]								0		4	FALSE
	Carnobacterium maltaromaticum ASF−1_1__0_partial-cat_4_112	Carnobacterium maltaromaticum ASF−1	Carnobacterium maltaromaticum ASF−1_1__0_partial-cat_4	112	89352	90470	1	C	K01005	polyisoprenyl-teichoic acid--peptidoglycan teichoic acid transferase [EC:2.7.8.-]														LytR_cpsA_psr family [PF03816.19]								0		4	FALSE
	Carnobacterium maltaromaticum ASF−1_1__0_partial-cat_4_113	Carnobacterium maltaromaticum ASF−1	Carnobacterium maltaromaticum ASF−1_1__0_partial-cat_4	113	90518	91627	-1	C	K02851	UDP-GlcNAc:undecaprenyl-phosphate/decaprenyl-phosphate GlcNAc-1-phosphate transferase [EC:2.7.8.33 2.7.8.35]														Glycosyl transferase family 4 [PF00953.26]								0		4	FALSE
	Carnobacterium maltaromaticum ASF−1_1__0_partial-cat_4_114	Carnobacterium maltaromaticum ASF−1	Carnobacterium maltaromaticum ASF−1_1__0_partial-cat_4	114	91748	93121	1	C	K01005	polyisoprenyl-teichoic acid--peptidoglycan teichoic acid transferase [EC:2.7.8.-]														LytR_cpsA_psr family [PF03816.19]								0		4	FALSE
	Carnobacterium maltaromaticum ASF−1_1__0_partial-cat_4_115	Carnobacterium maltaromaticum ASF−1	Carnobacterium maltaromaticum ASF−1_1__0_partial-cat_4	115	93174	93887	-1	C	K24967	GntR family transcriptional regulator, N-acetylglucosamine utilization regulator														UTRA domain [PF07702.18]; Bacterial regulatory proteins, gntR family [PF00392.27]					VOG41739	REFSEQ helix-turn-helix DNA-binding protein; Xu	Xu	0		4	FALSE
	Carnobacterium maltaromaticum ASF−1_1__0_partial-cat_4_116	Carnobacterium maltaromaticum ASF−1	Carnobacterium maltaromaticum ASF−1_1__0_partial-cat_4	116	93899	94603	-1	C	K02564	glucosamine-6-phosphate deaminase [EC:3.5.99.6]														Glucosamine-6-phosphate isomerases/6-phosphogluconolactonase [PF01182.26]								0		4	FALSE	MK
	Carnobacterium maltaromaticum ASF−1_1__0_partial-cat_4_117	Carnobacterium maltaromaticum ASF−1	Carnobacterium maltaromaticum ASF−1_1__0_partial-cat_4	117	94676	95809	-1	C	K01443	N-acetylglucosamine-6-phosphate deacetylase [EC:3.5.1.25]							MER0865650	M38	MER0865650 - family M38 non-peptidase homologues (Carnobacterium maltaromaticum) [M38.UNW]#M38#{peptidase unit: 45-361}~source K8E5V2~	TRUE	0.966	647	2.166e-208	Amidohydrolase family [PF01979.26]	CE9	CE9 N-acetylglucosamine 6-phosphate deacetylase (EC 3.5.1.25); N-acetylgalactosamine 6-phosphate deacetylase (EC 3.5.1.80)	3.5.1.25,3.5.1.80	CE9.hmm				0		4	FALSE	P
	Carnobacterium maltaromaticum ASF−1_1__0_partial-cat_4_118	Carnobacterium maltaromaticum ASF−1	Carnobacterium maltaromaticum ASF−1_1__0_partial-cat_4	118	95947	100224	-1	C	K23876	(R)-2-hydroxyacyl-CoA dehydratese activating ATPase [EC:5.6.1.9]														CoA enzyme activase uncharacterised domain (DUF2229) [PF09989.15]; BadF/BadG/BcrA/BcrD ATPase family [PF01869.26]								0		4	FALSE
	Carnobacterium maltaromaticum ASF−1_1__0_partial-cat_4_119	Carnobacterium maltaromaticum ASF−1	Carnobacterium maltaromaticum ASF−1_1__0_partial-cat_4	119	100493	101110	1	D																Transcriptional regulator C-terminal region [PF14278.11]; Bacterial regulatory proteins, tetR family [PF00440.29]								0		4	FALSE
	Carnobacterium maltaromaticum ASF−1_1__0_partial-cat_4_120	Carnobacterium maltaromaticum ASF−1	Carnobacterium maltaromaticum ASF−1_1__0_partial-cat_4	120	101164	103068	-1	E																								0		4	FALSE
	Carnobacterium maltaromaticum ASF−1_1__0_partial-cat_4_121	Carnobacterium maltaromaticum ASF−1	Carnobacterium maltaromaticum ASF−1_1__0_partial-cat_4	121	103177	104127	-1	C	K12999	glucosyltransferase [EC:2.4.1.-]	YP_009005262.1	YP_009005262.1 GtrB glycosyltransferase for O-antigen conversion [Oenococcus phage phiS13]	FALSE	0.523	306	7.311e-92								Glycosyl transferase family 2 [PF00535.33]; Glycosyltransferase like family 2 [PF13641.12]	GT2_Glycos_transf_2	GT2 cellulose synthase (EC 2.4.1.12); chitin synthase (EC 2.4.1.16); dolichyl-phosphate beta-D-mannosyltransferase (EC 2.4.1.83); dolichyl-phosphate beta-glucosyltransferase (EC 2.4.1.117); N-acetylglucosaminyltransferase (EC 2.4.1.-); N-acetylgalactosaminyltransferase (EC 2.4.1.-); hyaluronan synthase (EC 2.4.1.212); chitin oligosaccharide synthase (EC 2.4.1.-); beta-1,3-glucan synthase (EC 2.4.…		GT2_Glycos_transf_2.hmm	VOG53034	sp|O22007|GTRB_BPSF5 Bactoprenol glucosyl transferase; Xh	Xh	0		4	FALSE	M
	Carnobacterium maltaromaticum ASF−1_1__0_partial-cat_4_122	Carnobacterium maltaromaticum ASF−1	Carnobacterium maltaromaticum ASF−1_1__0_partial-cat_4	122	104163	104582	-1	E																								0		4	FALSE
	Carnobacterium maltaromaticum ASF−1_1__0_partial-cat_4_123	Carnobacterium maltaromaticum ASF−1	Carnobacterium maltaromaticum ASF−1_1__0_partial-cat_4	123	104611	105438	-1	C	K01916	NAD+ synthase [EC:6.3.1.5]	YP_009015586.1	YP_009015586.1 NAD synthetase [Bacillus phage G]	FALSE	0.543	282	3.85e-84								NAD synthase [PF02540.23]					VOG22714	sp|B0S1S2|NADE_FINM2 NH(3)-dependent NAD(+) synthetase; Xh	Xh	0		4	FALSE
	Carnobacterium maltaromaticum ASF−1_1__0_partial-cat_4_124	Carnobacterium maltaromaticum ASF−1	Carnobacterium maltaromaticum ASF−1_1__0_partial-cat_4	124	105550	107028	-1	C	K00763	nicotinate phosphoribosyltransferase [EC:6.3.4.21]	YP_009015580.1	YP_009015580.1 gp277 [Bacillus phage G]	TRUE	0.482	411	6.656e-125								Nicotinate phosphoribosyltransferase (NAPRTase) family [PF04095.22]; Nicotinate phosphoribosyltransferase (NAPRTase) N-terminal domain [PF17767.7]; Nicotinate phosphoribosyltransferase C-terminal domain [PF17956.6]								0		4	FALSE	MK
	Carnobacterium maltaromaticum ASF−1_1__0_partial-cat_4_125	Carnobacterium maltaromaticum ASF−1	Carnobacterium maltaromaticum ASF−1_1__0_partial-cat_4	125	107140	107853	-1	D																Glycosyl transferase family 2 [PF00535.33]	GT2_Glycos_transf_2	GT2 cellulose synthase (EC 2.4.1.12); chitin synthase (EC 2.4.1.16); dolichyl-phosphate beta-D-mannosyltransferase (EC 2.4.1.83); dolichyl-phosphate beta-glucosyltransferase (EC 2.4.1.117); N-acetylglucosaminyltransferase (EC 2.4.1.-); N-acetylgalactosaminyltransferase (EC 2.4.1.-); hyaluronan synthase (EC 2.4.1.212); chitin oligosaccharide synthase (EC 2.4.1.-); beta-1,3-glucan synthase (EC 2.4.…		GT2_Glycos_transf_2.hmm				0		4	FALSE	M
	Carnobacterium maltaromaticum ASF−1_1__0_partial-cat_4_126	Carnobacterium maltaromaticum ASF−1	Carnobacterium maltaromaticum ASF−1_1__0_partial-cat_4	126	107867	108892	-1	E																								0		4	FALSE
	Carnobacterium maltaromaticum ASF−1_1__0_partial-cat_4_127	Carnobacterium maltaromaticum ASF−1	Carnobacterium maltaromaticum ASF−1_1__0_partial-cat_4	127	108892	110028	-1	C	K17947	dTDP-L-rhamnose 4-epimerase [EC:5.1.3.25]	YP_010780534.1	YP_010780534.1 NAD-dependent epimerase/dehydratase [Tupanvirus deep ocean]	FALSE	0.289	151	1.056e-37								GDP-mannose 4,6 dehydratase [PF16363.11]; NAD dependent epimerase/dehydratase family [PF01370.27]; 3-beta hydroxysteroid dehydrogenase/isomerase family [PF01073.25]; Polysaccharide biosynthesis protein [PF02719.21]; Male sterility protein [PF07993.18]; short chain dehydrogenase [PF00106.31]; KR domain [PF08659.16]					VOG23305	sp|Q9EQC1|3BHS7_MOUSE 3 beta-hydroxysteroid dehydrogenase type 7; Xh	Xh	1		4	FALSE	MK
	Carnobacterium maltaromaticum ASF−1_1__0_partial-cat_4_128	Carnobacterium maltaromaticum ASF−1	Carnobacterium maltaromaticum ASF−1_1__0_partial-cat_4	128	110061	111113	-1	D			YP_010668124.1	YP_010668124.1 O-acetyltransferase [Burkholderia phage Magia]	FALSE	0.271	126	1.133e-29								Acyltransferase domain [PF01757.29]					VOG28165	sp|P23214|OAC_BPSFV O-acetyl transferase; Xh	Xh	0		4	FALSE	F
	Carnobacterium maltaromaticum ASF−1_1__0_partial-cat_4_129	Carnobacterium maltaromaticum ASF−1	Carnobacterium maltaromaticum ASF−1_1__0_partial-cat_4	129	111228	112070	-1	C	K00067	dTDP-4-dehydrorhamnose reductase [EC:1.1.1.133]	YP_009984426.1	YP_009984426.1 nucleotide-sugar epimerase [Escherichia phage vB_EcoM_PHB05]	FALSE	0.363	155	1.538e-40								RmlD substrate binding domain [PF04321.23]; NAD dependent epimerase/dehydratase family [PF01370.27]; GDP-mannose 4,6 dehydratase [PF16363.11]; 3-beta hydroxysteroid dehydrogenase/isomerase family [PF01073.25]; Polysaccharide biosynthesis protein [PF02719.21]					VOG23305	sp|Q9EQC1|3BHS7_MOUSE 3 beta-hydroxysteroid dehydrogenase type 7; Xh	Xh	0		4	FALSE	MKF
	Carnobacterium maltaromaticum ASF−1_1__0_partial-cat_4_130	Carnobacterium maltaromaticum ASF−1	Carnobacterium maltaromaticum ASF−1_1__0_partial-cat_4	130	112146	113126	-1	C	K01710	dTDP-glucose 4,6-dehydratase [EC:4.2.1.46]	YP_009787077.1	YP_009787077.1 nucleotide-sugar epimerase [Escherichia phage ESCO5]	FALSE	0.486	293	4.722e-87								GDP-mannose 4,6 dehydratase [PF16363.11]; NAD dependent epimerase/dehydratase family [PF01370.27]; 3-beta hydroxysteroid dehydrogenase/isomerase family [PF01073.25]; RmlD substrate binding domain [PF04321.23]; Polysaccharide biosynthesis protein [PF02719.21]; Male sterility protein [PF07993.18]					VOG23305	sp|Q9EQC1|3BHS7_MOUSE 3 beta-hydroxysteroid dehydrogenase type 7; Xh	Xh	0		4	FALSE	MKF
	Carnobacterium maltaromaticum ASF−1_1__0_partial-cat_4_131	Carnobacterium maltaromaticum ASF−1	Carnobacterium maltaromaticum ASF−1_1__0_partial-cat_4	131	113128	113688	-1	C	K01790	dTDP-4-dehydrorhamnose 3,5-epimerase [EC:5.1.3.13]	YP_009985293.1	YP_009985293.1 dTDP-4-dehydrorhamnose 3,5-epimerase [Escherichia phage alia]	FALSE	0.48	158	5.296e-43								dTDP-4-dehydrorhamnose 3,5-epimerase [PF00908.23]					VOG18566	sp|O27818|RMLC_METTH dTDP-4-dehydrorhamnose 3,5-epimerase; Xh	Xh	0		4	FALSE	F
	Carnobacterium maltaromaticum ASF−1_1__0_partial-cat_4_132	Carnobacterium maltaromaticum ASF−1	Carnobacterium maltaromaticum ASF−1_1__0_partial-cat_4	132	113705	114577	-1	C	K00973	glucose-1-phosphate thymidylyltransferase [EC:2.7.7.24]	YP_009984957.1	YP_009984957.1 hypothetical protein JR319_gp225 [Escherichia phage vB_EcoM-Ro121c4YLVW]	TRUE	0.655	380	5.116e-118								Nucleotidyl transferase [PF00483.29]; MobA-like NTP transferase domain [PF12804.13]					VOG17654	sp|P55257|RMLA_YEREN Glucose-1-phosphate thymidylyltransferase; Xh	Xh	0		4	FALSE	F
	Carnobacterium maltaromaticum ASF−1_1__0_partial-cat_4_133	Carnobacterium maltaromaticum ASF−1	Carnobacterium maltaromaticum ASF−1_1__0_partial-cat_4	133	114598	115404	-1	D																Glycosyltransferase like family 2 [PF13641.12]; Glycosyl transferase family 2 [PF00535.33]								0		4	FALSE	F
	Enterococcus italicus ASF−8_contig_1__0_partial-cat_4_1	Enterococcus italicus ASF−8	Enterococcus italicus ASF−8_contig_1__0_partial-cat_4	1	1	1038	1	C	K07027	glycosyltransferase 2 family protein														Lysylphosphatidylglycerol synthase TM region [PF03706.18]								0		5	FALSE	F
	Enterococcus italicus ASF−8_contig_1__0_partial-cat_4_2	Enterococcus italicus ASF−8	Enterococcus italicus ASF−8_contig_1__0_partial-cat_4	2	1129	3735	1	C	K03695	ATP-dependent Clp protease ATP-binding subunit ClpB	YP_006987334.1	YP_006987334.1 ATP-dependent protease [Cronobacter phage vB_CsaM_GAP32]	TRUE	0.384	459	7.596e-136								AAA domain (Cdc48 subfamily) [PF07724.20]; AAA lid domain [PF17871.7]; C-terminal, D2-small domain, of ClpB protein [PF10431.15]; AAA domain (dynein-related subfamily) [PF07728.20]; SMAX1 nucleotide binding domain [PF23569.1]; Torsin [PF06309.17]; Bacterial TniB protein [PF05621.17]; ATPase family associated with various cellular activities (AAA) [PF00004.35]; Sigma-54 interaction domain [PF00158…					VOG50974	sp|P0ABH9|CLPA_ECOLI ATP-dependent Clp protease ATP-binding subunit ClpA; Xh	Xh	0		4	FALSE	F
	Enterococcus italicus ASF−8_contig_1__0_partial-cat_4_3	Enterococcus italicus ASF−8	Enterococcus italicus ASF−8_contig_1__0_partial-cat_4	3	3861	4550	-1	E																								0		4	FALSE	F
	Enterococcus italicus ASF−8_contig_1__0_partial-cat_4_4	Enterococcus italicus ASF−8	Enterococcus italicus ASF−8_contig_1__0_partial-cat_4	4	4551	5039	-1	D			YP_009905072.1	YP_009905072.1 nucleoside 2-deoxyribosyltransferase [Lactococcus phage AM1]	FALSE	0.558	169	3.892e-47								Nucleoside 2-deoxyribosyltransferase [PF05014.21]					VOG37918	sp|Q74LQ9|NTD_LACJO Nucleoside deoxyribosyltransferase; Xr	Xr	0		4	FALSE	VF
	Enterococcus italicus ASF−8_contig_1__0_partial-cat_4_5	Enterococcus italicus ASF−8	Enterococcus italicus ASF−8_contig_1__0_partial-cat_4	5	5055	6275	-1	D																Acetyltransferase (GNAT) domain [PF13527.13]; Sterol carrier protein domain [PF13530.11]; Acetyltransferase (GNAT) domain [PF17668.7]								0		4	FALSE
	Enterococcus italicus ASF−8_contig_1__0_partial-cat_4_6	Enterococcus italicus ASF−8	Enterococcus italicus ASF−8_contig_1__0_partial-cat_4	6	6422	8260	1	C	K03596	GTP-binding protein LepA	YP_010803532.1	YP_010803532.1 eukaryotic translation elongation factor 2 [Fadolivirus algeromassiliense]	FALSE	0.44	106	6.419e-22								GTP-binding protein LepA C-terminus [PF06421.17]; Elongation factor Tu GTP binding domain [PF00009.33]; Elongation factor G C-terminus [PF00679.30]; Elongation factor Tu domain 2 [PF03144.31]; Elongation Factor G, domain III [PF14492.12]					VOG18561	sp|P15170|ERF3A_HUMAN Eukaryotic peptide chain release factor GTP-binding subunit ERF3A; Xh	Xh	0		4	FALSE
	Enterococcus italicus ASF−8_contig_1__0_partial-cat_4_7	Enterococcus italicus ASF−8	Enterococcus italicus ASF−8_contig_1__0_partial-cat_4	7	8350	9495	-1	C	K14059	integrase	YP_009838729.1	YP_009838729.1 integrase [Paenibacillus phage Kawika]	TRUE	0.54	391	7.011e-120								Phage integrase family [PF00589.27]; Phage integrase, N-terminal SAM-like domain [PF14659.12]					VOG57177	sp|P22877|INTR_SACER Integrase; XhXr	Xr;Xh	0		4	FALSE	V
	Enterococcus italicus ASF−8_contig_1__0_partial-cat_4_8	Enterococcus italicus ASF−8	Enterococcus italicus ASF−8_contig_1__0_partial-cat_4	8	9654	10208	-1	E			NP_050111.1	NP_050111.1 DUF4428 domain-containing protein [Lactobacillus phage phiadh]	FALSE	0.296	72	2.033e-13													VOG28234	REFSEQ hypothetical protein; Xu	Xu	0		4	FALSE
	Enterococcus italicus ASF−8_contig_1__0_partial-cat_4_9	Enterococcus italicus ASF−8	Enterococcus italicus ASF−8_contig_1__0_partial-cat_4	9	10221	11288	-1	C	K07504	predicted type IV restriction endonuclease	YP_009812802.1	YP_009812802.1 endonuclease [Corynebacterium phage Juicebox]	FALSE	0.391	206	9.816e-57								Type I restriction enzyme R protein N terminus (HSDR_N) [PF13588.12]								0		4	FALSE
	Enterococcus italicus ASF−8_contig_1__0_partial-cat_4_10	Enterococcus italicus ASF−8	Enterococcus italicus ASF−8_contig_1__0_partial-cat_4	10	11308	11772	-1	E			YP_008126727.1	YP_008126727.1 metallo-protease [Listeria phage LP-030-2]	FALSE	0.409	106	1.578e-25													VOG46962	REFSEQ metallo-protease; Xu	Xu	0		4	FALSE
	Enterococcus italicus ASF−8_contig_1__0_partial-cat_4_11	Enterococcus italicus ASF−8	Enterococcus italicus ASF−8_contig_1__0_partial-cat_4	11	11779	12171	-1	C	K22299	HTH-type transcriptional regulator, competence development regulator	YP_001425626.1	YP_001425626.1 immunity repressor protein [Bacillus phage 1]	FALSE	0.537	77	5.875e-16																0		4	FALSE
	Enterococcus italicus ASF−8_contig_1__0_partial-cat_4_12	Enterococcus italicus ASF−8	Enterococcus italicus ASF−8_contig_1__0_partial-cat_4	12	12312	12542	1	C	K07729	putative transcriptional regulator														Helix-turn-helix [PF01381.28]; Helix-turn-helix domain [PF12844.13]; Helix-turn-helix domain [PF13560.12]								0		4	FALSE
	Enterococcus italicus ASF−8_contig_1__0_partial-cat_4_13	Enterococcus italicus ASF−8	Enterococcus italicus ASF−8_contig_1__0_partial-cat_4	13	12539	13321	1	C	K07741	anti-repressor protein	NP_958516.1	NP_958516.1 anti-repressor Ant [Lactobacillus prophage Lj928]	FALSE	0.566	273	2.068e-81								BRO family, N-terminal domain [PF02498.22]; Phage antirepressor protein KilAC domain [PF03374.19]								0		4	FALSE
	Enterococcus italicus ASF−8_contig_1__0_partial-cat_4_14	Enterococcus italicus ASF−8	Enterococcus italicus ASF−8_contig_1__0_partial-cat_4	14	13318	13482	1	E																								0		4	FALSE
	Enterococcus italicus ASF−8_contig_1__0_partial-cat_4_15	Enterococcus italicus ASF−8	Enterococcus italicus ASF−8_contig_1__0_partial-cat_4	15	13562	14110	1	E																								0		4	FALSE
	Enterococcus italicus ASF−8_contig_1__0_partial-cat_4_16	Enterococcus italicus ASF−8	Enterococcus italicus ASF−8_contig_1__0_partial-cat_4	16	14107	14394	1	E																								0		4	FALSE
	Enterococcus italicus ASF−8_contig_1__0_partial-cat_4_17	Enterococcus italicus ASF−8	Enterococcus italicus ASF−8_contig_1__0_partial-cat_4	17	14504	14809	1	E																								0		4	FALSE
	Enterococcus italicus ASF−8_contig_1__0_partial-cat_4_18	Enterococcus italicus ASF−8	Enterococcus italicus ASF−8_contig_1__0_partial-cat_4	18	14812	15690	1	E			YP_009837581.1	YP_009837581.1 hypothetical protein HWB56_gp43 [Anoxybacillus phage A403]	TRUE	0.624	357	6.477e-110													VOG42355	REFSEQ hypothetical protein; Xu	Xu	0		4	FALSE
	Enterococcus italicus ASF−8_contig_1__0_partial-cat_4_19	Enterococcus italicus ASF−8	Enterococcus italicus ASF−8_contig_1__0_partial-cat_4	19	15662	16456	1	D			YP_009837580.1	YP_009837580.1 exonuclease [Anoxybacillus phage A403]	FALSE	0.524	243	4.218e-71								PDDEXK-like domain of unknown function (DUF3799) [PF12684.13]					VOG03962	sp|Q9T1P7|VP51_BPAPS Putative protein p51; Xu	Xu	0		4	FALSE
	Enterococcus italicus ASF−8_contig_1__0_partial-cat_4_20	Enterococcus italicus ASF−8	Enterococcus italicus ASF−8_contig_1__0_partial-cat_4	20	16476	17498	1	C	K02086	DNA replication protein	YP_001285845.1	YP_001285845.1 replisome organizer DnaA-like [Geobacillus virus E2]	FALSE	0.311	138	5.224e-34								Replication initiation and membrane attachment [PF07261.16]					VOG65737	REFSEQ replication initiation protein; Xu	Xu	0		4	FALSE
	Enterococcus italicus ASF−8_contig_1__0_partial-cat_4_21	Enterococcus italicus ASF−8	Enterococcus italicus ASF−8_contig_1__0_partial-cat_4	21	17467	17889	1	C	K01160	crossover junction endodeoxyribonuclease RusA [EC:3.1.21.10]	YP_003347312.1	YP_003347312.1 RusA family crossover junction endodeoxyribonuclease [Enterococcus phage phiFL2A]	FALSE	0.542	147	6.977e-40								Endodeoxyribonuclease RusA [PF05866.16]								0		4	FALSE
	Enterococcus italicus ASF−8_contig_1__0_partial-cat_4_22	Enterococcus italicus ASF−8	Enterococcus italicus ASF−8_contig_1__0_partial-cat_4	22	17886	18077	1	E																								0		4	FALSE
	Enterococcus italicus ASF−8_contig_1__0_partial-cat_4_23	Enterococcus italicus ASF−8	Enterococcus italicus ASF−8_contig_1__0_partial-cat_4	23	18122	18556	1	C	K03111	single-strand DNA-binding protein	YP_010646251.1	YP_010646251.1 single-stranded DNA-binding protein [Streptococcus phage CHPC930]	FALSE	0.637	190	5.062e-55								Single-strand binding protein family [PF00436.31]					VOG30786	sp|P9WGD5|SSB_MYCTU Single-stranded DNA-binding protein; Xu	Xu	0		4	FALSE
	Enterococcus italicus ASF−8_contig_1__0_partial-cat_4_24	Enterococcus italicus ASF−8	Enterococcus italicus ASF−8_contig_1__0_partial-cat_4	24	18572	19120	1	D			YP_010679258.1	YP_010679258.1 HNH endonuclease [Bacillus phage PBC2]	FALSE	0.599	201	5.539e-58								HNH endonuclease [PF13392.12]; NUMOD4 motif [PF07463.16]								0		4	FALSE
	Enterococcus italicus ASF−8_contig_1__0_partial-cat_4_25	Enterococcus italicus ASF−8	Enterococcus italicus ASF−8_contig_1__0_partial-cat_4	25	19283	19783	1	E			YP_003347491.1	YP_003347491.1 transcriptional activator [Enterococcus phage phiFL1A]	FALSE	0.266	63	2.034e-10													VOG08025	sp|O34055|ARPU_BPO12 Putative autolysin regulatory protein ArpU; Xu	Xu	0		4	FALSE
	Enterococcus italicus ASF−8_contig_1__0_partial-cat_4_26	Enterococcus italicus ASF−8	Enterococcus italicus ASF−8_contig_1__0_partial-cat_4	26	19786	20460	1	E																								0		4	FALSE
	Enterococcus italicus ASF−8_contig_1__0_partial-cat_4_27	Enterococcus italicus ASF−8	Enterococcus italicus ASF−8_contig_1__0_partial-cat_4	27	20462	20722	1	E																								0		4	FALSE
	Enterococcus italicus ASF−8_contig_1__0_partial-cat_4_28	Enterococcus italicus ASF−8	Enterococcus italicus ASF−8_contig_1__0_partial-cat_4	28	20774	21103	1	E																								0		4	FALSE
	Enterococcus italicus ASF−8_contig_1__0_partial-cat_4_29	Enterococcus italicus ASF−8	Enterococcus italicus ASF−8_contig_1__0_partial-cat_4	29	21217	21408	1	E																								0		4	FALSE
	Enterococcus italicus ASF−8_contig_1__0_partial-cat_4_30	Enterococcus italicus ASF−8	Enterococcus italicus ASF−8_contig_1__0_partial-cat_4	30	21577	21813	1	E																								0		4	FALSE
	Enterococcus italicus ASF−8_contig_1__0_partial-cat_4_31	Enterococcus italicus ASF−8	Enterococcus italicus ASF−8_contig_1__0_partial-cat_4	31	21810	21986	1	E			YP_001504272.1	YP_001504272.1 hypothetical protein EFP_gp163 [Enterococcus phage EF24C]	FALSE	0.58	64	6.418e-13													VOG53189	REFSEQ hypothetical protein; Xu	Xu	0		4	FALSE
	Enterococcus italicus ASF−8_contig_1__0_partial-cat_4_32	Enterococcus italicus ASF−8	Enterococcus italicus ASF−8_contig_1__0_partial-cat_4	32	21983	22231	1	E																								0		4	FALSE
	Enterococcus italicus ASF−8_contig_1__0_partial-cat_4_33	Enterococcus italicus ASF−8	Enterococcus italicus ASF−8_contig_1__0_partial-cat_4	33	22228	22746	1	D			YP_009188820.1	YP_009188820.1 hypothetical protein AU086_gp55 [Enterococcus phage vB_EfaS_IME197]	FALSE	0.669	223	1.046e-65								YopX protein [PF09643.15]					VOG44203	sp|O34401|YOPX_BACSU SPbeta prophage-derived uncharacterized protein YopX; Xu	Xu	0		4	FALSE
	Enterococcus italicus ASF−8_contig_1__0_partial-cat_4_34	Enterococcus italicus ASF−8	Enterococcus italicus ASF−8_contig_1__0_partial-cat_4	34	22841	23263	1	C	K01520	dUTP diphosphatase [EC:3.6.1.23]	YP_007003778.1	YP_007003778.1 deoxyuridine triphosphatase [Cyprinid herpesvirus 1]	FALSE	0.444	112	5.81e-28								dUTPase [PF00692.24]					VOG35132	REFSEQ dUTPase; Xu	Xu	0		4	FALSE	M
	Enterococcus italicus ASF−8_contig_1__0_partial-cat_4_35	Enterococcus italicus ASF−8	Enterococcus italicus ASF−8_contig_1__0_partial-cat_4	35	23278	23763	1	E			NP_852510.1	NP_852510.1 hypothetical protein BC1876 [Bacillus phage phBC6A51]	FALSE	0.66	70	6.607e-13																0		4	FALSE
	Enterococcus italicus ASF−8_contig_1__0_partial-cat_4_36	Enterococcus italicus ASF−8	Enterococcus italicus ASF−8_contig_1__0_partial-cat_4	36	23936	24352	1	E			YP_009802421.1	YP_009802421.1 DUF722 domain-containing protein [Lactobacillus phage Lb]	FALSE	0.393	91	1.8e-20													VOG08651	sp|Q03182|RINA_BPPHA Transcriptional activator rinA; Xu	Xu	0		4	FALSE
	Enterococcus italicus ASF−8_contig_1__0_partial-cat_4_37	Enterococcus italicus ASF−8	Enterococcus italicus ASF−8_contig_1__0_partial-cat_4	37	24365	24520	1	E																								0		4	FALSE
	Enterococcus italicus ASF−8_contig_1__0_partial-cat_4_38	Enterococcus italicus ASF−8	Enterococcus italicus ASF−8_contig_1__0_partial-cat_4	38	25198	25386	1	E																								0		4	FALSE
	Enterococcus italicus ASF−8_contig_1__0_partial-cat_4_39	Enterococcus italicus ASF−8	Enterococcus italicus ASF−8_contig_1__0_partial-cat_4	39	25593	25814	-1	E																								0		4	FALSE
	Enterococcus italicus ASF−8_contig_1__0_partial-cat_4_40	Enterococcus italicus ASF−8	Enterococcus italicus ASF−8_contig_1__0_partial-cat_4	40	26038	26367	1	E																								0		4	FALSE
	Enterococcus italicus ASF−8_contig_1__0_partial-cat_4_41	Enterococcus italicus ASF−8	Enterococcus italicus ASF−8_contig_1__0_partial-cat_4	41	26461	26610	1	E																								0		4	FALSE
	Enterococcus italicus ASF−8_contig_1__0_partial-cat_4_42	Enterococcus italicus ASF−8	Enterococcus italicus ASF−8_contig_1__0_partial-cat_4	42	26603	26806	1	E																								0		4	FALSE
	Enterococcus italicus ASF−8_contig_1__0_partial-cat_4_43	Enterococcus italicus ASF−8	Enterococcus italicus ASF−8_contig_1__0_partial-cat_4	43	26900	27655	1	E			YP_009837556.1	YP_009837556.1 terminase small subunit [Anoxybacillus phage A403]	FALSE	0.41	148	2.137e-38													VOG11125	sp|P45915|YQAS_BACSU Uncharacterized protein YqaS; Xu	Xu	0		4	FALSE
	Enterococcus italicus ASF−8_contig_1__0_partial-cat_4_44	Enterococcus italicus ASF−8	Enterococcus italicus ASF−8_contig_1__0_partial-cat_4	44	27642	29084	1	C	K06909	phage terminase large subunit	YP_003358792.1	YP_003358792.1 DEAD/DEAH box helicase family protein [Enterococcus phage phiEf11]	TRUE	0.883	850	7.1e-277													VOG55957	sp|Q05219|VG13_BPML5 Gene 13 protein; Xu	Xu	0		4	FALSE
	Enterococcus italicus ASF−8_contig_1__0_partial-cat_4_45	Enterococcus italicus ASF−8	Enterococcus italicus ASF−8_contig_1__0_partial-cat_4	45	29089	30525	1	D			YP_003347606.1	YP_003347606.1 portal protein [Enterococcus phage phiFL3A]	TRUE	0.472	403	1.482e-122								Phage portal protein, SPP1 Gp6-like [PF05133.19]					VOG57930	sp|Q05220|PORTL_BPML5 Portal protein; XpXrXs	Xr;Xs;Xp	0		4	FALSE	V
	Enterococcus italicus ASF−8_contig_1__0_partial-cat_4_46	Enterococcus italicus ASF−8	Enterococcus italicus ASF−8_contig_1__0_partial-cat_4	46	30522	30710	1	E																								0		4	FALSE
	Enterococcus italicus ASF−8_contig_1__0_partial-cat_4_47	Enterococcus italicus ASF−8	Enterococcus italicus ASF−8_contig_1__0_partial-cat_4	47	30746	31327	1	E			YP_008240705.1	YP_008240705.1 hypothetical protein Phi4:1_gp117 [Cellulophaga phage phi4:1]	FALSE	0.499	85	7.125e-18																0		4	FALSE
	Enterococcus italicus ASF−8_contig_1__0_partial-cat_4_48	Enterococcus italicus ASF−8	Enterococcus italicus ASF−8_contig_1__0_partial-cat_4	48	31333	31704	1	E																								0		4	FALSE
	Enterococcus italicus ASF−8_contig_1__0_partial-cat_4_49	Enterococcus italicus ASF−8	Enterococcus italicus ASF−8_contig_1__0_partial-cat_4	49	31717	32004	1	E																								0		4	FALSE
	Enterococcus italicus ASF−8_contig_1__0_partial-cat_4_50	Enterococcus italicus ASF−8	Enterococcus italicus ASF−8_contig_1__0_partial-cat_4	50	32090	33202	1	D			YP_009279640.1	YP_009279640.1 minor head protein [Lactococcus phage PLgT-1]	TRUE	0.703	508	1.239e-160								Phage Mu protein F like protein [PF04233.19]					VOG38025	sp|Q38442|GP7_BPSPP Minor head protein GP7; XhXs	Xh;Xs	0		4	FALSE	V
	Enterococcus italicus ASF−8_contig_1__0_partial-cat_4_51	Enterococcus italicus ASF−8	Enterococcus italicus ASF−8_contig_1__0_partial-cat_4	51	33441	33692	1	E																								0		4	FALSE
	Enterococcus italicus ASF−8_contig_1__0_partial-cat_4_52	Enterococcus italicus ASF−8	Enterococcus italicus ASF−8_contig_1__0_partial-cat_4	52	33716	33898	1	E																								0		4	FALSE
	Enterococcus italicus ASF−8_contig_1__0_partial-cat_4_53	Enterococcus italicus ASF−8	Enterococcus italicus ASF−8_contig_1__0_partial-cat_4	53	34022	34222	1	E			YP_009103072.1	YP_009103072.1 hypothetical protein PI32_gp36 [Enterococcus phage EFC-1]	FALSE	0.545	67	1.025e-13																0		4	FALSE
	Enterococcus italicus ASF−8_contig_1__0_partial-cat_4_54	Enterococcus italicus ASF−8	Enterococcus italicus ASF−8_contig_1__0_partial-cat_4	54	34297	34539	1	D			YP_010754312.1	YP_010754312.1 glutaredoxin [Corynebacterium phage EmiRose]	FALSE	0.42	62	1.233e-11								Glutaredoxin [PF00462.30]								0		4	FALSE
	Enterococcus italicus ASF−8_contig_1__0_partial-cat_4_55	Enterococcus italicus ASF−8	Enterococcus italicus ASF−8_contig_1__0_partial-cat_4	55	34650	35249	1	E																								0		4	FALSE
	Enterococcus italicus ASF−8_contig_1__0_partial-cat_4_56	Enterococcus italicus ASF−8	Enterococcus italicus ASF−8_contig_1__0_partial-cat_4	56	35262	35408	1	E																								0		4	FALSE
	Enterococcus italicus ASF−8_contig_1__0_partial-cat_4_57	Enterococcus italicus ASF−8	Enterococcus italicus ASF−8_contig_1__0_partial-cat_4	57	35598	36620	1	D			YP_008858642.1	YP_008858642.1 major head protein [Brevibacillus phage Davies]	TRUE	0.674	456	2.64e-143								Phage major capsid protein E [PF03864.22]					VOG52657	sp|P68649|HEAD_ECOL6 P21 prophage-derived major head protein; Xh	Xh	0		4	FALSE
	Enterococcus italicus ASF−8_contig_1__0_partial-cat_4_58	Enterococcus italicus ASF−8	Enterococcus italicus ASF−8_contig_1__0_partial-cat_4	58	36635	36895	1	E																								0		4	FALSE
	Enterococcus italicus ASF−8_contig_1__0_partial-cat_4_59	Enterococcus italicus ASF−8	Enterococcus italicus ASF−8_contig_1__0_partial-cat_4	59	36908	37243	1	E			YP_003347611.1	YP_003347611.1 head-tail adaptor [Enterococcus phage phiFL3A]	FALSE	0.443	76	7.127e-16													VOG08639	REFSEQ head-tail adaptor; Xu	Xu	0		4	FALSE
	Enterococcus italicus ASF−8_contig_1__0_partial-cat_4_60	Enterococcus italicus ASF−8	Enterococcus italicus ASF−8_contig_1__0_partial-cat_4	60	37240	37587	1	E			YP_009279634.1	YP_009279634.1 hypothetical protein BI048_gp20 [Lactococcus phage PLgT-1]	FALSE	0.715	164	2.814e-46													VOG14105	REFSEQ hypothetical protein; Xu	Xu	0		4	FALSE
	Enterococcus italicus ASF−8_contig_1__0_partial-cat_4_61	Enterococcus italicus ASF−8	Enterococcus italicus ASF−8_contig_1__0_partial-cat_4	61	37571	38119	1	E			YP_009279633.1	YP_009279633.1 neck protein [Lactococcus phage PLgT-1]	FALSE	0.77	287	5.655e-88													VOG49677	REFSEQ tail completion or Neck1 protein; Xu	Xu	0		4	FALSE
	Enterococcus italicus ASF−8_contig_1__0_partial-cat_4_62	Enterococcus italicus ASF−8	Enterococcus italicus ASF−8_contig_1__0_partial-cat_4	62	38119	38481	1	E			YP_009279632.1	YP_009279632.1 hypothetical protein BI048_gp18 [Lactococcus phage PLgT-1]	FALSE	0.719	176	1.443e-50													VOG55810	REFSEQ hypothetical protein; Xu	Xu	0		4	FALSE
	Enterococcus italicus ASF−8_contig_1__0_partial-cat_4_63	Enterococcus italicus ASF−8	Enterococcus italicus ASF−8_contig_1__0_partial-cat_4	63	38494	38904	1	D			YP_009279631.1	YP_009279631.1 major tail protein [Lactococcus phage PLgT-1]	FALSE	0.795	220	1.321e-65								Phage tail tube protein, TTP [PF08813.17]; Phage tail tube, TTP, lambda-like [PF16460.11]								0		4	FALSE
	Enterococcus italicus ASF−8_contig_1__0_partial-cat_4_64	Enterococcus italicus ASF−8	Enterococcus italicus ASF−8_contig_1__0_partial-cat_4	64	38968	39369	1	D			YP_003347616.1	YP_003347616.1 tail chaperone protein [Enterococcus phage phiFL3A]	FALSE	0.765	197	1.419e-57								Family of unknown function (DUF6096) [PF19591.4]					VOG40787	REFSEQ DUF6096 family protein; Xu	Xu	0		4	FALSE
	Enterococcus italicus ASF−8_contig_1__0_partial-cat_4_65	Enterococcus italicus ASF−8	Enterococcus italicus ASF−8_contig_1__0_partial-cat_4	65	39393	39749	1	E			YP_009279629.1	YP_009279629.1 hypothetical protein BI048_gp15 [Lactococcus phage PLgT-1]	FALSE	0.693	169	5.321e-48													VOG55377	REFSEQ hypothetical protein; Xu	Xu	0		4	FALSE
	Enterococcus italicus ASF−8_contig_1__0_partial-cat_4_66	Enterococcus italicus ASF−8	Enterococcus italicus ASF−8_contig_1__0_partial-cat_4	66	39763	44322	1	D			YP_003347618.1	YP_003347618.1 tail length tape measure protein [Enterococcus phage phiFL3A]	TRUE	0.563	1629	0								Transglycosylase SLT domain [PF01464.25]					VOG00481	sp|D3WAD2|TMP_BPLP2 Probable tape measure protein; Xs	Xs	0		4	FALSE	V
	Enterococcus italicus ASF−8_contig_1__0_partial-cat_4_67	Enterococcus italicus ASF−8	Enterococcus italicus ASF−8_contig_1__0_partial-cat_4	67	44336	44698	1	D			YP_009279627.1	YP_009279627.1 hypothetical protein BI048_gp13 [Lactococcus phage PLgT-1]	FALSE	0.707	171	6.398e-49								Family of unknown function (DUF6711) [PF20458.3]					VOG47204	REFSEQ hypothetical protein; Xu	Xu	0		4	FALSE
	Enterococcus italicus ASF−8_contig_1__0_partial-cat_4_68	Enterococcus italicus ASF−8	Enterococcus italicus ASF−8_contig_1__0_partial-cat_4	68	44714	49531	1	D			YP_004301553.1	YP_004301553.1 tail protein [Brochothrix phage BL3]	TRUE	0.248	517	3.716e-148								gp58-like protein [PF07902.16]					VOG27778	REFSEQ tail protein; Xu	Xu	0		4	FALSE
	Enterococcus italicus ASF−8_contig_1__0_partial-cat_4_69	Enterococcus italicus ASF−8	Enterococcus italicus ASF−8_contig_1__0_partial-cat_4	69	49550	49975	1	D			YP_004301554.1	YP_004301554.1 DUF1617 family protein [Brochothrix phage BL3]	FALSE	0.33	77	1.211e-15								Protein of unknown function (DUF1617) [PF07761.17]					VOG13408	REFSEQ hypothetical protein; Xu	Xu	0		4	FALSE
	Enterococcus italicus ASF−8_contig_1__0_partial-cat_4_70	Enterococcus italicus ASF−8	Enterococcus italicus ASF−8_contig_1__0_partial-cat_4	70	50017	50181	1	E																								0		4	FALSE
	Enterococcus italicus ASF−8_contig_1__0_partial-cat_4_71	Enterococcus italicus ASF−8	Enterococcus italicus ASF−8_contig_1__0_partial-cat_4	71	50201	50422	-1	E																								0		4	FALSE
	Enterococcus italicus ASF−8_contig_1__0_partial-cat_4_72	Enterococcus italicus ASF−8	Enterococcus italicus ASF−8_contig_1__0_partial-cat_4	72	50484	50726	1	E			YP_009282360.1	YP_009282360.1 hypothetical protein BIZ65_gp19 [Lactobacillus phage PLE2]	FALSE	0.524	78	3.745e-17													VOG50922	REFSEQ hypothetical protein; Xu	Xu	0		4	FALSE
	Enterococcus italicus ASF−8_contig_1__0_partial-cat_4_73	Enterococcus italicus ASF−8	Enterococcus italicus ASF−8_contig_1__0_partial-cat_4	73	50820	51185	1	E																								0		4	FALSE
	Enterococcus italicus ASF−8_contig_1__0_partial-cat_4_74	Enterococcus italicus ASF−8	Enterococcus italicus ASF−8_contig_1__0_partial-cat_4	74	51189	51500	1	E																								0		4	FALSE
	Enterococcus italicus ASF−8_contig_1__0_partial-cat_4_75	Enterococcus italicus ASF−8	Enterococcus italicus ASF−8_contig_1__0_partial-cat_4	75	51502	51765	1	D																Phage holin family Hol44, in holin superfamily V [PF16079.10]; Bacteriophage A118-like holin, Hol118 [PF06946.16]								0		4	FALSE
	Enterococcus italicus ASF−8_contig_1__0_partial-cat_4_76	Enterococcus italicus ASF−8	Enterococcus italicus ASF−8_contig_1__0_partial-cat_4	76	51765	52712	1	D			YP_008798292.1	YP_008798292.1 endolysin [Streptococcus phage phiBHN167]	FALSE	0.503	255	2.627e-74	MER0223373	M15C	MER0223373 - subfamily M15C non-peptidase homologues (Streptococcus pneumoniae) [M15.UNC]#M15C#{peptidase unit: 82-183}~source YP_003875665~	FALSE	0.714	139	2.479e-34	Target recognition domain of lytic exoenzyme [PF16775.10]								0		4	FALSE	P
	Enterococcus italicus ASF−8_contig_1__0_partial-cat_4_77	Enterococcus italicus ASF−8	Enterococcus italicus ASF−8_contig_1__0_partial-cat_4	77	52730	52927	-1	E																								0		4	FALSE
	Enterococcus italicus ASF−8_contig_1__0_partial-cat_4_78	Enterococcus italicus ASF−8	Enterococcus italicus ASF−8_contig_1__0_partial-cat_4	78	53033	53266	-1	E																								0		4	FALSE
	Enterococcus italicus ASF−8_contig_1__0_partial-cat_4_79	Enterococcus italicus ASF−8	Enterococcus italicus ASF−8_contig_1__0_partial-cat_4	79	53263	53505	-1	D																Family of unknown function (DUF5960) [PF19385.4]								0		4	FALSE
	Enterococcus italicus ASF−8_contig_1__0_partial-cat_4_80	Enterococcus italicus ASF−8	Enterococcus italicus ASF−8_contig_1__0_partial-cat_4	80	54087	55001	1	D																Helix-turn-helix domain [PF12844.13]; Helix-turn-helix [PF01381.28]					VOG61407	REFSEQ transcriptional regulator; Xu	Xu	0		4	FALSE
	Enterococcus italicus ASF−8_contig_1__0_partial-cat_4_81	Enterococcus italicus ASF−8	Enterococcus italicus ASF−8_contig_1__0_partial-cat_4	81	55179	58358	1	D																Prealbumin-like fold domain [PF17802.7]								0		4	FALSE
	Enterococcus italicus ASF−8_contig_1__0_partial-cat_4_82	Enterococcus italicus ASF−8	Enterococcus italicus ASF−8_contig_1__0_partial-cat_4	82	58463	58777	1	D																Bacterial protein of unknown function (DUF961) [PF06125.17]								0		4	FALSE
	Enterococcus italicus ASF−8_contig_1__0_partial-cat_4_83	Enterococcus italicus ASF−8	Enterococcus italicus ASF−8_contig_1__0_partial-cat_4	83	58790	59155	1	D																Bacterial protein of unknown function (DUF961) [PF06125.17]								0		4	FALSE
	Enterococcus italicus ASF−8_contig_1__0_partial-cat_4_84	Enterococcus italicus ASF−8	Enterococcus italicus ASF−8_contig_1__0_partial-cat_4	84	59387	61306	1	D																KAP family P-loop domain [PF07693.20]								0		4	FALSE
	Enterococcus italicus ASF−8_contig_1__0_partial-cat_4_85	Enterococcus italicus ASF−8	Enterococcus italicus ASF−8_contig_1__0_partial-cat_4	85	61375	62652	1	D			YP_009055989.1	YP_009055989.1 FtsK/SpoIIIE-like protein [Bacillus phage Riley]	FALSE	0.249	66	5.689e-10								FtsK/SpoIIIE family [PF01580.24]					VOG17147	REFSEQ FtsK/SpoIIIE-like protein; Xu	Xu	0		4	FALSE
	Enterococcus italicus ASF−8_contig_1__0_partial-cat_4_86	Enterococcus italicus ASF−8	Enterococcus italicus ASF−8_contig_1__0_partial-cat_4	86	62809	63714	-1	C	K07497	putative transposase	YP_009197973.1	YP_009197973.1 transposase [Paenibacillus phage Diva]	FALSE	0.491	208	3.143e-58								Integrase core domain [PF13333.12]; Integrase core domain [PF13683.12]; Integrase core domain [PF00665.32]; HTH-like domain [PF13276.12]					VOG59155	sp|P16942|T629_SHISO Transposase for insertion sequence element IS629; Xr	Xr	0		4	FALSE	V
	Enterococcus italicus ASF−8_contig_1__0_partial-cat_4_87	Enterococcus italicus ASF−8	Enterococcus italicus ASF−8_contig_1__0_partial-cat_4	87	63699	64142	-1	D			YP_009197974.1	YP_009197974.1 helix-turn-helix domain-containing protein [Paenibacillus phage Diva]	FALSE	0.401	100	1.84e-23								Helix-turn-helix domain [PF13518.12]					VOG53081	sp|Q48585|YI3A_LACJH Insertion element IS1223 uncharacterized 20.7 kDa protein; Xu	Xu	0		4	FALSE
	Enterococcus italicus ASF−8_contig_1__0_partial-cat_4_88	Enterococcus italicus ASF−8	Enterococcus italicus ASF−8_contig_1__0_partial-cat_4	88	64260	64391	-1	E																								0		4	FALSE
	Enterococcus italicus ASF−8_contig_1__0_partial-cat_4_89	Enterococcus italicus ASF−8	Enterococcus italicus ASF−8_contig_1__0_partial-cat_4	89	64641	66206	1	C	K07459	putative ATP-dependent endonuclease of the OLD family														Overcoming lysogenization defect protein-like, TOPRIM domain [PF20469.4]; AAA ATPase domain [PF13175.12]; AAA domain, putative AbiEii toxin, Type IV TA system [PF13304.12]; AAA domain [PF13514.12]; AAA domain [PF13476.12]; RecF/RecN/SMC N terminal domain [PF02463.25]								0		4	FALSE
	Enterococcus italicus ASF−8_contig_1__0_partial-cat_4_90	Enterococcus italicus ASF−8	Enterococcus italicus ASF−8_contig_1__0_partial-cat_4	90	66191	67273	1	D																UvrD/REP helicase N-terminal domain [PF00580.27]								0		4	FALSE
	Enterococcus italicus ASF−8_contig_1__0_partial-cat_4_91	Enterococcus italicus ASF−8	Enterococcus italicus ASF−8_contig_1__0_partial-cat_4	91	67637	67900	1	E																								0		4	FALSE
	Enterococcus italicus ASF−8_contig_1__0_partial-cat_4_92	Enterococcus italicus ASF−8	Enterococcus italicus ASF−8_contig_1__0_partial-cat_4	92	67900	68169	1	C	K19158	toxin YoeB [EC:3.1.-.-]														YoeB-like toxin of bacterial type II toxin-antitoxin system [PF06769.20]								0		4	FALSE
	Enterococcus italicus ASF−8_contig_1__0_partial-cat_4_93	Enterococcus italicus ASF−8	Enterococcus italicus ASF−8_contig_1__0_partial-cat_4	93	68625	69356	1	C	K10041	aspartate/glutamate/glutamine transport system ATP-binding protein [EC:7.4.2.1]	YP_004957306.1	YP_004957306.1 ABC transporter [Planktothrix phage PaV-LD]	FALSE	0.401	156	2.289e-41								ABC transporter [PF00005.33]; RecF/RecN/SMC N terminal domain [PF02463.25]					VOG38029	sp|P44662|Y361_HAEIN Probable iron transport system ATP-binding protein HI_0361; Xh	Xh	0		4	FALSE	MB
	Enterococcus italicus ASF−8_contig_1__0_partial-cat_4_94	Enterococcus italicus ASF−8	Enterococcus italicus ASF−8_contig_1__0_partial-cat_4	94	69372	70178	1	C	K10039	aspartate/glutamate/glutamine transport system substrate-binding protein														Bacterial extracellular solute-binding proteins, family 3 [PF00497.25]								0		4	FALSE	MB
	Enterococcus italicus ASF−8_contig_1__0_partial-cat_4_95	Enterococcus italicus ASF−8	Enterococcus italicus ASF−8_contig_1__0_partial-cat_4	95	70193	70840	1	C	K10040	aspartate/glutamate/glutamine transport system permease protein														Binding-protein-dependent transport system inner membrane component [PF00528.27]								0		4	FALSE	MB
	Enterococcus italicus ASF−8_contig_1__0_partial-cat_4_96	Enterococcus italicus ASF−8	Enterococcus italicus ASF−8_contig_1__0_partial-cat_4	96	70860	71516	1	C	K10040	aspartate/glutamate/glutamine transport system permease protein																						0		4	FALSE	MB
	Enterococcus italicus ASF−8_contig_1__0_partial-cat_4_97	Enterococcus italicus ASF−8	Enterococcus italicus ASF−8_contig_1__0_partial-cat_4	97	71611	71715	-1	E																								0		4	FALSE
	Enterococcus italicus ASF−8_contig_1__0_partial-cat_4_98	Enterococcus italicus ASF−8	Enterococcus italicus ASF−8_contig_1__0_partial-cat_4	98	71709	71840	-1	E																								0		4	FALSE
	Enterococcus italicus ASF−8_contig_1__0_partial-cat_4_99	Enterococcus italicus ASF−8	Enterococcus italicus ASF−8_contig_1__0_partial-cat_4	99	72411	72692	-1	D																Family of unknown function (DUF5960) [PF19385.4]								0		4	FALSE
	Enterococcus italicus ASF−8_contig_1__0_partial-cat_4_100	Enterococcus italicus ASF−8	Enterococcus italicus ASF−8_contig_1__0_partial-cat_4	100	72689	73078	-1	E																								0		4	FALSE
	Enterococcus italicus ASF−8_contig_1__0_partial-cat_4_101	Enterococcus italicus ASF−8	Enterococcus italicus ASF−8_contig_1__0_partial-cat_4	101	73086	74459	-1	D			NP_046569.1	NP_046569.1 DNA polymerase [Bacillus phage SPBc2]	FALSE	0.363	261	5.139e-74								impB/mucB/samB family [PF00817.25]; DNA polymerase-iota, thumb domain [PF21999.2]; impB/mucB/samB family C-terminal domain [PF11799.13]; IMS family HHH motif [PF11798.14]					VOG02424	sp|P04152|UMUC_ECOLI Protein UmuC; Xh	Xh	0		4	FALSE
	Enterococcus italicus ASF−8_contig_1__0_partial-cat_4_102	Enterococcus italicus ASF−8	Enterococcus italicus ASF−8_contig_1__0_partial-cat_4	102	74745	74990	1	E																								0		4	FALSE
	Enterococcus italicus ASF−8_contig_1__0_partial-cat_4_103	Enterococcus italicus ASF−8	Enterococcus italicus ASF−8_contig_1__0_partial-cat_4	103	75134	75742	-1	D																Bacterial regulatory proteins, tetR family [PF00440.29]; Transcriptional regulator C-terminal region [PF14278.11]								0		4	FALSE
	Enterococcus italicus ASF−8_contig_1__0_partial-cat_4_104	Enterococcus italicus ASF−8	Enterococcus italicus ASF−8_contig_1__0_partial-cat_4	104	75915	80141	1	C	K23876	(R)-2-hydroxyacyl-CoA dehydratese activating ATPase [EC:5.6.1.9]														CoA enzyme activase uncharacterised domain (DUF2229) [PF09989.15]; BadF/BadG/BcrA/BcrD ATPase family [PF01869.26]								0		4	FALSE
	Enterococcus italicus ASF−8_contig_1__0_partial-cat_4_105	Enterococcus italicus ASF−8	Enterococcus italicus ASF−8_contig_1__0_partial-cat_4	105	80260	81186	1	C	K00226	dihydroorotate dehydrogenase (fumarate) [EC:1.3.98.1]	YP_010803395.1	YP_010803395.1 dihydroorotate dehydrogenase 1A [Fadolivirus algeromassiliense]	FALSE	0.428	231	2.898e-66								Dihydroorotate dehydrogenase [PF01180.27]								0		4	FALSE	M
	Enterococcus italicus ASF−8_contig_1__0_partial-cat_4_106	Enterococcus italicus ASF−8	Enterococcus italicus ASF−8_contig_1__0_partial-cat_4	106	81200	81706	1	E																								0		4	FALSE
	Enterococcus italicus ASF−8_contig_1__0_partial-cat_4_107	Enterococcus italicus ASF−8	Enterococcus italicus ASF−8_contig_1__0_partial-cat_4	107	81769	81957	1	E																								0		4	FALSE
	Enterococcus italicus ASF−8_contig_1__0_partial-cat_4_108	Enterococcus italicus ASF−8	Enterococcus italicus ASF−8_contig_1__0_partial-cat_4	108	82059	82919	1	E																								0		4	FALSE
	Enterococcus italicus ASF−8_contig_1__0_partial-cat_4_109	Enterococcus italicus ASF−8	Enterococcus italicus ASF−8_contig_1__0_partial-cat_4	109	82916	83890	1	E																								0		4	FALSE
	Enterococcus italicus ASF−8_contig_1__0_partial-cat_4_110	Enterococcus italicus ASF−8	Enterococcus italicus ASF−8_contig_1__0_partial-cat_4	110	83989	84711	1	E																								0		4	FALSE
	Enterococcus italicus ASF−8_contig_1__0_partial-cat_4_111	Enterococcus italicus ASF−8	Enterococcus italicus ASF−8_contig_1__0_partial-cat_4	111	84755	86041	-1	C	K07862	serine/threonine transporter														Sodium:dicarboxylate symporter family [PF00375.23]								0		4	FALSE
	Enterococcus italicus ASF−8_contig_1__0_partial-cat_4_112	Enterococcus italicus ASF−8	Enterococcus italicus ASF−8_contig_1__0_partial-cat_4	112	86455	88107	1	C	K15580	oligopeptide transport system substrate-binding protein														Bacterial extracellular solute-binding proteins, family 5 Middle [PF00496.27]								0		4	FALSE	M
	Enterococcus italicus ASF−8_contig_1__0_partial-cat_4_113	Enterococcus italicus ASF−8	Enterococcus italicus ASF−8_contig_1__0_partial-cat_4	113	88132	89220	1	C	K19802	L-Ala-D/L-Glu epimerase / N-acetyl-D-glutamate racemase [EC:5.1.1.20 5.1.1.25]														Enolase C-terminal domain-like [PF13378.12]; Mandelate racemase / muconate lactonizing enzyme, N-terminal domain [PF02746.21]								0		4	FALSE
	Enterococcus italicus ASF−8_contig_1__0_partial-cat_4_114	Enterococcus italicus ASF−8	Enterococcus italicus ASF−8_contig_1__0_partial-cat_4	114	89217	90104	1	C	K20742	gamma-D-glutamyl-L-lysine dipeptidyl-peptidase [EC:3.4.14.13]	YP_009836130.1	YP_009836130.1 peptidase [Streptomyces phage Immanuel3]	FALSE	0.406	85	8.131e-17	MER0376882	C40	MER0376882 - NLP/P60 ({Nostoc punctiforme})-like putative peptidase (Enterococcus italicus) [C40.009]#C40#{peptidase unit: 176-273}~source ZP_07895925~	FALSE	0.991	207	5.907e-58	NlpC/P60 family [PF00877.26]					VOG39851	REFSEQ hydrolase; Xu	Xu	0		4	FALSE	P
	Enterococcus italicus ASF−8_contig_1__0_partial-cat_4_115	Enterococcus italicus ASF−8	Enterococcus italicus ASF−8_contig_1__0_partial-cat_4	115	90101	90883	1	C	K17836	beta-lactamase class A [EC:3.5.2.6]							MER0948618	S11	MER0948618 - family S11 unassigned peptidases (Enterococcus italicus) [S11.UPW]#S11#{peptidase unit: 10-168}~source E6LFW1~	FALSE	0.941	316	4.518e-96	Beta-lactamase enzyme family [PF13354.11]								0		4	FALSE	P
	Enterococcus italicus ASF−8_contig_1__0_partial-cat_4_116	Enterococcus italicus ASF−8	Enterococcus italicus ASF−8_contig_1__0_partial-cat_4	116	90952	91749	1	D																Acetyltransferase (GNAT) family [PF00583.31]; Probable histone acetyltransferase Rv0428c C-terminal [PF24553.2]; FR47-like protein [PF08445.16]								0		4	FALSE
	Enterococcus italicus ASF−8_contig_1__0_partial-cat_4_117	Enterococcus italicus ASF−8	Enterococcus italicus ASF−8_contig_1__0_partial-cat_4	117	92003	92851	-1	C	K25232	fatty acid kinase fatty acid binding subunit	YP_009226823.1	YP_009226823.1 DegV family protein [Staphylococcus phage SPbeta-like]	FALSE	0.378	85	8.627e-17								Uncharacterised protein, DegV family COG1307 [PF02645.21]								0		4	FALSE
	Enterococcus italicus ASF−8_contig_1__0_partial-cat_4_118	Enterococcus italicus ASF−8	Enterococcus italicus ASF−8_contig_1__0_partial-cat_4	118	92931	94202	-1	C	K01005	polyisoprenyl-teichoic acid--peptidoglycan teichoic acid transferase [EC:2.7.8.-]														LytR_cpsA_psr family [PF03816.19]								0		4	FALSE
	Enterococcus italicus ASF−8_contig_1__0_partial-cat_4_119	Enterococcus italicus ASF−8	Enterococcus italicus ASF−8_contig_1__0_partial-cat_4	119	94465	95298	-1	D																Prephenate dehydratase [PF00800.23]								0		4	FALSE
	Enterococcus italicus ASF−8_contig_1__0_partial-cat_4_120	Enterococcus italicus ASF−8	Enterococcus italicus ASF−8_contig_1__0_partial-cat_4	120	95298	95804	-1	C	K00891	shikimate kinase [EC:2.7.1.71]														Shikimate kinase [PF01202.28]; AAA domain [PF13671.12]								0		4	FALSE	MB
	Enterococcus italicus ASF−8_contig_1__0_partial-cat_4_121	Enterococcus italicus ASF−8	Enterococcus italicus ASF−8_contig_1__0_partial-cat_4	121	95807	97090	-1	C	K00800	3-phosphoshikimate 1-carboxyvinyltransferase [EC:2.5.1.19]														EPSP synthase (3-phosphoshikimate 1-carboxyvinyltransferase) [PF00275.25]								0		4	FALSE	MB
	Enterococcus italicus ASF−8_contig_1__0_partial-cat_4_122	Enterococcus italicus ASF−8	Enterococcus italicus ASF−8_contig_1__0_partial-cat_4	122	97102	98193	-1	C	K04517	prephenate dehydrogenase [EC:1.3.1.12]														Prephenate dehydrogenase, nucleotide-binding domain [PF02153.23]; Prephenate dehydrogenase, dimerization domain [PF20463.3]								0		4	FALSE	MB
	Enterococcus italicus ASF−8_contig_1__0_partial-cat_4_123	Enterococcus italicus ASF−8	Enterococcus italicus ASF−8_contig_1__0_partial-cat_4	123	98215	99381	-1	C	K01736	chorismate synthase [EC:4.2.3.5]	YP_009481556.1	YP_009481556.1 Chorismate synthase [Pandoravirus macleodensis]	FALSE	0.308	175	7.891e-46								Chorismate synthase [PF01264.26]					VOG29587	sp|A3PAU4|AROC_PROM0 Chorismate synthase; Xh	Xh	0		4	FALSE	MB
	Enterococcus italicus ASF−8_contig_1__0_partial-cat_4_124	Enterococcus italicus ASF−8	Enterococcus italicus ASF−8_contig_1__0_partial-cat_4	124	99383	100462	-1	C	K01735	3-dehydroquinate synthase [EC:4.2.3.4]	YP_001648116.1	YP_001648116.1 putative 3-dehydroquinate synthase [Ostreococcus tauri virus OtV5]	FALSE	0.295	133	5.921e-32								3-dehydroquinate synthase N-terminal [PF01761.26]; 3-dehydroquinate synthase C-terminal [PF24621.2]; Iron-containing alcohol dehydrogenase [PF13685.12]					VOG58468	REFSEQ hypothetical protein; Xu	Xu	0		4	FALSE	MKB
	Enterococcus italicus ASF−8_contig_1__0_partial-cat_4_125	Enterococcus italicus ASF−8	Enterococcus italicus ASF−8_contig_1__0_partial-cat_4	125	100477	101505	-1	C	K03856	3-deoxy-7-phosphoheptulonate synthase [EC:2.5.1.54]														DAHP synthetase I family [PF00793.26]; DAHP synthase ferredoxin-like domain [PF18152.6]; NeuB family [PF03102.20]								0		4	FALSE	MB
	Enterococcus italicus ASF−8_contig_1__0_partial-cat_4_126	Enterococcus italicus ASF−8	Enterococcus italicus ASF−8_contig_1__0_partial-cat_4	126	101517	102410	-1	D																Shikimate dehydrogenase substrate binding domain [PF08501.16]; Shikimate 5'-dehydrogenase C-terminal domain [PF18317.6]; Shikimate / quinate 5-dehydrogenase [PF01488.26]								0		4	FALSE	MKB
	Enterococcus italicus ASF−8_contig_1__0_partial-cat_4_127	Enterococcus italicus ASF−8	Enterococcus italicus ASF−8_contig_1__0_partial-cat_4	127	102793	103563	-1	C	K05833	putative tryptophan/tyrosine transport system ATP-binding protein	YP_009001498.1	YP_009001498.1 ABC transporter [Alphaentomopoxvirus acuprea]	FALSE	0.244	70	3.474e-12								ABC transporter [PF00005.33]					VOG38029	sp|P44662|Y361_HAEIN Probable iron transport system ATP-binding protein HI_0361; Xh	Xh	0		4	FALSE	MB
	Enterococcus italicus ASF−8_contig_1__0_partial-cat_4_128	Enterococcus italicus ASF−8	Enterococcus italicus ASF−8_contig_1__0_partial-cat_4	128	103564	104448	-1	C	K05832	putative tryptophan/tyrosine transport system permease protein														Branched-chain amino acid transport system / permease component [PF02653.21]								0		4	FALSE	MB
	Enterococcus italicus ASF−8_contig_1__0_partial-cat_4_129	Enterococcus italicus ASF−8	Enterococcus italicus ASF−8_contig_1__0_partial-cat_4	129	104450	105469	-1	C	K01989	putative tryptophan/tyrosine transport system substrate-binding protein														ABC transporter substrate binding protein [PF04392.18]								0		4	FALSE	MB
	Enterococcus italicus ASF−8_contig_1__0_partial-cat_4_130	Enterococcus italicus ASF−8	Enterococcus italicus ASF−8_contig_1__0_partial-cat_4	130	105471	106508	-1	C	K01989	putative tryptophan/tyrosine transport system substrate-binding protein														ABC transporter substrate binding protein [PF04392.18]								0		4	FALSE	MB
	Enterococcus italicus ASF−8_contig_1__0_partial-cat_4_131	Enterococcus italicus ASF−8	Enterococcus italicus ASF−8_contig_1__0_partial-cat_4	131	106794	107363	-1	E																								0		4	FALSE
	Enterococcus italicus ASF−8_contig_1__0_partial-cat_4_132	Enterococcus italicus ASF−8	Enterococcus italicus ASF−8_contig_1__0_partial-cat_4	132	107505	109208	1	D			YP_009174760.1	YP_009174760.1 hypothetical protein AR679_gp074 [Yellowstone lake phycodnavirus 1]	FALSE	0.384	68	2.424e-10								NFACT N-terminal and middle domains [PF05833.16]; NFACT protein RNA binding domain [PF05670.18]; NFACT protein RNA binding domain [PF18297.6]					VOG23492	sp|D4FWG0|RQCH_BACNB Rqc2 homolog RqcH; Xh	Xh	0		4	FALSE
	Enterococcus italicus ASF−8_contig_1__0_partial-cat_4_133	Enterococcus italicus ASF−8	Enterococcus italicus ASF−8_contig_1__0_partial-cat_4	133	109213	110064	-1	D																Eukaryotic-type carbonic anhydrase [PF00194.26]								0		4	FALSE
	Enterococcus italicus ASF−8_contig_1__0_partial-cat_4_134	Enterococcus italicus ASF−8	Enterococcus italicus ASF−8_contig_1__0_partial-cat_4	134	110031	110660	-1	C	K00762	orotate phosphoribosyltransferase [EC:2.4.2.10]	YP_008319897.1	YP_008319897.1 Orotate phosphoribosyltransferase [Pandoravirus dulcis]	FALSE	0.37	132	1.755e-33													VOG42005	REFSEQ Orotate phosphoribosyltransferase; Xu	Xu	0		4	FALSE	MKB
	Enterococcus italicus ASF−8_contig_1__0_partial-cat_4_135	Enterococcus italicus ASF−8	Enterococcus italicus ASF−8_contig_1__0_partial-cat_4	135	110661	111383	-1	C	K01591	orotidine-5'-phosphate decarboxylase [EC:4.1.1.23]														Orotidine 5'-phosphate decarboxylase / HUMPS family [PF00215.30]								0		4	FALSE	MB
	Enterococcus italicus ASF−8_contig_1__0_partial-cat_4_136	Enterococcus italicus ASF−8	Enterococcus italicus ASF−8_contig_1__0_partial-cat_4	136	111380	112312	-1	C	K17828	dihydroorotate dehydrogenase (NAD+) catalytic subunit [EC:1.3.1.14]	YP_010803395.1	YP_010803395.1 dihydroorotate dehydrogenase 1A [Fadolivirus algeromassiliense]	FALSE	0.227	87	4.305e-17								Dihydroorotate dehydrogenase [PF01180.27]; Dihydrouridine synthase (Dus) [PF01207.24]								0		4	FALSE	MB
	Enterococcus italicus ASF−8_contig_1__0_partial-cat_4_137	Enterococcus italicus ASF−8	Enterococcus italicus ASF−8_contig_1__0_partial-cat_4	137	112309	113076	-1	C	K02823	dihydroorotate dehydrogenase electron transfer subunit														Iron-sulfur cluster binding domain of dihydroorotate dehydrogenase B [PF10418.14]; Dimethylamine monooxygenase subunit DmmA-like, N-terminal domain [PF22290.1]								0		4	FALSE
	Enterococcus italicus ASF−8_contig_1__0_partial-cat_4_138	Enterococcus italicus ASF−8	Enterococcus italicus ASF−8_contig_1__0_partial-cat_4	138	113099	116278	-1	C	K01955	carbamoyl-phosphate synthase large subunit [EC:6.3.5.5]														Carbamoyl-phosphate synthase L chain, ATP binding domain [PF02786.22]; Carbamoyl phosphate synthase preATP-grasp domain [PF25596.1]; Carbamoyl-phosphate synthetase large chain, oligomerisation domain [PF02787.25]; MGS-like domain [PF02142.27]; ATP-grasp domain [PF02655.19]; D-ala D-ala ligase C-terminus [PF07478.18]; ATP-grasp domain [PF02222.28]; ATP-grasp in the biosynthetic pathway with Ter op…								0		4	FALSE	MKB
	Enterococcus italicus ASF−8_contig_1__0_partial-cat_4_139	Enterococcus italicus ASF−8	Enterococcus italicus ASF−8_contig_1__0_partial-cat_4	139	116253	117359	-1	C	K01956	carbamoyl-phosphate synthase small subunit [EC:6.3.5.5]	YP_008059249.1	YP_008059249.1 carbamoyl phosphate synthase small subunit [Halogranum tailed virus 1]	FALSE	0.391	234	3.918e-66	MER0440389	C26	MER0440389 - family C26 non-peptidase homologues (Enterococcus italicus) [C26.UNW]#C26#{peptidase unit: 12-356}~source ZP_07895950~	TRUE	0.978	713	1.083e-231	Carbamoyl-phosphate synthase small chain, CPSase domain [PF00988.28]; Glutamine amidotransferase class-I [PF00117.34]; Peptidase C26 [PF07722.19]								0		4	FALSE	MPB
	Enterococcus italicus ASF−8_contig_1__0_partial-cat_4_140	Enterococcus italicus ASF−8	Enterococcus italicus ASF−8_contig_1__0_partial-cat_4	140	117362	118642	-1	C	K01465	dihydroorotase [EC:3.5.2.3]							MER0287480	M38	MER0287480 - family M38 non-peptidase homologues (Enterococcus faecalis) [M38.UNW]#M38#{peptidase unit: 4-379}~source YP_005706049~	TRUE	0.745	569	2.263e-180	Dihydro-orotase-like [PF12890.13]; Amidohydrolase family [PF01979.26]; Amidohydrolase family [PF07969.17]								0		4	FALSE	MKPB
	Enterococcus italicus ASF−8_contig_1__0_partial-cat_4_141	Enterococcus italicus ASF−8	Enterococcus italicus ASF−8_contig_1__0_partial-cat_4	141	118653	119576	-1	C	K00609	aspartate carbamoyltransferase catalytic subunit [EC:2.1.3.2]	YP_001498286.1	YP_001498286.1 hypothetical protein AR158_C204R [Paramecium bursaria Chlorella virus AR158]	FALSE	0.29	127	1.166e-30								Aspartate/ornithine carbamoyltransferase, carbamoyl-P binding domain [PF02729.26]; Aspartate/ornithine carbamoyltransferase, Asp/Orn binding domain [PF00185.30]					VOG46175	sp|P49077|PYRB_ARATH Aspartate carbamoyltransferase, chloroplastic; Xh	Xh	0		4	FALSE	MKB
	Enterococcus italicus ASF−8_contig_1__0_partial-cat_4_142	Enterococcus italicus ASF−8	Enterococcus italicus ASF−8_contig_1__0_partial-cat_4	142	119598	119774	-1	E																								0		4	FALSE
	Enterococcus italicus ASF−8_contig_1__0_partial-cat_4_143	Enterococcus italicus ASF−8	Enterococcus italicus ASF−8_contig_1__0_partial-cat_4	143	119795	120892	-1	C	K02824	uracil permease														Permease family [PF00860.26]								0		4	FALSE
	Enterococcus italicus ASF−8_contig_1__0_partial-cat_4_144	Enterococcus italicus ASF−8	Enterococcus italicus ASF−8_contig_1__0_partial-cat_4	144	120885	121427	-1	C	K02825	pyrimidine operon attenuation protein / uracil phosphoribosyltransferase [EC:2.4.2.9]														Phosphoribosyl transferase domain [PF00156.33]								0		4	FALSE
	Enterococcus italicus ASF−8_contig_1__0_partial-cat_4_145	Enterococcus italicus ASF−8	Enterococcus italicus ASF−8_contig_1__0_partial-cat_4	145	121648	122268	-1	C	K06180	23S rRNA pseudouridine1911/1915/1917 synthase [EC:5.4.99.23]	YP_010778547.1	YP_010778547.1 pseudouridine synthase [Bodo saltans virus]	FALSE	0.29	69	4.187e-12								RNA pseudouridylate synthase [PF00849.27]								0		4	FALSE	F
	Enterococcus italicus ASF−8_contig_1__0_partial-cat_4_146	Enterococcus italicus ASF−8	Enterococcus italicus ASF−8_contig_1__0_partial-cat_4	146	122223	122555	-1	E																								0		4	FALSE	F
	Enterococcus italicus ASF−8_contig_1__0_partial-cat_4_147	Enterococcus italicus ASF−8	Enterococcus italicus ASF−8_contig_1__0_partial-cat_4	147	122548	123015	-1	C	K03101	signal peptidase II [EC:3.4.23.36]							MER0401239	A08	MER0401239 - family A8 unassigned peptidases (Enterococcus italicus) [A08.UPW]#A08#{peptidase unit: 15-150}~source ZP_07895956~	FALSE	0.942	271	1.563e-82	Signal peptidase (SPase) II [PF01252.23]								0		4	FALSE	MF
	Enterococcus italicus ASF−8_contig_1__0_partial-cat_4_148	Enterococcus italicus ASF−8	Enterococcus italicus ASF−8_contig_1__0_partial-cat_4	148	123032	123721	-1	E																								0		4	FALSE	F
	Enterococcus italicus ASF−8_contig_1__0_partial-cat_4_149	Enterococcus italicus ASF−8	Enterococcus italicus ASF−8_contig_1__0_partial-cat_4	149	123844	125517	-1	C	K01938	formate--tetrahydrofolate ligase [EC:6.3.4.3]														Formate--tetrahydrofolate ligase [PF01268.25]								0		4	FALSE	MF
	Enterococcus italicus ASF−8_contig_1__0_partial-cat_4_150	Enterococcus italicus ASF−8	Enterococcus italicus ASF−8_contig_1__0_partial-cat_4	150	125772	126026	-1	D																EbsA-like protein [PF17255.8]								0		4	FALSE	F
	Enterococcus italicus ASF−8_contig_1__0_partial-cat_4_151	Enterococcus italicus ASF−8	Enterococcus italicus ASF−8_contig_1__0_partial-cat_4	151	126072	126503	1	D																Reverse transcriptase-like [PF13456.12]; RNase H [PF00075.30]								0		4	FALSE	F
	Enterococcus italicus ASF−8_contig_1__1_partial-cat_4_1	Enterococcus italicus ASF−8	Enterococcus italicus ASF−8_contig_1__1_partial-cat_4	1	1	225	1	D																Protein of unknown function (DUF2933) [PF11666.13]								0		5	FALSE	TF
	Enterococcus italicus ASF−8_contig_1__1_partial-cat_4_2	Enterococcus italicus ASF−8	Enterococcus italicus ASF−8_contig_1__1_partial-cat_4	2	273	407	1	E																								0		4	FALSE	TF
	Enterococcus italicus ASF−8_contig_1__1_partial-cat_4_3	Enterococcus italicus ASF−8	Enterococcus italicus ASF−8_contig_1__1_partial-cat_4	3	1044	1466	-1	D																Bacteriophage PhiKZ capsid decoration protein gp35 [PF25616.1]								0		4	FALSE	TF
	Enterococcus italicus ASF−8_contig_1__1_partial-cat_4_4	Enterococcus italicus ASF−8	Enterococcus italicus ASF−8_contig_1__1_partial-cat_4	4	1527	2099	1	C	K07498	putative transposase	YP_009226832.1	YP_009226832.1 IS6-like element IS257 family transposase [Staphylococcus phage SPbeta-like]	FALSE	0.679	238	1.467e-70								DDE domain [PF13610.12]; Transposase IS66 family [PF03050.20]					VOG22258	sp|P0A043|T431_STAAM Transposase for insertion sequence-like element IS431mec; Xr	Xr	0		4	TRUE	VTF
	Enterococcus italicus ASF−8_contig_1__1_partial-cat_4_5	Enterococcus italicus ASF−8	Enterococcus italicus ASF−8_contig_1__1_partial-cat_4	5	2991	4307	1	C	K07485	transposase	YP_009221651.1	YP_009221651.1 transposase [Clostridium phage phiCD211]	FALSE	0.197	78	7.267e-14								Transposase [PF01610.23]; zinc-finger of transposase IS204/IS1001/IS1096/IS1165 [PF14690.11]					VOG54428	sp|P9WKH6|TS57_MYCTO Transposase for insertion sequence element IS1557; Xr	Xr	0		4	TRUE	VTF
	Enterococcus italicus ASF−8_contig_1__1_partial-cat_4_6	Enterococcus italicus ASF−8	Enterococcus italicus ASF−8_contig_1__1_partial-cat_4	6	4786	5139	-1	E																								0		4	FALSE	TF
	Enterococcus italicus ASF−8_contig_1__1_partial-cat_4_7	Enterococcus italicus ASF−8	Enterococcus italicus ASF−8_contig_1__1_partial-cat_4	7	5132	5305	-1	E																								0		4	FALSE	T
	Enterococcus italicus ASF−8_contig_1__1_partial-cat_4_8	Enterococcus italicus ASF−8	Enterococcus italicus ASF−8_contig_1__1_partial-cat_4	8	5591	6418	-1	D			YP_010665083.1	YP_010665083.1 endolysin [Streptococcus phage IPP66]	FALSE	0.77	259	1.689e-76	MER0223373	M15C	MER0223373 - subfamily M15C non-peptidase homologues (Streptococcus pneumoniae) [M15.UNC]#M15C#{peptidase unit: 82-183}~source YP_003875665~	FALSE	0.807	147	2.083e-37									0		4	FALSE	PT
	Enterococcus italicus ASF−8_contig_1__1_partial-cat_4_9	Enterococcus italicus ASF−8	Enterococcus italicus ASF−8_contig_1__1_partial-cat_4	9	6446	6667	-1	D			YP_009900819.1	YP_009900819.1 hypothetical protein H1N76_gp51 [Lactococcus phage P1045]	FALSE	0.531	71	5.964e-15								Putative phage holin Dp-1 [PF16938.10]					VOG13147	REFSEQ hypothetical protein; Xu	Xu	0		4	FALSE	T
	Enterococcus italicus ASF−8_contig_1__1_partial-cat_4_10	Enterococcus italicus ASF−8	Enterococcus italicus ASF−8_contig_1__1_partial-cat_4	10	6664	6900	-1	E			YP_009188858.1	YP_009188858.1 hypothetical protein AU086_gp23 [Enterococcus phage vB_EfaS_IME197]	FALSE	0.62	87	3.163e-20													VOG34677	REFSEQ hypothetical protein; Xu	Xu	0		4	FALSE	T
	Enterococcus italicus ASF−8_contig_1__1_partial-cat_4_11	Enterococcus italicus ASF−8	Enterococcus italicus ASF−8_contig_1__1_partial-cat_4	11	6988	7209	-1	E																								0		4	FALSE	T
	Enterococcus italicus ASF−8_contig_1__1_partial-cat_4_12	Enterococcus italicus ASF−8	Enterococcus italicus ASF−8_contig_1__1_partial-cat_4	12	7216	13512	-1	D			YP_006990327.1	YP_006990327.1 tail fiber protein and host specificity [Streptococcus phage phiNJ2]	FALSE	0.314	250	1.043e-64								Chaperone of endosialidase [PF13884.11]					VOG01603	REFSEQ virion structural protein; Xu	Xu	0		4	FALSE	T
	Enterococcus italicus ASF−8_contig_1__1_partial-cat_4_13	Enterococcus italicus ASF−8	Enterococcus italicus ASF−8_contig_1__1_partial-cat_4	13	13513	15021	-1	E			NP_076747.1	NP_076747.1 tail family protein [Lactococcus phage bIL309]	FALSE	0.266	158	6.241e-39													VOG28650	REFSEQ distal tail protein Dit; Xu	Xu	0		4	FALSE	T
	Enterococcus italicus ASF−8_contig_1__1_partial-cat_4_14	Enterococcus italicus ASF−8	Enterococcus italicus ASF−8_contig_1__1_partial-cat_4	14	15132	18554	-1	D			YP_009200907.1	YP_009200907.1 tail length tape measure protein [Enterococcus phage IME-EFm5]	TRUE	0.376	793	6.962e-246								Tape measure protein [PF20155.4]; Transglycosylase SLT domain [PF01464.25]					VOG00481	sp|D3WAD2|TMP_BPLP2 Probable tape measure protein; Xs	Xs	0		4	FALSE	VT
	Enterococcus italicus ASF−8_contig_1__1_partial-cat_4_15	Enterococcus italicus ASF−8	Enterococcus italicus ASF−8_contig_1__1_partial-cat_4	15	18835	19158	-1	D			YP_009200909.1	YP_009200909.1 head-tail adaptor [Enterococcus phage IME-EFm5]	FALSE	0.529	94	2.109e-22								Phage tail chaperone protein [PF23857.1]					VOG04335	REFSEQ head-tail adaptor; Xu	Xu	0		4	FALSE	T
	Enterococcus italicus ASF−8_contig_1__1_partial-cat_4_16	Enterococcus italicus ASF−8	Enterococcus italicus ASF−8_contig_1__1_partial-cat_4	16	19265	19807	-1	D			YP_009624837.1	YP_009624837.1 major tail protein [Enterococcus phage vB_EfaS_AL2]	FALSE	0.516	180	9.085e-51								Phage tail tube protein [PF04630.18]					VOG17293	REFSEQ major tail protein; Xu	Xu	0		4	FALSE	T
	Enterococcus italicus ASF−8_contig_1__1_partial-cat_4_17	Enterococcus italicus ASF−8	Enterococcus italicus ASF−8_contig_1__1_partial-cat_4	17	19825	20193	-1	E			YP_009008888.1	YP_009008888.1 tail terminator [Enterococcus phage IME_EF3]	FALSE	0.5	110	1.31e-27													VOG36265	REFSEQ tail terminator; Xu	Xu	0		4	FALSE	T
	Enterococcus italicus ASF−8_contig_1__1_partial-cat_4_18	Enterococcus italicus ASF−8	Enterococcus italicus ASF−8_contig_1__1_partial-cat_4	18	20190	20618	-1	E			YP_002727884.1	YP_002727884.1 head-tail joining protein [Enterococcus phage EFAP-1]	FALSE	0.311	69	6.629e-13																0		4	FALSE	T
	Enterococcus italicus ASF−8_contig_1__1_partial-cat_4_19	Enterococcus italicus ASF−8	Enterococcus italicus ASF−8_contig_1__1_partial-cat_4	19	20615	20953	-1	D			YP_009613350.1	YP_009613350.1 head closure Hc1 [Enterococcus phage phiSHEF4]	FALSE	0.425	84	1.336e-18								Phage head completion protein [PF05521.18]					VOG05555	sp|Q9MCT0|GP7_BPHK7 Head completion protein gp7; XpXrXs	Xr;Xs;Xp	0		4	FALSE	VT
	Enterococcus italicus ASF−8_contig_1__1_partial-cat_4_20	Enterococcus italicus ASF−8	Enterococcus italicus ASF−8_contig_1__1_partial-cat_4	20	20953	21219	-1	D			YP_009042656.1	YP_009042656.1 head-tail adaptor Ad1 [Enterococcus phage IME-EFm1]	FALSE	0.497	82	1.653e-18								Phage gp6-like head-tail connector protein [PF05135.19]					VOG33052	REFSEQ head-tail adaptor Ad1; Xu	Xu	0		4	FALSE	T
	Enterococcus italicus ASF−8_contig_1__1_partial-cat_4_21	Enterococcus italicus ASF−8	Enterococcus italicus ASF−8_contig_1__1_partial-cat_4	21	21247	22476	-1	D			NP_076616.1	NP_076616.1 major head protein [Lactococcus phage bIL285]	FALSE	0.375	188	4.124e-50								Phage capsid family [PF05065.19]					VOG39953	sp|O64210|CAPSD_BPMD2 Probable major capsid protein gp17; Xs	Xs	0		4	FALSE	VT
	Enterococcus italicus ASF−8_contig_1__1_partial-cat_4_22	Enterococcus italicus ASF−8	Enterococcus italicus ASF−8_contig_1__1_partial-cat_4	22	22525	23124	-1	C	K06904	Escherichia/Staphylococcus phage prohead protease	YP_009200916.1	YP_009200916.1 head maturation protease [Enterococcus phage IME-EFm5]	FALSE	0.511	175	1.207e-48	MER0323045	S78	MER0323045 - family S78 unassigned peptidases (Staphylococcus simiae) [S78.UPW]#S78#{peptidase unit: 11-170}~source ZP_09146117~	FALSE	0.537	166	2.862e-45	Caudovirus prohead serine protease [PF04586.22]								0		4	FALSE	PT
	Enterococcus italicus ASF−8_contig_1__1_partial-cat_4_23	Enterococcus italicus ASF−8	Enterococcus italicus ASF−8_contig_1__1_partial-cat_4	23	23127	24281	-1	D			YP_009200917.1	YP_009200917.1 portal protein [Enterococcus phage IME-EFm5]	FALSE	0.397	229	2.07e-64								Phage portal protein [PF04860.17]					VOG49953	sp|Q6QGD5|PORTL_BPT5 Portal protein; XhXpXrXs	Xr;Xs;Xh;Xp	0		4	FALSE	VT
	Enterococcus italicus ASF−8_contig_1__1_partial-cat_4_24	Enterococcus italicus ASF−8	Enterococcus italicus ASF−8_contig_1__1_partial-cat_4	24	24498	25772	-1	D			YP_009216589.1	YP_009216589.1 terminase large subunit [Enterococcus phage vB_EfaS_IME196]	TRUE	0.478	371	1.869e-112								Terminase large subunit, endonuclease domain [PF20441.4]; Terminase large subunit, ATPase domain [PF03354.21]					VOG55957	sp|Q05219|VG13_BPML5 Gene 13 protein; Xu	Xu	0		4	FALSE	T
	Enterococcus italicus ASF−8_contig_1__1_partial-cat_4_25	Enterococcus italicus ASF−8	Enterococcus italicus ASF−8_contig_1__1_partial-cat_4	25	25754	26215	-1	D			YP_004306641.1	YP_004306641.1 terminase large subunit [Enterococcus phage EFRM31]	FALSE	0.62	164	1.156e-45								Terminase large subunit, ATPase domain [PF03354.21]					VOG01324	REFSEQ terminase large subunit; Xu	Xu	0		4	FALSE	T
	Enterococcus italicus ASF−8_contig_1__1_partial-cat_4_26	Enterococcus italicus ASF−8	Enterococcus italicus ASF−8_contig_1__1_partial-cat_4	26	26208	26702	-1	D			YP_009200920.1	YP_009200920.1 terminase small subunit [Enterococcus phage IME-EFm5]	FALSE	0.411	111	2.856e-27								Phage terminase, small subunit [PF05119.17]					VOG00151	REFSEQ terminase small subunit; Xu	Xu	0		4	FALSE	T
	Enterococcus italicus ASF−8_contig_1__1_partial-cat_4_27	Enterococcus italicus ASF−8	Enterococcus italicus ASF−8_contig_1__1_partial-cat_4	27	27014	27247	-1	E																								0		4	FALSE	T
	Enterococcus italicus ASF−8_contig_1__1_partial-cat_4_28	Enterococcus italicus ASF−8	Enterococcus italicus ASF−8_contig_1__1_partial-cat_4	28	27237	27548	-1	E																								0		4	FALSE	T
	Enterococcus italicus ASF−8_contig_1__1_partial-cat_4_29	Enterococcus italicus ASF−8	Enterococcus italicus ASF−8_contig_1__1_partial-cat_4	29	27557	28243	-1	C	K03427	type I restriction enzyme M protein [EC:2.1.1.72]	YP_007010582.1	YP_007010582.1 N-6 DNA methylase [Acinetobacter phage YMC/09/02/B1251]	FALSE	0.26	66	7.58e-11								N-6 DNA Methylase [PF02384.22]								0		4	FALSE	T
	Enterococcus italicus ASF−8_contig_1__1_partial-cat_4_30	Enterococcus italicus ASF−8	Enterococcus italicus ASF−8_contig_1__1_partial-cat_4	30	28240	28656	-1	E			YP_010682317.1	YP_010682317.1 SAM-dependent DNA methyltransferase [Streptococcus phage SW19]	FALSE	0.469	125	2.208e-32													VOG41816	REFSEQ DNA methyltransferase; Xu	Xu	0		4	FALSE	T
	Enterococcus italicus ASF−8_contig_1__1_partial-cat_4_31	Enterococcus italicus ASF−8	Enterococcus italicus ASF−8_contig_1__1_partial-cat_4	31	28719	29432	-1	E			YP_002455835.1	YP_002455835.1 DNA methyltransferase [Lactobacillus phage Lv-1]	FALSE	0.313	111	3.572e-26													VOG41816	REFSEQ DNA methyltransferase; Xu	Xu	0		4	FALSE	T
	Enterococcus italicus ASF−8_contig_1__1_partial-cat_4_32	Enterococcus italicus ASF−8	Enterococcus italicus ASF−8_contig_1__1_partial-cat_4	32	29429	29686	-1	E																								0		4	FALSE	T
	Enterococcus italicus ASF−8_contig_1__1_partial-cat_4_33	Enterococcus italicus ASF−8	Enterococcus italicus ASF−8_contig_1__1_partial-cat_4	33	29673	30068	-1	C	K07451	5-methylcytosine-specific restriction enzyme A [EC:3.1.21.-]	YP_009200923.1	YP_009200923.1 HNH endonuclease [Enterococcus phage IME-EFm5]	FALSE	0.466	112	5.455e-28																0		4	FALSE	T
	Enterococcus italicus ASF−8_contig_1__1_partial-cat_4_34	Enterococcus italicus ASF−8	Enterococcus italicus ASF−8_contig_1__1_partial-cat_4	34	30065	30478	-1	E																								0		4	FALSE	T
	Enterococcus italicus ASF−8_contig_1__1_partial-cat_4_35	Enterococcus italicus ASF−8	Enterococcus italicus ASF−8_contig_1__1_partial-cat_4	35	30468	31079	-1	E																								0		4	FALSE	T
	Enterococcus italicus ASF−8_contig_1__1_partial-cat_4_36	Enterococcus italicus ASF−8	Enterococcus italicus ASF−8_contig_1__1_partial-cat_4	36	31232	31483	-1	E																								0		4	FALSE	T
	Enterococcus italicus ASF−8_contig_1__1_partial-cat_4_37	Enterococcus italicus ASF−8	Enterococcus italicus ASF−8_contig_1__1_partial-cat_4	37	31429	31542	-1	E																								0		4	FALSE	T
	Enterococcus italicus ASF−8_contig_1__1_partial-cat_4_38	Enterococcus italicus ASF−8	Enterococcus italicus ASF−8_contig_1__1_partial-cat_4	38	31603	32115	-1	E																								0		4	FALSE	T
	Enterococcus italicus ASF−8_contig_1__1_partial-cat_4_39	Enterococcus italicus ASF−8	Enterococcus italicus ASF−8_contig_1__1_partial-cat_4	39	32175	32939	-1	E																								0		4	FALSE	T
	Enterococcus italicus ASF−8_contig_1__1_partial-cat_4_40	Enterococcus italicus ASF−8	Enterococcus italicus ASF−8_contig_1__1_partial-cat_4	40	32998	34170	-1	E																								0		4	FALSE	T
	Enterococcus italicus ASF−8_contig_1__1_partial-cat_4_41	Enterococcus italicus ASF−8	Enterococcus italicus ASF−8_contig_1__1_partial-cat_4	41	34189	34359	-1	E																								0		4	FALSE	T
	Enterococcus italicus ASF−8_contig_1__1_partial-cat_4_42	Enterococcus italicus ASF−8	Enterococcus italicus ASF−8_contig_1__1_partial-cat_4	42	34648	34743	-1	E																								0		4	FALSE	T
	Enterococcus italicus ASF−8_contig_1__1_partial-cat_4_43	Enterococcus italicus ASF−8	Enterococcus italicus ASF−8_contig_1__1_partial-cat_4	43	34796	35002	-1	E																								0		4	FALSE	T
	Enterococcus italicus ASF−8_contig_1__1_partial-cat_4_44	Enterococcus italicus ASF−8	Enterococcus italicus ASF−8_contig_1__1_partial-cat_4	44	35448	35873	-1	E																								0		4	FALSE	T
	Enterococcus italicus ASF−8_contig_1__1_partial-cat_4_45	Enterococcus italicus ASF−8	Enterococcus italicus ASF−8_contig_1__1_partial-cat_4	45	35981	36304	-1	E																								0		4	FALSE	T
	Enterococcus italicus ASF−8_contig_1__1_partial-cat_4_46	Enterococcus italicus ASF−8	Enterococcus italicus ASF−8_contig_1__1_partial-cat_4	46	36476	37261	-1	E			NP_112676.1	NP_112676.1 DnaD-like helicase loader [Lactococcus phage TP901-1]	FALSE	0.428	62	1.904e-09																0		4	FALSE	T
	Enterococcus italicus ASF−8_contig_1__1_partial-cat_4_47	Enterococcus italicus ASF−8	Enterococcus italicus ASF−8_contig_1__1_partial-cat_4	47	37392	38294	-1	D			YP_009595182.1	YP_009595182.1 integrase [Bacillus phage Mgbh1]	FALSE	0.298	116	6.957e-27								Phage integrase family [PF00589.27]					VOG57177	sp|P22877|INTR_SACER Integrase; XhXr	Xr;Xh	0		4	FALSE	VT
	Enterococcus italicus ASF−8_contig_1__1_partial-cat_4_48	Enterococcus italicus ASF−8	Enterococcus italicus ASF−8_contig_1__1_partial-cat_4	48	38482	38817	-1	D																Iron-sulfur cluster assembly protein [PF01883.24]								0		4	FALSE	T
	Enterococcus italicus ASF−8_contig_1__1_partial-cat_4_49	Enterococcus italicus ASF−8	Enterococcus italicus ASF−8_contig_1__1_partial-cat_4	49	38885	39844	-1	D																Uncharacterised 5xTM membrane BCR, YitT family COG1284 [PF02588.21]; Uncharacterized protein conserved in bacteria (DUF2179) [PF10035.14]								0		4	FALSE	T
	Enterococcus italicus ASF−8_contig_1__1_partial-cat_4_50	Enterococcus italicus ASF−8	Enterococcus italicus ASF−8_contig_1__1_partial-cat_4	50	39917	42280	-1	C	K10844	DNA excision repair protein ERCC-2 [EC:5.6.2.3]														Helicase C-terminal domain [PF13307.12]; DEAD_2 [PF06733.21]					VOG41889	sp|A5U229|DING_MYCTA ATP-dependent helicase DinG; XhXr	Xr;Xh	0		4	FALSE	VT
	Enterococcus italicus ASF−8_contig_1__1_partial-cat_4_51	Enterococcus italicus ASF−8	Enterococcus italicus ASF−8_contig_1__1_partial-cat_4	51	42321	42692	-1	D			YP_009321954.1	YP_009321954.1 holin [Streptococcus phage phiARI0460-1]	FALSE	0.407	81	1.396e-17								Bacteriophage holin family [PF05105.17]					VOG23397	sp|Q92FD1|Y175_LISIN Uncharacterized protein Lin0175; Xh	Xh	0		4	FALSE	T
	Enterococcus italicus ASF−8_contig_1__1_partial-cat_4_52	Enterococcus italicus ASF−8	Enterococcus italicus ASF−8_contig_1__1_partial-cat_4	52	42754	43329	-1	E																								0		4	FALSE	T
	Enterococcus italicus ASF−8_contig_1__1_partial-cat_4_53	Enterococcus italicus ASF−8	Enterococcus italicus ASF−8_contig_1__1_partial-cat_4	53	43488	44108	1	C	K01069	hydroxyacylglutathione hydrolase [EC:3.1.2.6]														Metallo-beta-lactamase superfamily [PF00753.33]; Beta-lactamase superfamily domain [PF12706.13]; Anti-Pycsar protein Apyc1 [PF23023.1]; Metallo-beta-lactamase superfamily domain [PF16661.11]								0		4	FALSE	T
	Enterococcus italicus ASF−8_contig_1__1_partial-cat_4_54	Enterococcus italicus ASF−8	Enterococcus italicus ASF−8_contig_1__1_partial-cat_4	54	44147	44830	1	D																Histidine phosphatase superfamily (branch 1) [PF00300.27]								0		4	FALSE	T
	Enterococcus italicus ASF−8_contig_1__1_partial-cat_4_55	Enterococcus italicus ASF−8	Enterococcus italicus ASF−8_contig_1__1_partial-cat_4	55	44975	45808	1	C	K06153	undecaprenyl-diphosphatase [EC:3.6.1.27]														Bacitracin resistance protein BacA [PF02673.24]								0		4	FALSE	T
	Enterococcus italicus ASF−8_contig_1__1_partial-cat_4_56	Enterococcus italicus ASF−8	Enterococcus italicus ASF−8_contig_1__1_partial-cat_4	56	45962	46585	-1	C	K07220	uncharacterized protein														Protein of unknown function DUF47 [PF01865.21]								0		4	FALSE	T
	Enterococcus italicus ASF−8_contig_1__1_partial-cat_4_57	Enterococcus italicus ASF−8	Enterococcus italicus ASF−8_contig_1__1_partial-cat_4	57	46597	47661	-1	D			YP_002296186.1	YP_002296186.1 putative phosphate permease [Emiliania huxleyi virus 86]	FALSE	0.32	86	1.095e-16								Phosphate transporter family [PF01384.25]								0		4	FALSE	MKET
	Enterococcus italicus ASF−8_contig_1__1_partial-cat_4_58	Enterococcus italicus ASF−8	Enterococcus italicus ASF−8_contig_1__1_partial-cat_4	58	47878	48132	1	C	K02968	small subunit ribosomal protein S20														Ribosomal protein S20 [PF01649.23]								0		4	FALSE	MT
	Enterococcus italicus ASF−8_contig_1__1_partial-cat_4_59	Enterococcus italicus ASF−8	Enterococcus italicus ASF−8_contig_1__1_partial-cat_4	59	48212	49246	-1	C	K02340	DNA polymerase III subunit delta [EC:2.7.7.7]														DNA polymerase III delta subunit, C-terminal domain [PF21694.2]; DNA polymerase III, delta subunit [PF06144.19]								0		4	FALSE	T
	Enterococcus italicus ASF−8_contig_1__1_partial-cat_4_60	Enterococcus italicus ASF−8	Enterococcus italicus ASF−8_contig_1__1_partial-cat_4	60	49296	51413	-1	C	K02238	competence protein ComEC	YP_398537.1	YP_398537.1 metallo beta-lactamase family protein [Clostridium phage c-st]	FALSE	0.366	152	4.877e-36								Competence protein [PF03772.21]; Metallo-beta-lactamase superfamily [PF00753.33]					VOG11514	sp|P39695|COMEC_BACSU ComE operon protein 3; Xh	Xh	0		4	FALSE	T
	Enterococcus italicus ASF−8_contig_1__1_partial-cat_4_61	Enterococcus italicus ASF−8	Enterococcus italicus ASF−8_contig_1__1_partial-cat_4	61	51517	52014	-1	C	K01493	dCMP deaminase [EC:3.5.4.12]	YP_001429706.1	YP_001429706.1 dCMP deaminase [Bacillus phage 0305phi8-36]	FALSE	0.631	151	4.666e-41								Cytidine and deoxycytidylate deaminase zinc-binding region [PF00383.29]; MafB19-like deaminase [PF14437.12]					VOG20914	sp|P16006|DCTD_BPT4 Deoxycytidylate deaminase; XhXr	Xr;Xh	0		4	FALSE	VT
	Enterococcus italicus ASF−8_contig_1__1_partial-cat_4_62	Enterococcus italicus ASF−8	Enterococcus italicus ASF−8_contig_1__1_partial-cat_4	62	52037	52636	-1	C	K02237	competence protein ComEA														Helix-hairpin-helix motif [PF12836.13]; SLBB domain [PF10531.15]								0		4	FALSE	T
	Enterococcus italicus ASF−8_contig_1__1_partial-cat_4_63	Enterococcus italicus ASF−8	Enterococcus italicus ASF−8_contig_1__1_partial-cat_4	63	52822	53436	-1	C	K01091	phosphoglycolate phosphatase [EC:3.1.3.18]														Haloacid dehalogenase-like hydrolase [PF13419.12]; haloacid dehalogenase-like hydrolase [PF00702.32]; HAD-hyrolase-like [PF13242.12]								0		4	FALSE	T
	Enterococcus italicus ASF−8_contig_1__1_partial-cat_4_64	Enterococcus italicus ASF−8	Enterococcus italicus ASF−8_contig_1__1_partial-cat_4	64	53449	54798	-1	C	K09157	uncharacterized protein														Uncharacterised ACR (DUF711) [PF05167.17]								0		4	FALSE	T
	Enterococcus italicus ASF−8_contig_1__1_partial-cat_4_65	Enterococcus italicus ASF−8	Enterococcus italicus ASF−8_contig_1__1_partial-cat_4	65	54814	55080	-1	C	K07166	ACT domain-containing protein														ACT domain [PF13740.12]								0		4	FALSE	T
	Enterococcus italicus ASF−8_contig_1__1_partial-cat_4_66	Enterococcus italicus ASF−8	Enterococcus italicus ASF−8_contig_1__1_partial-cat_4	66	55255	55842	-1	E			YP_009844238.1	YP_009844238.1 lyzozyme [Lactobacillus phage SAC12B]	FALSE	0.393	130	2.673e-33													VOG60711	REFSEQ hypothetical protein; Xu	Xu	0		4	FALSE	T
	Enterococcus italicus ASF−8_contig_1__1_partial-cat_4_67	Enterococcus italicus ASF−8	Enterococcus italicus ASF−8_contig_1__1_partial-cat_4	67	56265	57416	-1	D																Aminotransferase class I and II [PF00155.27]; DegT/DnrJ/EryC1/StrS aminotransferase family [PF01041.23]								0		4	FALSE	MKTB
	Enterococcus italicus ASF−8_contig_1__1_partial-cat_4_68	Enterococcus italicus ASF−8	Enterococcus italicus ASF−8_contig_1__1_partial-cat_4	68	57434	58156	-1	C	K02028	polar amino acid transport system ATP-binding protein [EC:7.4.2.1]	YP_004957306.1	YP_004957306.1 ABC transporter [Planktothrix phage PaV-LD]	FALSE	0.383	149	5.694e-39								ABC transporter [PF00005.33]; RecF/RecN/SMC N terminal domain [PF02463.25]					VOG38029	sp|P44662|Y361_HAEIN Probable iron transport system ATP-binding protein HI_0361; Xh	Xh	0		4	FALSE	MTB
	Enterococcus italicus ASF−8_contig_1__1_partial-cat_4_69	Enterococcus italicus ASF−8	Enterococcus italicus ASF−8_contig_1__1_partial-cat_4	69	58149	59615	-1	C	K23059	arginine/lysine/histidine transporter system substrate-binding protein														Bacterial extracellular solute-binding proteins, family 3 [PF00497.25]; Ligated ion channel L-glutamate- and glycine-binding site [PF10613.14]								0		4	FALSE	MTB
	Enterococcus italicus ASF−8_contig_1__1_partial-cat_4_70	Enterococcus italicus ASF−8	Enterococcus italicus ASF−8_contig_1__1_partial-cat_4	70	59842	60933	1	C	K08317	hydroxycarboxylate dehydrogenase A [EC:1.1.1.-]														Iron-containing alcohol dehydrogenase [PF00465.25]; Iron-containing alcohol dehydrogenase [PF13685.12]								0		4	FALSE	T
	Enterococcus italicus ASF−8_contig_1__1_partial-cat_4_71	Enterococcus italicus ASF−8	Enterococcus italicus ASF−8_contig_1__1_partial-cat_4	71	60989	61459	-1	E																								0		4	FALSE	T
	Enterococcus italicus ASF−8_contig_1__1_partial-cat_4_72	Enterococcus italicus ASF−8	Enterococcus italicus ASF−8_contig_1__1_partial-cat_4	72	61552	62139	-1	D																DNA alkylation repair enzyme [PF08713.17]								0		4	FALSE	T
	Enterococcus italicus ASF−8_contig_1__1_partial-cat_4_73	Enterococcus italicus ASF−8	Enterococcus italicus ASF−8_contig_1__1_partial-cat_4	73	62453	63007	-1	E																								0		4	FALSE	T
	Enterococcus italicus ASF−8_contig_1__1_partial-cat_4_74	Enterococcus italicus ASF−8	Enterococcus italicus ASF−8_contig_1__1_partial-cat_4	74	63267	63434	-1	E																								0		4	FALSE	T
	Enterococcus italicus ASF−8_contig_1__1_partial-cat_4_75	Enterococcus italicus ASF−8	Enterococcus italicus ASF−8_contig_1__1_partial-cat_4	75	63529	64473	-1	C	K00344	NADPH:quinone reductase [EC:1.6.5.5]														Zinc-binding dehydrogenase [PF13602.12]; Alcohol dehydrogenase GroES-like domain [PF08240.17]; Zinc-binding dehydrogenase [PF00107.32]					VOG49090	sp|Q5UQG2|YL498_MIMIV Probable zinc-type alcohol dehydrogenase-like protein L498; XhXs	Xh;Xs	0		4	FALSE	VT
	Enterococcus italicus ASF−8_contig_1__1_partial-cat_4_76	Enterococcus italicus ASF−8	Enterococcus italicus ASF−8_contig_1__1_partial-cat_4	76	64498	64911	-1	C	K04063	lipoyl-dependent peroxiredoxin [EC:1.11.1.28]														OsmC-like protein [PF02566.24]								0		4	FALSE	T
	Enterococcus italicus ASF−8_contig_1__1_partial-cat_4_77	Enterococcus italicus ASF−8	Enterococcus italicus ASF−8_contig_1__1_partial-cat_4	77	65032	65466	1	C	K23775	MarR family transcriptional regulator, organic hydroperoxide resistance regulator														Transcriptional regulator SarA/Rot [PF22381.2]								0		4	FALSE	T
	Enterococcus italicus ASF−8_contig_1__1_partial-cat_4_78	Enterococcus italicus ASF−8	Enterococcus italicus ASF−8_contig_1__1_partial-cat_4	78	65613	66365	-1	D																Plasmid pRiA4b ORF-3-like protein [PF07929.16]								0		4	FALSE	T
	Enterococcus italicus ASF−8_contig_1__1_partial-cat_4_79	Enterococcus italicus ASF−8	Enterococcus italicus ASF−8_contig_1__1_partial-cat_4	79	66432	67151	-1	D																Family of unknown function (DUF6994) [PF22507.2]								0		4	FALSE	T
	Enterococcus italicus ASF−8_contig_1__1_partial-cat_4_80	Enterococcus italicus ASF−8	Enterococcus italicus ASF−8_contig_1__1_partial-cat_4	80	67290	68015	-1	E																								0		4	FALSE	T
	Enterococcus italicus ASF−8_contig_1__1_partial-cat_4_81	Enterococcus italicus ASF−8	Enterococcus italicus ASF−8_contig_1__1_partial-cat_4	81	68340	69416	-1	D																Protein NO VEIN, C-terminal [PF13020.12]								0		4	FALSE	T
	Enterococcus italicus ASF−8_contig_1__1_partial-cat_4_82	Enterococcus italicus ASF−8	Enterococcus italicus ASF−8_contig_1__1_partial-cat_4	82	69749	70261	1	E																								0		4	FALSE	T
	Enterococcus italicus ASF−8_contig_1__1_partial-cat_4_83	Enterococcus italicus ASF−8	Enterococcus italicus ASF−8_contig_1__1_partial-cat_4	83	70258	70497	1	E			YP_009797228.1	YP_009797228.1 transposase [Faecalibacterium phage FP_Lagaffe]	FALSE	0.481	73	2.218e-15																0		4	FALSE	T
	Enterococcus italicus ASF−8_contig_1__1_partial-cat_4_84	Enterococcus italicus ASF−8	Enterococcus italicus ASF−8_contig_1__1_partial-cat_4	84	70875	72047	-1	C	K07493	putative transposase	YP_009226824.1	YP_009226824.1 transposase [Staphylococcus phage SPbeta-like]	TRUE	0.852	443	1.007e-137								Transposase, Mutator family [PF00872.24]; MULE transposase domain [PF10551.15]					VOG28615	sp|P19775|TRA6_STAAU Transposase for insertion sequence element IS256 in transposon Tn4001; Xr	Xr	0		4	TRUE	VT
	Enterococcus italicus ASF−8_contig_1__1_partial-cat_4_85	Enterococcus italicus ASF−8	Enterococcus italicus ASF−8_contig_1__1_partial-cat_4	85	72179	73024	-1	C	K09930	uncharacterized protein														RiPP precursor modification enzyme MbnB/TglH/ChrH [PF05114.20]								0		4	FALSE	T
	Enterococcus italicus ASF−8_contig_1__1_partial-cat_4_86	Enterococcus italicus ASF−8	Enterococcus italicus ASF−8_contig_1__1_partial-cat_4	86	72988	73491	-1	E																								0		4	FALSE	T
	Enterococcus italicus ASF−8_contig_1__1_partial-cat_4_87	Enterococcus italicus ASF−8	Enterococcus italicus ASF−8_contig_1__1_partial-cat_4	87	73491	74066	-1	E																								0		4	FALSE	T
	Enterococcus italicus ASF−8_contig_1__1_partial-cat_4_88	Enterococcus italicus ASF−8	Enterococcus italicus ASF−8_contig_1__1_partial-cat_4	88	74059	74490	-1	E																								0		4	FALSE	T
	Enterococcus italicus ASF−8_contig_1__1_partial-cat_4_89	Enterococcus italicus ASF−8	Enterococcus italicus ASF−8_contig_1__1_partial-cat_4	89	74754	75926	-1	C	K07493	putative transposase	YP_009226824.1	YP_009226824.1 transposase [Staphylococcus phage SPbeta-like]	FALSE	0.852	443	1.007e-137								Transposase, Mutator family [PF00872.24]; MULE transposase domain [PF10551.15]					VOG28615	sp|P19775|TRA6_STAAU Transposase for insertion sequence element IS256 in transposon Tn4001; Xr	Xr	0		4	TRUE	VT
	Enterococcus italicus ASF−8_contig_1__1_partial-cat_4_90	Enterococcus italicus ASF−8	Enterococcus italicus ASF−8_contig_1__1_partial-cat_4	90	76277	76396	-1	D																Iron dependent repressor, N-terminal DNA binding domain [PF01325.25]								0		4	FALSE	T
	Enterococcus italicus ASF−8_contig_1__1_partial-cat_4_91	Enterococcus italicus ASF−8	Enterococcus italicus ASF−8_contig_1__1_partial-cat_4	91	76599	79355	-1	D			YP_009701904.1	YP_009701904.1 ATPase [Paramecium bursaria Chlorella virus CVA-1]	FALSE	0.257	297	2.861e-81								E1-E2 ATPase [PF00122.25]; Cation transporting ATPase, C-terminus [PF00689.26]; Cation transport ATPase (P-type) [PF13246.12]; haloacid dehalogenase-like hydrolase [PF00702.32]; Cation transporter/ATPase, N-terminus [PF00690.31]					VOG29774	sp|Q7X8B5|ACA5_ORYSJ Calcium-transporting ATPase 5, plasma membrane-type; Xh	Xh	0		4	FALSE	MKTF
	Enterococcus italicus ASF−8_contig_1__1_partial-cat_4_92	Enterococcus italicus ASF−8	Enterococcus italicus ASF−8_contig_1__1_partial-cat_4	92	79701	80147	-1	D																Flotillin-like protein FloA [PF12127.13]								0		4	FALSE	TF
	Enterococcus italicus ASF−8_contig_1__1_partial-cat_4_93	Enterococcus italicus ASF−8	Enterococcus italicus ASF−8_contig_1__1_partial-cat_4	93	80495	80611	-1	E																								0		4	FALSE	TF
	Enterococcus italicus ASF−8_contig_1__1_partial-cat_4_94	Enterococcus italicus ASF−8	Enterococcus italicus ASF−8_contig_1__1_partial-cat_4	94	80734	82092	-1	C	K03498	trk/ktr system potassium uptake protein														Cation transport protein [PF02386.22]								0		4	FALSE	TF
	Enterococcus italicus ASF−8_contig_1__1_partial-cat_4_95	Enterococcus italicus ASF−8	Enterococcus italicus ASF−8_contig_1__1_partial-cat_4	95	82524	82967	1	E																					VOG01064	sp|P0CF88|INSI1_ECOLI Transposase InsI for insertion sequence element IS30A; Xr	Xr	0		4	FALSE	VTF
	Enterococcus italicus ASF−8_contig_1__1_partial-cat_4_96	Enterococcus italicus ASF−8	Enterococcus italicus ASF−8_contig_1__1_partial-cat_4	96	83145	83480	1	C	K07482	transposase, IS30 family	YP_009002786.1	YP_009002786.1 transposase [Staphylococcus phage StauST398-4]	FALSE	0.375	69	1.533e-13																0		4	FALSE	TF
	Hafnia paralvei ASF−7_1__0_partial-cat_4_1	Hafnia paralvei ASF−7	Hafnia paralvei ASF−7_1__0_partial-cat_4	1	1	582	-1	C	K08682	acyl carrier protein phosphodiesterase [EC:3.1.4.14]														Acyl carrier protein phosphodiesterase [PF04336.18]								0		5	FALSE	F
	Hafnia paralvei ASF−7_1__0_partial-cat_4_2	Hafnia paralvei ASF−7	Hafnia paralvei ASF−7_1__0_partial-cat_4	2	771	1844	1	C	K07568	S-adenosylmethionine:tRNA ribosyltransferase-isomerase [EC:2.4.99.17]														Queuosine biosynthesis protein [PF02547.20]								0		4	FALSE	F
	Hafnia paralvei ASF−7_1__0_partial-cat_4_3	Hafnia paralvei ASF−7	Hafnia paralvei ASF−7_1__0_partial-cat_4	3	2032	3078	-1	C	K03111	single-strand DNA-binding protein	YP_009126637.1	YP_009126637.1 integrase [Edwardsiella phage GF-2]	FALSE	0.368	228	2.082e-64								Phage integrase family [PF00589.27]					VOG57177	sp|P22877|INTR_SACER Integrase; XhXr	Xr;Xh	0		4	FALSE	VF
	Hafnia paralvei ASF−7_1__0_partial-cat_4_4	Hafnia paralvei ASF−7	Hafnia paralvei ASF−7_1__0_partial-cat_4	4	3477	4019	-1	D			YP_009910027.1	YP_009910027.1 DNA methyltransferase [Escherichia phage 2G7b]	FALSE	0.674	228	3.407e-67								DNA N-6-adenine-methyltransferase (Dam) [PF05869.16]					VOG55450	sp|Q38156|DAM_BPT1 DNA N-6-adenine-methyltransferase; XhXp	Xh;Xp	0		4	FALSE	F
	Hafnia paralvei ASF−7_1__0_partial-cat_4_5	Hafnia paralvei ASF−7	Hafnia paralvei ASF−7_1__0_partial-cat_4	5	4016	4255	-1	D			YP_010738080.1	YP_010738080.1 hypothetical protein P9A27_gp04 [Hafnia phage yong1]	FALSE	0.72	94	7.999e-23								Protein of unknown function (DUF4060) [PF13269.11]					VOG15031	REFSEQ DUF4060 family protein; Xu	Xu	0		4	FALSE	F
	Hafnia paralvei ASF−7_1__0_partial-cat_4_6	Hafnia paralvei ASF−7	Hafnia paralvei ASF−7_1__0_partial-cat_4	6	4296	4469	-1	E																								0		4	FALSE	F
	Hafnia paralvei ASF−7_1__0_partial-cat_4_7	Hafnia paralvei ASF−7	Hafnia paralvei ASF−7_1__0_partial-cat_4	7	4470	4826	-1	D																Protein of unknown function (DUF551) [PF04448.17]								0		4	FALSE	F
	Hafnia paralvei ASF−7_1__0_partial-cat_4_8	Hafnia paralvei ASF−7	Hafnia paralvei ASF−7_1__0_partial-cat_4	8	4819	5394	-1	E			YP_009193594.1	YP_009193594.1 polymer-forming cytoskeletal protein [Mannheimia phage vB_MhS_587AP2]	FALSE	0.362	123	1.215e-30													VOG45942	REFSEQ hypothetical protein; Xu	Xu	0		4	FALSE	F
	Hafnia paralvei ASF−7_1__0_partial-cat_4_9	Hafnia paralvei ASF−7	Hafnia paralvei ASF−7_1__0_partial-cat_4	9	5384	5608	-1	E			YP_009986562.1	YP_009986562.1 hypothetical protein JR325_gp263 [Escherichia phage tuntematon]	FALSE	0.526	63	6.821e-12													VOG12731	REFSEQ hypothetical protein; Xu	Xu	0		4	FALSE
	Hafnia paralvei ASF−7_1__0_partial-cat_4_10	Hafnia paralvei ASF−7	Hafnia paralvei ASF−7_1__0_partial-cat_4	10	5595	6038	-1	E			YP_007111536.1	YP_007111536.1 ead/Ea22-like family protein [Enterobacteria phage mEp043 c-1]	FALSE	0.571	109	9.628e-27																0		4	FALSE
	Hafnia paralvei ASF−7_1__0_partial-cat_4_11	Hafnia paralvei ASF−7	Hafnia paralvei ASF−7_1__0_partial-cat_4	11	6048	6560	-1	E			YP_010738085.1	YP_010738085.1 hypothetical protein P9A27_gp09 [Hafnia phage yong1]	FALSE	0.875	311	1.938e-96																0		4	FALSE
	Hafnia paralvei ASF−7_1__0_partial-cat_4_12	Hafnia paralvei ASF−7	Hafnia paralvei ASF−7_1__0_partial-cat_4	12	6573	7169	-1	E			YP_007111813.1	YP_007111813.1 single strand DNA binding protein [Escherichia phage HK629]	FALSE	0.562	210	1.083e-60													VOG31907	REFSEQ single strand DNA binding protein; Xu	Xu	0		4	FALSE
	Hafnia paralvei ASF−7_1__0_partial-cat_4_13	Hafnia paralvei ASF−7	Hafnia paralvei ASF−7_1__0_partial-cat_4	13	7166	7852	-1	D			YP_007111814.1	YP_007111814.1 Sak4-like ssDNA annealing protein [Escherichia phage HK629]	FALSE	0.713	329	1.945e-101								AAA domain [PF13479.12]					VOG09328	sp|O31907|YORG_BACSU SPbeta prophage-derived uncharacterized protein YorG; Xu	Xu	0		4	FALSE
	Hafnia paralvei ASF−7_1__0_partial-cat_4_14	Hafnia paralvei ASF−7	Hafnia paralvei ASF−7_1__0_partial-cat_4	14	7862	8026	-1	E																								0		4	FALSE
	Hafnia paralvei ASF−7_1__0_partial-cat_4_15	Hafnia paralvei ASF−7	Hafnia paralvei ASF−7_1__0_partial-cat_4	15	8023	8229	-1	E			YP_010738090.1	YP_010738090.1 hypothetical protein P9A27_gp14 [Hafnia phage yong1]	FALSE	0.858	123	3.017e-33													VOG27337	REFSEQ hypothetical protein; Xu	Xu	0		4	FALSE
	Hafnia paralvei ASF−7_1__0_partial-cat_4_16	Hafnia paralvei ASF−7	Hafnia paralvei ASF−7_1__0_partial-cat_4	16	8348	8461	-1	E			YP_010738092.1	YP_010738092.1 hypothetical protein P9A27_gp16 [Hafnia phage yong1]	FALSE	1	81	4.623e-19																0		4	FALSE
	Hafnia paralvei ASF−7_1__0_partial-cat_4_17	Hafnia paralvei ASF−7	Hafnia paralvei ASF−7_1__0_partial-cat_4	17	8484	9518	-1	E			NP_958209.1	NP_958209.1 gene 33 protein [Shigella phage Sf6]	FALSE	0.47	296	7.855e-88													VOG57800	REFSEQ hypothetical protein; Xu	Xu	0		4	FALSE
	Hafnia paralvei ASF−7_1__0_partial-cat_4_18	Hafnia paralvei ASF−7	Hafnia paralvei ASF−7_1__0_partial-cat_4	18	9693	9923	-1	E			YP_010738093.1	YP_010738093.1 hypothetical protein P9A27_gp17 [Hafnia phage yong1]	FALSE	0.97	158	4.881e-45													VOG52806	REFSEQ hypothetical protein; Xu	Xu	0		4	FALSE
	Hafnia paralvei ASF−7_1__0_partial-cat_4_19	Hafnia paralvei ASF−7	Hafnia paralvei ASF−7_1__0_partial-cat_4	19	9956	10399	-1	E																								0		4	FALSE
	Hafnia paralvei ASF−7_1__0_partial-cat_4_20	Hafnia paralvei ASF−7	Hafnia paralvei ASF−7_1__0_partial-cat_4	20	10564	10818	1	E																								0		4	FALSE
	Hafnia paralvei ASF−7_1__0_partial-cat_4_21	Hafnia paralvei ASF−7	Hafnia paralvei ASF−7_1__0_partial-cat_4	21	10905	11177	-1	E			YP_010738096.1	YP_010738096.1 hypothetical protein P9A27_gp20 [Hafnia phage yong1]	FALSE	0.847	160	1.461e-45																0		4	FALSE
	Hafnia paralvei ASF−7_1__0_partial-cat_4_22	Hafnia paralvei ASF−7	Hafnia paralvei ASF−7_1__0_partial-cat_4	22	11717	12160	-1	E			YP_004327349.1	YP_004327349.1 hypothetical protein ErPhphiEt88_gp46 [Erwinia phage phiEt88]	FALSE	0.579	166	1.334e-46																0		4	FALSE
	Hafnia paralvei ASF−7_1__0_partial-cat_4_23	Hafnia paralvei ASF−7	Hafnia paralvei ASF−7_1__0_partial-cat_4	23	12248	12529	-1	D			YP_009909284.1	YP_009909284.1 anti-termination protein N-like [Stx2-converting phage Stx2a_WGPS8]	FALSE	0.714	126	1.116e-33								Transcriptional antitermination N peptide [PF25694.1]					VOG52608	REFSEQ anti-termination protein N-like; Xu	Xu	0		4	FALSE
	Hafnia paralvei ASF−7_1__0_partial-cat_4_24	Hafnia paralvei ASF−7	Hafnia paralvei ASF−7_1__0_partial-cat_4	24	12840	13031	1	E			YP_010738097.1	YP_010738097.1 hypothetical protein P9A27_gp21 [Hafnia phage yong1]	FALSE	0.928	125	6.598e-34																0		4	FALSE
	Hafnia paralvei ASF−7_1__0_partial-cat_4_25	Hafnia paralvei ASF−7	Hafnia paralvei ASF−7_1__0_partial-cat_4	25	13070	13879	-1	D																Protein of unknown function (DUF3037) [PF11236.13]								0		4	FALSE
	Hafnia paralvei ASF−7_1__0_partial-cat_4_26	Hafnia paralvei ASF−7	Hafnia paralvei ASF−7_1__0_partial-cat_4	26	13876	14703	-1	D																HipA-like kinase [PF20613.4]								0		4	FALSE
	Hafnia paralvei ASF−7_1__0_partial-cat_4_27	Hafnia paralvei ASF−7	Hafnia paralvei ASF−7_1__0_partial-cat_4	27	14792	15445	-1	C	K22300	HTH-type transcriptional regulator, cell division transcriptional repressor	YP_010738100.1	YP_010738100.1 CI protein [Hafnia phage yong1]	TRUE	0.977	449	2.759e-143	MER0061084	S24	MER0061084 - phage lambda repressor protein (Escherichia coli) [S24.002]#S24#{peptidase unit: 85-216}~source CAP75462~	FALSE	0.856	235	1.02e-68	Peptidase S24-like [PF00717.28]; Helix-turn-helix domain [PF12844.13]; Helix-turn-helix [PF01381.28]								0		4	FALSE	P
	Hafnia paralvei ASF−7_1__0_partial-cat_4_28	Hafnia paralvei ASF−7	Hafnia paralvei ASF−7_1__0_partial-cat_4	28	15527	15712	1	C	K22302	transcriptional repressor of cell division inhibition gene dicB	YP_010738101.1	YP_010738101.1 hypothetical protein P9A27_gp25 [Hafnia phage yong1]	FALSE	0.939	123	3.991e-33								DNA-binding transcriptional regulator Cro [PF14549.12]; Bacterial toxin YdaS [PF15943.11]								0		4	FALSE
	Hafnia paralvei ASF−7_1__0_partial-cat_4_29	Hafnia paralvei ASF−7	Hafnia paralvei ASF−7_1__0_partial-cat_4	29	15841	16140	1	D			YP_010738102.1	YP_010738102.1 CII protein [Hafnia phage yong1]	FALSE	0.918	192	1.239e-56								Bacteriophage CII protein [PF05269.17]					VOG48532	sp|P03042|RPC2_LAMBD Transcriptional activator II; XhXp	Xh;Xp	0		4	FALSE
	Hafnia paralvei ASF−7_1__0_partial-cat_4_30	Hafnia paralvei ASF−7	Hafnia paralvei ASF−7_1__0_partial-cat_4	30	16167	16571	1	E			YP_004934083.1	YP_004934083.1 hypothetical protein HK639_53 [Escherichia phage HK639]	FALSE	0.864	241	1.216e-72																0		4	FALSE
	Hafnia paralvei ASF−7_1__0_partial-cat_4_31	Hafnia paralvei ASF−7	Hafnia paralvei ASF−7_1__0_partial-cat_4	31	16571	17443	1	E			YP_010738104.1	YP_010738104.1 hypothetical protein P9A27_gp28 [Hafnia phage yong1]	TRUE	0.965	591	4.401e-191													VOG00853	sp|P03688|VRPO_LAMBD Replication protein O; Xr	Xr	0		4	FALSE	V
	Hafnia paralvei ASF−7_1__0_partial-cat_4_32	Hafnia paralvei ASF−7	Hafnia paralvei ASF−7_1__0_partial-cat_4	32	17446	18297	1	C	K02315	DNA replication protein DnaC	YP_010738105.1	YP_010738105.1 DNA replication protein [Hafnia phage yong1]	TRUE	0.953	569	2.012e-183								IstB-like ATP binding protein [PF01695.23]; Bacterial DnaA ATPAse domain [PF00308.24]					VOG37168	sp|P0AEF0|DNAC_ECOLI Replicative helicase loader DnaC; XhXr	Xr;Xh	0		4	FALSE	V
	Hafnia paralvei ASF−7_1__0_partial-cat_4_33	Hafnia paralvei ASF−7	Hafnia paralvei ASF−7_1__0_partial-cat_4	33	18429	18719	1	E																								0		4	FALSE
	Hafnia paralvei ASF−7_1__0_partial-cat_4_34	Hafnia paralvei ASF−7	Hafnia paralvei ASF−7_1__0_partial-cat_4	34	18729	19055	1	E																					VOG48335	REFSEQ hypothetical protein; Xu	Xu	0		4	FALSE
	Hafnia paralvei ASF−7_1__0_partial-cat_4_35	Hafnia paralvei ASF−7	Hafnia paralvei ASF−7_1__0_partial-cat_4	35	19061	19261	1	D			YP_010738109.1	YP_010738109.1 hypothetical protein P9A27_gp33 [Hafnia phage yong1]	FALSE	0.972	138	3.038e-38								Protein of unknown function (DUF4014) [PF13198.11]					VOG13994	REFSEQ released from the phage upon host infection; Xu	Xu	0		4	FALSE
	Hafnia paralvei ASF−7_1__0_partial-cat_4_36	Hafnia paralvei ASF−7	Hafnia paralvei ASF−7_1__0_partial-cat_4	36	19265	19714	1	D			YP_009824013.1	YP_009824013.1 NinB/ Orf homologous recombination mediator [Erwinia phage vB_EhrS_49]	FALSE	0.839	260	3.452e-79								Protein of unknown function (DUF1367) [PF07105.16]					VOG23417	REFSEQ NinB/ Orf homologous recombination mediator; Xu	Xu	0		4	FALSE
	Hafnia paralvei ASF−7_1__0_partial-cat_4_37	Hafnia paralvei ASF−7	Hafnia paralvei ASF−7_1__0_partial-cat_4	37	19777	20010	1	E			YP_008126211.1	YP_008126211.1 hypothetical protein VPRG_00047 [Vibrio phage pYD38-A]	FALSE	0.687	96	1.488e-23													VOG33673	REFSEQ hypothetical protein; Xu	Xu	0		4	FALSE
	Hafnia paralvei ASF−7_1__0_partial-cat_4_38	Hafnia paralvei ASF−7	Hafnia paralvei ASF−7_1__0_partial-cat_4	38	20167	20853	1	C	K07313	serine/threonine protein phosphatase 1 [EC:3.1.3.16]	YP_007112006.1	YP_007112006.1 serine/threonine protein phosphatase [Escherichia phage HK446]	FALSE	0.687	298	9.178e-91								Calcineurin-like phosphoesterase [PF00149.33]; Calcineurin-like phosphoesterase superfamily domain [PF12850.12]					VOG41328	sp|Q8ZNY9|PRP1_SALTY Serine/threonine-protein phosphatase 1; Xh	Xh	0		4	FALSE
	Hafnia paralvei ASF−7_1__0_partial-cat_4_39	Hafnia paralvei ASF−7	Hafnia paralvei ASF−7_1__0_partial-cat_4	39	20840	21421	1	D			YP_010738115.1	YP_010738115.1 NinG [Hafnia phage yong1]	TRUE	0.964	394	1.329e-124								Bacteriophage Lambda NinG protein [PF05766.18]					VOG10379	sp|P69175|NING_BPVT2 Protein ninG; Xu	Xu	0		4	FALSE
	Hafnia paralvei ASF−7_1__0_partial-cat_4_40	Hafnia paralvei ASF−7	Hafnia paralvei ASF−7_1__0_partial-cat_4	40	21418	21645	1	E			YP_004327366.1	YP_004327366.1 hypothetical protein ErPhphiEt88_gp63 [Erwinia phage phiEt88]	FALSE	0.651	99	1.068e-24													VOG41419	sp|Q38668|NINY_BPP22 Putative protein ninY; Xu	Xu	0		4	FALSE
	Hafnia paralvei ASF−7_1__0_partial-cat_4_41	Hafnia paralvei ASF−7	Hafnia paralvei ASF−7_1__0_partial-cat_4	41	21800	22003	1	D			YP_010738116.1	YP_010738116.1 NinH [Hafnia phage yong1]	FALSE	0.922	132	3.699e-36								Phage NinH protein [PF06322.17]					VOG33250	sp|P03771|NINH_LAMBD Protein ninH; Xu	Xu	0		4	FALSE
	Hafnia paralvei ASF−7_1__0_partial-cat_4_42	Hafnia paralvei ASF−7	Hafnia paralvei ASF−7_1__0_partial-cat_4	42	22000	22488	1	D			YP_010738117.1	YP_010738117.1 antitermination protein Q [Hafnia phage yong1]	FALSE	0.962	330	3.495e-103								Phage antitermination protein Q [PF06530.18]; Protein of unknown function (DUF1133) [PF06576.17]					VOG19321	sp|O48429|REGQ_BPH19 Antitermination protein Q; Xu	Xu	0		4	FALSE
	Hafnia paralvei ASF−7_1__0_partial-cat_4_43	Hafnia paralvei ASF−7	Hafnia paralvei ASF−7_1__0_partial-cat_4	43	23333	23605	1	D			YP_007112200.1	YP_007112200.1 holin [Enterobacteria phage HK225]	FALSE	0.829	158	7.109e-45								Bacteriophage holin family HP1 [PF16080.10]; Bacteriophage P21 holin S [PF04971.17]					VOG61836	REFSEQ holin; Xu	Xu	0		4	FALSE
	Hafnia paralvei ASF−7_1__0_partial-cat_4_44	Hafnia paralvei ASF−7	Hafnia paralvei ASF−7_1__0_partial-cat_4	44	23577	24071	1	C	K01185	lysozyme [EC:3.2.1.17]	YP_009793810.1	YP_009793810.1 endolysin [Salmonella phage UPF_BP1]	FALSE	0.786	263	1.051e-79								Phage lysozyme [PF00959.24]	GH24	GH24 lysozyme (EC 3.2.1.17)	3.2.1.17	GH24.hmm				0		4	FALSE
	Hafnia paralvei ASF−7_1__0_partial-cat_4_45	Hafnia paralvei ASF−7	Hafnia paralvei ASF−7_1__0_partial-cat_4	45	24068	24520	1	C	K14744	prophage endopeptidase [EC:3.4.-.-]	YP_010738120.1	YP_010738120.1 Rz lysis protein [Hafnia phage yong1]	FALSE	0.768	234	5.546e-70	MER0001304	X19	MER0001304 - murein endopeptidase (bacteriophage) () [X19.001]#X19#{peptidase unit: 1-153}~source ENPP_LAMBD~	FALSE	0.43	82	3.558e-17	Bacteriophage Rz lysis protein [PF03245.18]					VOG28139	sp|P10305|SPAN1_BPT3 Spanin, inner membrane subunit; XhXp	Xh;Xp	0		4	FALSE
	Hafnia paralvei ASF−7_1__0_partial-cat_4_46	Hafnia paralvei ASF−7	Hafnia paralvei ASF−7_1__0_partial-cat_4	46	24533	24889	1	D			NP_958240.1	NP_958240.1 hypothetical protein Sf6p66 [Shigella phage Sf6]	FALSE	0.689	175	4.648e-50								Phage protein (N4 Gp49/phage Sf6 gene 66) family [PF13876.11]					VOG37175	REFSEQ hypothetical protein; Xu	Xu	0		4	FALSE
	Hafnia paralvei ASF−7_1__0_partial-cat_4_47	Hafnia paralvei ASF−7	Hafnia paralvei ASF−7_1__0_partial-cat_4	47	25079	25780	1	C	K07741	anti-repressor protein	YP_007237602.1	YP_007237602.1 anti-repressor Ant [Cronobacter phage ENT47670]	TRUE	0.817	393	1.19e-123								Phage antirepressor protein KilAC domain [PF03374.19]; Phage regulatory protein Rha (Phage_pRha) [PF09669.15]								0		4	FALSE
	Hafnia paralvei ASF−7_1__0_partial-cat_4_48	Hafnia paralvei ASF−7	Hafnia paralvei ASF−7_1__0_partial-cat_4	48	25795	26199	1	E																								0		4	FALSE
	Hafnia paralvei ASF−7_1__0_partial-cat_4_49	Hafnia paralvei ASF−7	Hafnia paralvei ASF−7_1__0_partial-cat_4	49	26262	26504	1	D			YP_006401.1	YP_006401.1 DUF2560 family protein [Enterobacteria phage ST104]	FALSE	0.81	136	2.979e-37								Protein of unknown function (DUF2560) [PF10834.13]					VOG42672	sp|P57018|Y9K0_BPP22 Uncharacterized 9.0 kDa protein in gp15-gp3 intergenic region; Xu	Xu	0		4	FALSE
	Hafnia paralvei ASF−7_1__0_partial-cat_4_50	Hafnia paralvei ASF−7	Hafnia paralvei ASF−7_1__0_partial-cat_4	50	26507	26893	1	E			YP_003090284.1	YP_003090284.1 hypothetical protein c341_gp67 [Salmonella phage g341c]	FALSE	0.919	246	7.991e-75													VOG58501	REFSEQ hypothetical protein; Xu	Xu	0		4	FALSE
	Hafnia paralvei ASF−7_1__0_partial-cat_4_51	Hafnia paralvei ASF−7	Hafnia paralvei ASF−7_1__0_partial-cat_4	51	26899	27384	1	D			YP_010078509.1	YP_010078509.1 terminase small subunit [Ralstonia phage Heva]	FALSE	0.562	135	2.198e-35								Bacteriophage Sf6, terminase small subunit-like [PF20901.3]					VOG61926	REFSEQ terminase small subunit; Xu	Xu	0		4	FALSE
	Hafnia paralvei ASF−7_1__0_partial-cat_4_52	Hafnia paralvei ASF−7	Hafnia paralvei ASF−7_1__0_partial-cat_4	52	27353	28801	1	E			YP_516188.1	YP_516188.1 terminase family protein [Sodalis phage phiSG1]	TRUE	0.757	713	1.13e-229													VOG55957	sp|Q05219|VG13_BPML5 Gene 13 protein; Xu	Xu	0		4	FALSE
	Hafnia paralvei ASF−7_1__0_partial-cat_4_53	Hafnia paralvei ASF−7	Hafnia paralvei ASF−7_1__0_partial-cat_4	53	28802	30967	1	D			YP_007004322.1	YP_007004322.1 portal protein [Enterobacteria phage IME10]	TRUE	0.848	1265	0								Phage P22-like portal protein [PF16510.12]					VOG50580	sp|Q9T1S9|PORTL_BPAPS Portal protein; XhXpXrXs	Xr;Xs;Xh;Xp	0		4	FALSE	V
	Hafnia paralvei ASF−7_1__0_partial-cat_4_54	Hafnia paralvei ASF−7	Hafnia paralvei ASF−7_1__0_partial-cat_4	54	30981	31889	1	D			YP_009191458.1	YP_009191458.1 head scaffolding protein [Salmonella phage SEN22]	TRUE	0.704	429	9.676e-135								Bacteriophage, scaffolding protein [PF09306.15]					VOG51137	sp|P26748|SCAF_BPP22 Scaffolding protein; Xh	Xh	0		4	FALSE
	Hafnia paralvei ASF−7_1__0_partial-cat_4_55	Hafnia paralvei ASF−7	Hafnia paralvei ASF−7_1__0_partial-cat_4	55	31889	33178	1	E			YP_006408.1	YP_006408.1 head protein [Enterobacteria phage ST104]	TRUE	0.833	736	1.222e-238													VOG61620	sp|P19727|CAPSB_BPT7 Minor capsid protein; XrXs	Xr;Xs	0		4	FALSE	V
	Hafnia paralvei ASF−7_1__0_partial-cat_4_56	Hafnia paralvei ASF−7	Hafnia paralvei ASF−7_1__0_partial-cat_4	56	33229	33471	1	E																								0		4	FALSE
	Hafnia paralvei ASF−7_1__0_partial-cat_4_57	Hafnia paralvei ASF−7	Hafnia paralvei ASF−7_1__0_partial-cat_4	57	33455	33955	1	D			YP_007004325.1	YP_007004325.1 head-tail adaptor Ad3 [Enterobacteria phage IME10]	FALSE	0.873	303	8.834e-94								P22 tail accessory factor [PF11650.14]					VOG07364	sp|P26746|EXLYS_BPP22 Head-to-tail adapter protein gp4; XhXpXrXs	Xr;Xs;Xh;Xp	0		4	FALSE	V
	Hafnia paralvei ASF−7_1__0_partial-cat_4_58	Hafnia paralvei ASF−7	Hafnia paralvei ASF−7_1__0_partial-cat_4	58	33955	35373	1	D			NP_112082.1	NP_112082.1 head closure Hc3 [Enterobacteria phage HK620]	TRUE	0.847	828	1.635e-269								Phage stabilisation protein [PF11134.13]					VOG41852	sp|P26749|HUB10_BPP22 Tail hub protein gp10; XhXs	Xh;Xs	0		4	FALSE	V
	Hafnia paralvei ASF−7_1__0_partial-cat_4_59	Hafnia paralvei ASF−7	Hafnia paralvei ASF−7_1__0_partial-cat_4	59	35373	36095	1	E			YP_007004327.1	YP_007004327.1 tail needle protein [Enterobacteria phage IME10]	FALSE	0.554	255	1.243e-75													VOG13989	sp|P35837|NEEDL_BPP22 Tail needle protein gp26; XhXpXrXs	Xr;Xs;Xh;Xp	0		4	FALSE	V
	Hafnia paralvei ASF−7_1__0_partial-cat_4_60	Hafnia paralvei ASF−7	Hafnia paralvei ASF−7_1__0_partial-cat_4	60	36103	36582	1	D			YP_516196.1	YP_516196.1 head morphogenesis [Sodalis phage phiSG1]	FALSE	0.674	210	1.406e-61								Protein of unknown function (DUF2824) [PF11039.13]					VOG12887	sp|Q01075|VG14_BPP22 Protein gp14; Xh	Xh	0		4	FALSE
	Hafnia paralvei ASF−7_1__0_partial-cat_4_61	Hafnia paralvei ASF−7	Hafnia paralvei ASF−7_1__0_partial-cat_4	61	36557	37210	1	D			YP_007004329.1	YP_007004329.1 DNA ejection [Enterobacteria phage IME10]	FALSE	0.612	254	1.185e-75								Bacteriophage P22 DNA ejection protein gp7 [PF25688.1]					VOG59122	sp|Q01074|GP7_BPP22 Internal virion protein gp7; XhXpXrXs	Xr;Xs;Xh;Xp	0		4	FALSE	V
	Hafnia paralvei ASF−7_1__0_partial-cat_4_62	Hafnia paralvei ASF−7	Hafnia paralvei ASF−7_1__0_partial-cat_4	62	37220	38629	1	D			YP_009325283.1	YP_009325283.1 released from the phage upon host infection [Salmonella phage 103203_sal5]	TRUE	0.598	547	2.712e-172								DNA/protein translocase of phage P22 injectosome [PF16928.10]					VOG36996	sp|Q01076|GP20_BPP22 Internal virion protein gp20; XhXpXrXs	Xr;Xs;Xh;Xp	0		4	FALSE	V
	Hafnia paralvei ASF−7_1__0_partial-cat_4_63	Hafnia paralvei ASF−7	Hafnia paralvei ASF−7_1__0_partial-cat_4	63	38626	40461	1	E			YP_009325284.1	YP_009325284.1 head morphogenesis [Salmonella phage 103203_sal5]	TRUE	0.738	910	2.314e-295													VOG04905	sp|Q9T1R3|VP35_BPAPS Putative DNA transfer protein p35; XpXr	Xr;Xp	0		4	FALSE	V
	Hafnia paralvei ASF−7_1__0_partial-cat_4_64	Hafnia paralvei ASF−7	Hafnia paralvei ASF−7_1__0_partial-cat_4	64	40535	42661	1	D			NP_112090.1	NP_112090.1 tail spike protein [Enterobacteria phage HK620]	FALSE	0.849	218	2.718e-57								Head binding [PF09008.15]								0		4	FALSE
	Hafnia paralvei ASF−7_1__0_partial-cat_4_65	Hafnia paralvei ASF−7	Hafnia paralvei ASF−7_1__0_partial-cat_4	65	42673	43731	-1	C	K16568	exopolysaccharide production protein ExoZ	YP_009824052.1	YP_009824052.1 O-acetyltransferase [Erwinia phage vB_EhrS_59]	FALSE	0.199	77	8.631e-14								Acyltransferase domain [PF01757.29]					VOG66521	sp|Q5HHB1|OTRF1_STAAC Putative O-acetyltransferase SACOL0978; Xh	Xh	0		4	FALSE
	Hafnia paralvei ASF−7_1__0_partial-cat_4_66	Hafnia paralvei ASF−7	Hafnia paralvei ASF−7_1__0_partial-cat_4	66	43854	44429	-1	D			YP_001700620.1	YP_001700620.1 conserved hypothetical bacteriophage protein [Phage Gifsy-1]	FALSE	0.663	169	7.097e-47								ORF6N domain [PF10543.14]					VOG48122	REFSEQ anti-repressor; Xu	Xu	0		4	FALSE
	Hafnia paralvei ASF−7_1__0_partial-cat_4_67	Hafnia paralvei ASF−7	Hafnia paralvei ASF−7_1__0_partial-cat_4	67	44943	46070	1	C	K00773	queuine tRNA-ribosyltransferase [EC:2.4.2.29]														Queuine tRNA-ribosyltransferase [PF01702.25]								0		4	FALSE
	Hafnia paralvei ASF−7_1__0_partial-cat_4_68	Hafnia paralvei ASF−7	Hafnia paralvei ASF−7_1__0_partial-cat_4	68	46237	46569	1	C	K03210	preprotein translocase subunit YajC														Preprotein translocase subunit [PF02699.20]								0		4	FALSE
	Hafnia paralvei ASF−7_1__0_partial-cat_4_69	Hafnia paralvei ASF−7	Hafnia paralvei ASF−7_1__0_partial-cat_4	69	46630	48453	1	C	K03072	preprotein translocase subunit SecD														Protein export membrane protein SecD/SecF, C-terminal [PF02355.23]; SecD export protein N-terminal TM region [PF13721.11]; Protein translocase subunit SecDF, P1 domain, N-terminal [PF21760.3]								0		4	FALSE
	Hafnia paralvei ASF−7_1__0_partial-cat_4_70	Hafnia paralvei ASF−7	Hafnia paralvei ASF−7_1__0_partial-cat_4	70	48464	49435	1	C	K03074	preprotein translocase subunit SecF														Protein export membrane protein SecD/SecF, C-terminal [PF02355.23]								0		4	FALSE
	Hafnia paralvei ASF−7_1__0_partial-cat_4_71	Hafnia paralvei ASF−7	Hafnia paralvei ASF−7_1__0_partial-cat_4	71	49519	50052	-1	C	K06078	murein lipoprotein														Protein of unknown function (DUF3251) [PF11622.13]								0		4	FALSE
	Hafnia paralvei ASF−7_1__0_partial-cat_4_72	Hafnia paralvei ASF−7	Hafnia paralvei ASF−7_1__0_partial-cat_4	72	50368	50817	1	C	K07738	transcriptional repressor NrdR														Transcriptional repressor NrdR-like, N-terminal domain [PF22811.2]; ATP cone domain [PF03477.21]								0		4	FALSE	MKE
	Hafnia paralvei ASF−7_1__0_partial-cat_4_73	Hafnia paralvei ASF−7	Hafnia paralvei ASF−7_1__0_partial-cat_4	73	50859	51980	1	C	K11752	diaminohydroxyphosphoribosylaminopyrimidine deaminase / 5-amino-6-(5-phosphoribosylamino)uracil reductase [EC:3.5.4.26 1.1.1.193]	YP_009448802.1	YP_009448802.1 Tri-functionnal domain DHFR/deoxycytidylate deaminase/Riboflavin biosynthesis protein RibD [Orpheovirus IHUMI-LCC2]	FALSE	0.31	164	3.837e-42								RibD C-terminal domain [PF01872.23]; MafB19-like deaminase [PF14437.12]; Cytidine and deoxycytidylate deaminase zinc-binding region [PF00383.29]								0		4	FALSE
	Hafnia paralvei ASF−7_1__0_partial-cat_4_74	Hafnia paralvei ASF−7	Hafnia paralvei ASF−7_1__0_partial-cat_4	74	52153	52623	1	C	K00794	6,7-dimethyl-8-ribityllumazine synthase [EC:2.5.1.78]														6,7-dimethyl-8-ribityllumazine synthase [PF00885.24]								0		4	FALSE
	Hafnia paralvei ASF−7_1__0_partial-cat_4_75	Hafnia paralvei ASF−7	Hafnia paralvei ASF−7_1__0_partial-cat_4	75	52644	53063	1	C	K03625	transcription antitermination protein NusB														NusB family [PF01029.23]								0		4	FALSE
	Hafnia paralvei ASF−7_1__0_partial-cat_4_76	Hafnia paralvei ASF−7	Hafnia paralvei ASF−7_1__0_partial-cat_4	76	53201	54178	1	C	K00946	thiamine-monophosphate kinase [EC:2.7.4.16]														AIR synthase related protein, N-terminal domain [PF00586.29]; AIR synthase related protein, C-terminal domain [PF02769.27]								0		4	FALSE
	Hafnia paralvei ASF−7_1__0_partial-cat_4_77	Hafnia paralvei ASF−7	Hafnia paralvei ASF−7_1__0_partial-cat_4	77	54165	54686	1	C	K01095	phosphatidylglycerophosphatase A [EC:3.1.3.27]														Phosphatidylglycerophosphatase A [PF04608.18]								0		4	FALSE
	Hafnia paralvei ASF−7_1__0_partial-cat_4_78	Hafnia paralvei ASF−7	Hafnia paralvei ASF−7_1__0_partial-cat_4	78	54767	55741	-1	C	K23107	1-deoxyxylulose-5-phosphate synthase [EC:1.1.-.-]														Aldo/keto reductase family [PF00248.27]								0		4	FALSE	MK
	Hafnia paralvei ASF−7_1__0_partial-cat_4_79	Hafnia paralvei ASF−7	Hafnia paralvei ASF−7_1__0_partial-cat_4	79	56653	57924	1	C	K09021	aminoacrylate peracid reductase														Endoribonuclease L-PSP [PF01042.26]								0		4	FALSE
	Hafnia paralvei ASF−7_1__0_partial-cat_4_80	Hafnia paralvei ASF−7	Hafnia paralvei ASF−7_1__0_partial-cat_4	80	58120	59985	-1	C	K01662	1-deoxy-D-xylulose-5-phosphate synthase [EC:2.2.1.7]														1-deoxy-D-xylulose-5-phosphate synthase [PF13292.11]; Transketolase, pyrimidine binding domain [PF02779.29]; Transketolase, C-terminal domain [PF02780.25]; Transketolase, thiamine diphosphate binding domain [PF00456.26]; Dehydrogenase E1 component [PF00676.26]								0		4	FALSE	MK
	Hafnia paralvei ASF−7_1__0_partial-cat_4_81	Hafnia paralvei ASF−7	Hafnia paralvei ASF−7_1__0_partial-cat_4	81	60171	61076	-1	C	K00795	farnesyl diphosphate synthase [EC:2.5.1.1 2.5.1.10]														Polyprenyl synthetase [PF00348.22]								0		4	FALSE	MK
	Hafnia paralvei ASF−7_1__0_partial-cat_4_82	Hafnia paralvei ASF−7	Hafnia paralvei ASF−7_1__0_partial-cat_4	82	61079	61336	-1	C	K03602	exodeoxyribonuclease VII small subunit [EC:3.1.11.6]														Exonuclease VII small subunit [PF02609.21]								0		4	FALSE
	Hafnia paralvei ASF−7_1__0_partial-cat_4_83	Hafnia paralvei ASF−7	Hafnia paralvei ASF−7_1__0_partial-cat_4	83	61383	63032	1	C	K03151	tRNA uracil 4-sulfurtransferase [EC:2.8.1.4]	YP_010803650.1	YP_010803650.1 bifunctional protein tRNA sulfurtransferase thii and cysteine sulfinate desulfinase/cysteine desulfurase domain [Fadolivirus algeromassiliense]	FALSE	0.313	78	1.226e-13								Thiamine biosynthesis protein (ThiI) [PF02568.20]; ThiI ferredoxin-like domain [PF22025.1]; THUMP domain [PF02926.22]								0		4	FALSE
	Hafnia paralvei ASF−7_1__0_partial-cat_4_84	Hafnia paralvei ASF−7	Hafnia paralvei ASF−7_1__0_partial-cat_4	84	63040	63690	1	D																Permuted papain-like amidase enzyme, YaeF/YiiX, C92 family [PF05708.18]								0		4	FALSE
	Hafnia paralvei ASF−7_1__0_partial-cat_4_85	Hafnia paralvei ASF−7	Hafnia paralvei ASF−7_1__0_partial-cat_4	85	63693	64283	-1	C	K03152	protein deglycase [EC:3.5.1.124]							MER0385608	C56	MER0385608 - family C56 non-peptidase homologues (Hafnia alvei) [C56.UNW]#C56#{peptidase unit: 38-153}~source ZP_09379667~	FALSE	0.988	244	2.12e-72	DJ-1/PfpI family [PF01965.30]								0		4	FALSE	M
	Hafnia paralvei ASF−7_1__0_partial-cat_4_86	Hafnia paralvei ASF−7	Hafnia paralvei ASF−7_1__0_partial-cat_4	86	64246	65157	-1	C	K00077	2-dehydropantoate 2-reductase [EC:1.1.1.169]														Ketopantoate reductase PanE/ApbA C terminal [PF08546.17]; Ketopantoate reductase PanE/ApbA [PF02558.23]								0		4	FALSE
	Hafnia paralvei ASF−7_1__0_partial-cat_4_87	Hafnia paralvei ASF−7	Hafnia paralvei ASF−7_1__0_partial-cat_4	87	65345	65836	1	C	K09767	cyclic-di-GMP-binding protein														Protein of unknown function (DUF520) [PF04461.18]								0		4	FALSE
	Hafnia paralvei ASF−7_1__0_partial-cat_4_88	Hafnia paralvei ASF−7	Hafnia paralvei ASF−7_1__0_partial-cat_4	88	66534	67901	-1	D																Major Facilitator Superfamily [PF07690.21]; Transmembrane secretion effector [PF05977.19]; YajR YAM domain [PF21987.2]; Fungal trichothecene efflux pump (TRI12) [PF06609.19]; Sugar (and other) transporter [PF00083.30]								0		4	FALSE
	Hafnia paralvei ASF−7_1__0_partial-cat_4_89	Hafnia paralvei ASF−7	Hafnia paralvei ASF−7_1__0_partial-cat_4	89	68275	69165	-1	C	K02257	heme o synthase [EC:2.5.1.141]														UbiA prenyltransferase family [PF01040.23]								0		4	FALSE	MB
	Hafnia paralvei ASF−7_1__0_partial-cat_4_90	Hafnia paralvei ASF−7	Hafnia paralvei ASF−7_1__0_partial-cat_4	90	69179	69529	-1	C	K02300	cytochrome o ubiquinol oxidase subunit IV														Prokaryotic Cytochrome C oxidase subunit IV [PF03626.19]								0		4	FALSE	MB
	Hafnia paralvei ASF−7_1__0_partial-cat_4_91	Hafnia paralvei ASF−7	Hafnia paralvei ASF−7_1__0_partial-cat_4	91	69529	70149	-1	C	K02299	cytochrome o ubiquinol oxidase subunit III														Cytochrome c oxidase subunit III [PF00510.24]								0		4	FALSE	MB
	Hafnia paralvei ASF−7_1__0_partial-cat_4_92	Hafnia paralvei ASF−7	Hafnia paralvei ASF−7_1__0_partial-cat_4	92	70139	72130	-1	C	K02298	cytochrome o ubiquinol oxidase subunit I [EC:7.1.1.3]														Cytochrome C and Quinol oxidase polypeptide I [PF00115.25]								0		4	FALSE	MB
	Hafnia paralvei ASF−7_1__0_partial-cat_4_93	Hafnia paralvei ASF−7	Hafnia paralvei ASF−7_1__0_partial-cat_4	93	72134	73063	-1	C	K02297	cytochrome o ubiquinol oxidase subunit II [EC:7.1.1.3]														Cytochrome C oxidase subunit II, periplasmic domain [PF00116.26]; COX Aromatic Rich Motif [PF06481.20]; Cytochrome C oxidase subunit II, transmembrane domain [PF02790.20]								0		4	FALSE	MKB
	Hafnia paralvei ASF−7_1__0_partial-cat_4_94	Hafnia paralvei ASF−7	Hafnia paralvei ASF−7_1__0_partial-cat_4	94	73695	75176	-1	C	K08218	MFS transporter, PAT family, beta-lactamase induction signal transducer AmpG														MFS/sugar transport protein [PF13347.12]; Transmembrane secretion effector [PF05977.19]; Acetyl-coenzyme A transporter 1 [PF13000.13]								0		4	FALSE
	Hafnia paralvei ASF−7_1__0_partial-cat_4_95	Hafnia paralvei ASF−7	Hafnia paralvei ASF−7_1__0_partial-cat_4	95	75236	75913	-1	C	K07286	uncharacterized lipoprotein														Uncharacterized lipoprotein [PF03923.18]								0		4	FALSE
	Hafnia paralvei ASF−7_1__0_partial-cat_4_96	Hafnia paralvei ASF−7	Hafnia paralvei ASF−7_1__0_partial-cat_4	96	76037	77089	-1	D																Periplasmic binding proteins and sugar binding domain of LacI family [PF00532.27]; Periplasmic binding protein-like domain [PF13377.12]; Bacterial regulatory proteins, lacI family [PF00356.27]								0		4	FALSE
	Hafnia paralvei ASF−7_1__0_partial-cat_4_97	Hafnia paralvei ASF−7	Hafnia paralvei ASF−7_1__0_partial-cat_4	97	77086	77235	-1	E																								0		4	FALSE
	Hafnia paralvei ASF−7_1__0_partial-cat_4_98	Hafnia paralvei ASF−7	Hafnia paralvei ASF−7_1__0_partial-cat_4	98	77433	78626	1	C	K13020	UDP-N-acetyl-2-amino-2-deoxyglucuronate dehydrogenase [EC:1.1.1.335]														Oxidoreductase family, NAD-binding Rossmann fold [PF01408.29]; Oxidoreductase family, C-terminal alpha/beta domain [PF02894.22]; GFO/IDH/MocA C-terminal domain [PF22725.1]; Oxidoreductase family, C-terminal alpha/beta domain [PF19051.5]	GH109	GH109 alpha-N-acetylgalactosaminidase (EC 3.2.1.49); beta-N-acetylhexosaminidase (EC 3.2.1.52)	3.2.1.49,3.2.1.52	GH109.hmm				0		4	FALSE	MK
	Hafnia paralvei ASF−7_1__0_partial-cat_4_99	Hafnia paralvei ASF−7	Hafnia paralvei ASF−7_1__0_partial-cat_4	99	78623	79696	1	D																GFO/IDH/MocA C-terminal domain [PF22725.1]; Oxidoreductase family, C-terminal alpha/beta domain [PF02894.22]								0		4	FALSE
	Hafnia paralvei ASF−7_1__0_partial-cat_4_100	Hafnia paralvei ASF−7	Hafnia paralvei ASF−7_1__0_partial-cat_4	100	79709	80731	1	C	K13020	UDP-N-acetyl-2-amino-2-deoxyglucuronate dehydrogenase [EC:1.1.1.335]														Oxidoreductase family, NAD-binding Rossmann fold [PF01408.29]; GFO/IDH/MocA C-terminal domain [PF22725.1]; Oxidoreductase family, C-terminal alpha/beta domain [PF02894.22]	GH109	GH109 alpha-N-acetylgalactosaminidase (EC 3.2.1.49); beta-N-acetylhexosaminidase (EC 3.2.1.52)	3.2.1.49,3.2.1.52	GH109.hmm				0		4	FALSE	MK
	Hafnia paralvei ASF−7_1__0_partial-cat_4_101	Hafnia paralvei ASF−7	Hafnia paralvei ASF−7_1__0_partial-cat_4	101	80833	82392	1	C	K16210	oligogalacturonide transporter														MFS/sugar transport protein [PF13347.12]; Vacuole effluxer Atg22 like [PF11700.14]								0		4	FALSE
	Hafnia paralvei ASF−7_1__0_partial-cat_4_102	Hafnia paralvei ASF−7	Hafnia paralvei ASF−7_1__0_partial-cat_4	102	82457	83572	1	D																Cellulase (glycosyl hydrolase family 5) [PF00150.24]	GH5; GH5_13; GH5_56	GH5 endo-beta-1,4-glucanase / cellulase (EC 3.2.1.4); endo-beta-1,4-xylanase (EC 3.2.1.8); beta-glucosidase (EC 3.2.1.21); beta-mannosidase (EC 3.2.1.25); beta-glucosylceramidase (EC 3.2.1.45); glucan beta-1,3-glucosidase (EC 3.2.1.58); exo-beta-1,4-glucanase / cellodextrinase (EC 3.2.1.74); glucan endo-1,6-beta-glucosidase (EC 3.2.1.75); mannan endo-beta-1,4-mannosidase (EC 3.2.1.78); cellulose …	3.2.1.123,3.2.1.25,3.2.1.4,3.2.1.75; 3.2.1.146,3.2.1.55	GH5_13.hmm				0		4	FALSE	MKE
	Hafnia paralvei ASF−7_1__0_partial-cat_4_103	Hafnia paralvei ASF−7	Hafnia paralvei ASF−7_1__0_partial-cat_4	103	83784	84098	1	C	K05527	BolA family transcriptional regulator, general stress-responsive regulator														BolA-like protein [PF01722.23]								0		4	FALSE
	Hafnia paralvei ASF−7_1__0_partial-cat_4_104	Hafnia paralvei ASF−7	Hafnia paralvei ASF−7_1__0_partial-cat_4	104	84611	85291	1	C	K03545	trigger factor														Bacterial trigger factor protein (TF) [PF05697.18]								0		4	FALSE
	Hafnia paralvei ASF−7_1__0_partial-cat_4_105	Hafnia paralvei ASF−7	Hafnia paralvei ASF−7_1__0_partial-cat_4	105	85432	85917	1	C	K03545	trigger factor														Bacterial trigger factor protein (TF) C-terminus [PF05698.19]								0		4	FALSE
	Hafnia paralvei ASF−7_1__0_partial-cat_4_106	Hafnia paralvei ASF−7	Hafnia paralvei ASF−7_1__0_partial-cat_4	106	86142	86762	1	C	K01358	ATP-dependent Clp protease, protease subunit [EC:3.4.21.92]	YP_009612341.1	YP_009612341.1 head maturation protease [Agrobacterium phage Atu_ph07]	FALSE	0.654	253	1.372e-75	MER0299102	S14	MER0299102 - peptidase Clp (type 1) () [S14.001]#S14#{peptidase unit: 1-205}~source ZP_07951333~	TRUE	0.958	415	1.691e-131	Clp protease [PF00574.28]					VOG02491	sp|Q46L44|CLPP1_PROMT ATP-dependent Clp protease proteolytic subunit 1; Xh	Xh	0		4	FALSE	P
	Hafnia paralvei ASF−7_1__0_partial-cat_4_107	Hafnia paralvei ASF−7	Hafnia paralvei ASF−7_1__0_partial-cat_4	107	87046	88317	1	C	K03544	ATP-dependent Clp protease ATP-binding subunit ClpX	YP_009015561.1	YP_009015561.1 gp258 [Bacillus phage G]	TRUE	0.588	471	4.44e-147								AAA domain (Cdc48 subfamily) [PF07724.20]; ClpX C4-type zinc finger [PF06689.19]; ATPase family associated with various cellular activities (AAA) [PF00004.35]; Holliday junction DNA helicase RuvB P-loop domain [PF05496.18]; AAA domain (dynein-related subfamily) [PF07728.20]					VOG26984	sp|A1SME0|CLPX_NOCSJ ATP-dependent Clp protease ATP-binding subunit ClpX; Xh	Xh	0		4	FALSE
	Hafnia paralvei ASF−7_1__0_partial-cat_4_108	Hafnia paralvei ASF−7	Hafnia paralvei ASF−7_1__0_partial-cat_4	108	88508	90862	1	C	K01338	ATP-dependent Lon protease [EC:3.4.21.53]	YP_009052120.1	YP_009052120.1 putative lon protease [Aureococcus anophagefferens virus]	FALSE	0.321	244	4.067e-65	MER0299641	S16	MER0299641 - Lon-A peptidase () [S16.001]#S16#{peptidase unit: 537-784}~source ZP_07951331~	TRUE	0.953	499	2.6e-150	Lon protease (S16) C-terminal proteolytic domain [PF05362.19]; ATP-dependent protease La (LON) substrate-binding domain [PF02190.22]; Lon protease AAA+ ATPase lid domain [PF22667.2]; AAA domain (dynein-related subfamily) [PF07728.20]; ATPase family associated with various cellular activities (AAA) [PF00004.35]; Subunit ChlI of Mg-chelatase [PF13541.12]; AAA domain (Cdc48 subfamily) [PF07724.20]					VOG38136	sp|Q5UPT0|LONH_MIMIV Lon protease homolog; Xh	Xh	0		4	FALSE	P
	Hafnia paralvei ASF−7_1__0_partial-cat_4_109	Hafnia paralvei ASF−7	Hafnia paralvei ASF−7_1__0_partial-cat_4	109	91081	91353	1	C	K03530	DNA-binding protein HU-beta	YP_001429759.1	YP_001429759.1 DNA binding protein [Bacillus phage 0305phi8-36]	FALSE	0.592	105	2.587e-26								Bacterial DNA-binding protein [PF00216.26]					VOG39447	sp|P0A3H0|DBH_GEOSE DNA-binding protein HU; Xr	Xr	0		4	FALSE	V
	Hafnia paralvei ASF−7_1__0_partial-cat_4_110	Hafnia paralvei ASF−7	Hafnia paralvei ASF−7_1__0_partial-cat_4	110	91672	93555	1	C	K03770	peptidyl-prolyl cis-trans isomerase D [EC:5.2.1.8]														SurA-like N-terminal domain [PF13624.11]; PPIC-type PPIASE domain [PF13145.12]; SurA-like N-terminal domain [PF13623.11]; PPIC-type PPIASE domain [PF13616.12]; SurA N-terminal domain [PF09312.16]; PPIC-type PPIASE domain [PF00639.27]								0		4	FALSE
	Hafnia paralvei ASF−7_1__0_partial-cat_4_111	Hafnia paralvei ASF−7	Hafnia paralvei ASF−7_1__0_partial-cat_4	111	93696	94076	1	C	K02237	competence protein ComEA														Helix-hairpin-helix motif [PF12836.13]								0		4	FALSE
	Hafnia paralvei ASF−7_1__0_partial-cat_4_112	Hafnia paralvei ASF−7	Hafnia paralvei ASF−7_1__0_partial-cat_4	112	94233	94643	1	C	K12500	thioesterase III [EC:3.1.2.-]														Thioesterase-like superfamily [PF13279.12]; Acyl-ACP thioesterase C-terminal domain [PF20791.3]								0		4	FALSE
	Hafnia paralvei ASF−7_1__0_partial-cat_4_113	Hafnia paralvei ASF−7	Hafnia paralvei ASF−7_1__0_partial-cat_4	113	94695	95381	-1	C	K06920	7-cyano-7-deazaguanine synthase [EC:6.3.4.20]	YP_007675727.1	YP_007675727.1 QueC-like queuosine biosynthesis [Cellulophaga phage phiSM]	FALSE	0.51	208	1.845e-59								Queuosine biosynthesis protein QueC [PF06508.19]; Arginosuccinate synthase N-terminal HUP domain [PF00764.25]					VOG13947	sp|Q1GEY7|QUEC_RUEST 7-cyano-7-deazaguanine synthase; Xh	Xh	1		4	FALSE	MK
	Hafnia paralvei ASF−7_1__0_partial-cat_4_114	Hafnia paralvei ASF−7	Hafnia paralvei ASF−7_1__0_partial-cat_4	114	95506	97206	-1	C	K11925	SgrR family transcriptional regulator														Bacterial extracellular solute-binding proteins, family 5 Middle [PF00496.27]; Sugar transport-related sRNA regulator N-term [PF12793.13]								0		4	FALSE
	Hafnia paralvei ASF−7_1__0_partial-cat_4_115	Hafnia paralvei ASF−7	Hafnia paralvei ASF−7_1__0_partial-cat_4	115	97310	98131	1	C	K11938	HMP-PP phosphatase [EC:3.6.1.-]														haloacid dehalogenase-like hydrolase [PF08282.18]; Sucrose-6F-phosphate phosphohydrolase [PF05116.19]								0		4	FALSE
	Hafnia paralvei ASF−7_1__0_partial-cat_4_116	Hafnia paralvei ASF−7	Hafnia paralvei ASF−7_1__0_partial-cat_4	116	98209	99249	-1	D																Pyridoxal-phosphate dependent enzyme [PF00291.31]					VOG26110	sp|P63872|CYSK_STAAW Cysteine synthase; Xh	Xh	0		4	FALSE	MK
	Hafnia paralvei ASF−7_1__0_partial-cat_4_117	Hafnia paralvei ASF−7	Hafnia paralvei ASF−7_1__0_partial-cat_4	117	99375	99836	1	C	K05800	Lrp/AsnC family transcriptional regulator, cysteine-sensing transcriptional activator														Lrp/AsnC ligand binding domain [PF01037.27]; AsnC-type helix-turn-helix domain [PF13404.12]								0		4	FALSE
	Hafnia paralvei ASF−7_1__0_partial-cat_4_118	Hafnia paralvei ASF−7	Hafnia paralvei ASF−7_1__0_partial-cat_4	118	100079	101851	1	C	K18889	ATP-binding cassette, subfamily B, multidrug efflux pump	YP_009052380.1	YP_009052380.1 ABC transporter [Aureococcus anophagefferens virus]	FALSE	0.318	102	7.276e-21								ABC transporter [PF00005.33]; ABC transporter transmembrane region [PF00664.28]								0		4	FALSE
	Hafnia paralvei ASF−7_1__0_partial-cat_4_119	Hafnia paralvei ASF−7	Hafnia paralvei ASF−7_1__0_partial-cat_4	119	101844	103622	1	C	K18890	ATP-binding cassette, subfamily B, multidrug efflux pump	NP_046572.1	NP_046572.1 ABC transporter [Bacillus phage SPBc2]	FALSE	0.292	113	3.667e-24								ABC transporter [PF00005.33]; ABC transporter transmembrane region [PF00664.28]					VOG58622	REFSEQ ABC transporter; Xu	Xu	0		4	FALSE	F
	Hafnia paralvei ASF−7_1__0_partial-cat_4_120	Hafnia paralvei ASF−7	Hafnia paralvei ASF−7_1__0_partial-cat_4	120	103968	104306	1	C	K04752	nitrogen regulatory protein P-II 2														Nitrogen regulatory protein P-II [PF00543.27]								0		4	FALSE	MKF
	Hafnia paralvei ASF−7_1__0_partial-cat_4_121	Hafnia paralvei ASF−7	Hafnia paralvei ASF−7_1__0_partial-cat_4	121	104340	105629	1	C	K03320	ammonium transporter, Amt family														Ammonium Transporter Family [PF00909.26]								0		4	FALSE	F
	Hafnia paralvei ASF−7_1__0_partial-cat_4_122	Hafnia paralvei ASF−7	Hafnia paralvei ASF−7_1__0_partial-cat_4	122	105693	106553	-1	C	K10805	acyl-CoA thioesterase II [EC:3.1.2.-]														Acyl-CoA thioesterase [PF02551.21]; Acyl-CoA thioesterase C-terminal domain [PF20789.3]; Acyl-CoA thioesterase N-terminal domain [PF13622.12]								0		4	FALSE	F
	Hafnia paralvei ASF−7_1__0_partial-cat_4_123	Hafnia paralvei ASF−7	Hafnia paralvei ASF−7_1__0_partial-cat_4	123	106866	107384	1	C	K09914	putative lipoprotein														Type III secretion system lipoprotein chaperone (YscW) [PF09619.16]								0		4	FALSE	F
	Hafnia paralvei ASF−7_1__0_partial-cat_4_124	Hafnia paralvei ASF−7	Hafnia paralvei ASF−7_1__0_partial-cat_4	124	107442	107774	-1	C	K07443	methylated-DNA-protein-cysteine methyltransferase related protein														6-O-methylguanine DNA methyltransferase, DNA binding domain [PF01035.26]								0		4	FALSE	F
	Hafnia paralvei ASF−7_1__1_partial-cat_4_1	Hafnia paralvei ASF−7	Hafnia paralvei ASF−7_1__1_partial-cat_4	1	1	480	1	E																								0		5	FALSE	F
	Hafnia paralvei ASF−7_1__1_partial-cat_4_2	Hafnia paralvei ASF−7	Hafnia paralvei ASF−7_1__1_partial-cat_4	2	553	1011	1	E																								0		4	FALSE	F
	Hafnia paralvei ASF−7_1__1_partial-cat_4_3	Hafnia paralvei ASF−7	Hafnia paralvei ASF−7_1__1_partial-cat_4	3	1140	10025	-1	C	K13735	adhesin/invasin							MER0287395	U69	MER0287395 - family U69 unassigned peptidases (Yersinia pestis) [U69.UPW]#U69#{peptidase unit: 1659-2107}~source YP_005520906~	FALSE	0.367	274	2.231e-71	Inverse autotransporter, beta-domain [PF11924.14]; Bacterial Ig-like domain (group 1) [PF02369.22]; Invasin, domain 3 [PF09134.16]								0		4	FALSE	MF
	Hafnia paralvei ASF−7_1__1_partial-cat_4_4	Hafnia paralvei ASF−7	Hafnia paralvei ASF−7_1__1_partial-cat_4	4	10144	10602	-1	E																								0		4	FALSE
	Hafnia paralvei ASF−7_1__1_partial-cat_4_5	Hafnia paralvei ASF−7	Hafnia paralvei ASF−7_1__1_partial-cat_4	5	10661	11338	-1	E																								0		4	FALSE
	Hafnia paralvei ASF−7_1__1_partial-cat_4_6	Hafnia paralvei ASF−7	Hafnia paralvei ASF−7_1__1_partial-cat_4	6	12384	12584	-1	C	K07733	prophage regulatory protein	NP_112036.1	NP_112036.1 response regulator inhibitor TorI [Enterobacteria phage HK620]	FALSE	0.753	104	2.09e-26																0		4	FALSE
	Hafnia paralvei ASF−7_1__1_partial-cat_4_7	Hafnia paralvei ASF−7	Hafnia paralvei ASF−7_1__1_partial-cat_4	7	12661	12984	-1	E																								0		4	FALSE
	Hafnia paralvei ASF−7_1__1_partial-cat_4_8	Hafnia paralvei ASF−7	Hafnia paralvei ASF−7_1__1_partial-cat_4	8	12987	13202	-1	E			YP_001700539.1	YP_001700539.1 hypothetical protein STM0896.1n.Fels1 [Salmonella phage Fels-1]	FALSE	0.625	90	1.781e-21													VOG57652	REFSEQ hypothetical protein; Xu	Xu	0		4	FALSE
	Hafnia paralvei ASF−7_1__1_partial-cat_4_9	Hafnia paralvei ASF−7	Hafnia paralvei ASF−7_1__1_partial-cat_4	9	13192	13767	-1	E			YP_010655346.1	YP_010655346.1 RusA-like Holliday junction resolvase [Pseudoalteromonas phage C7]	FALSE	0.303	85	9.141e-18													VOG21625	REFSEQ RusA-like Holliday junction resolvase; Xu	Xu	0		4	FALSE
	Hafnia paralvei ASF−7_1__1_partial-cat_4_10	Hafnia paralvei ASF−7	Hafnia paralvei ASF−7_1__1_partial-cat_4	10	13767	14618	-1	D			YP_007238152.1	YP_007238152.1 anti-repressor [Cronobacter phage ENT39118]	TRUE	0.76	444	3.57e-140								ORF6N domain [PF10543.14]					VOG48122	REFSEQ anti-repressor; Xu	Xu	0		4	FALSE
	Hafnia paralvei ASF−7_1__1_partial-cat_4_11	Hafnia paralvei ASF−7	Hafnia paralvei ASF−7_1__1_partial-cat_4	11	14611	14802	-1	E																								0		4	FALSE
	Hafnia paralvei ASF−7_1__1_partial-cat_4_12	Hafnia paralvei ASF−7	Hafnia paralvei ASF−7_1__1_partial-cat_4	12	14814	15305	-1	E			YP_007238151.1	YP_007238151.1 hypothetical protein G186_gp21 [Cronobacter phage ENT39118]	FALSE	0.344	93	5.119e-21																0		4	FALSE
	Hafnia paralvei ASF−7_1__1_partial-cat_4_13	Hafnia paralvei ASF−7	Hafnia paralvei ASF−7_1__1_partial-cat_4	13	15311	15667	-1	E																								0		4	FALSE
	Hafnia paralvei ASF−7_1__1_partial-cat_4_14	Hafnia paralvei ASF−7	Hafnia paralvei ASF−7_1__1_partial-cat_4	14	15746	16114	-1	E																								0		4	FALSE
	Hafnia paralvei ASF−7_1__1_partial-cat_4_15	Hafnia paralvei ASF−7	Hafnia paralvei ASF−7_1__1_partial-cat_4	15	16107	16325	-1	E																								0		4	FALSE
	Hafnia paralvei ASF−7_1__1_partial-cat_4_16	Hafnia paralvei ASF−7	Hafnia paralvei ASF−7_1__1_partial-cat_4	16	16340	16882	-1	E																								0		4	FALSE
	Hafnia paralvei ASF−7_1__1_partial-cat_4_17	Hafnia paralvei ASF−7	Hafnia paralvei ASF−7_1__1_partial-cat_4	17	17130	17300	-1	E																								0		4	FALSE
	Hafnia paralvei ASF−7_1__1_partial-cat_4_18	Hafnia paralvei ASF−7	Hafnia paralvei ASF−7_1__1_partial-cat_4	18	17437	17850	-1	C	K22300	HTH-type transcriptional regulator, cell division transcriptional repressor	YP_006590016.1	YP_006590016.1 transcriptional regulator [Cronobacter phage phiES15]	FALSE	0.399	94	1.393e-21								Helix-turn-helix domain [PF12844.13]; Helix-turn-helix [PF01381.28]; Bacteriophage CI repressor helix-turn-helix domain [PF07022.19]; Helix-turn-helix domain [PF13560.12]								0		4	FALSE
	Hafnia paralvei ASF−7_1__1_partial-cat_4_19	Hafnia paralvei ASF−7	Hafnia paralvei ASF−7_1__1_partial-cat_4	19	17933	18130	1	C	K22302	transcriptional repressor of cell division inhibition gene dicB	YP_006560596.1	YP_006560596.1 transcriptional regulator [Salmonella phage vB_SemP_Emek]	FALSE	0.596	71	4.056e-15								DNA-binding transcriptional regulator Cro [PF14549.12]								0		4	FALSE
	Hafnia paralvei ASF−7_1__1_partial-cat_4_20	Hafnia paralvei ASF−7	Hafnia paralvei ASF−7_1__1_partial-cat_4	20	18609	18782	1	E																								0		4	FALSE
	Hafnia paralvei ASF−7_1__1_partial-cat_4_21	Hafnia paralvei ASF−7	Hafnia paralvei ASF−7_1__1_partial-cat_4	21	18775	20394	1	D			YP_001700553.1	YP_001700553.1 putative helicase [Salmonella phage Fels-1]	TRUE	0.765	785	1.925e-253								Type III restriction enzyme, res subunit [PF04851.21]; DEAD/DEAH box helicase [PF00270.35]					VOG16662	sp|P0DXF1|UVSW_BPT4 ATP-dependent DNA helicase uvsW; Xh	Xh	1		4	FALSE
	Hafnia paralvei ASF−7_1__1_partial-cat_4_22	Hafnia paralvei ASF−7	Hafnia paralvei ASF−7_1__1_partial-cat_4	22	20391	21353	1	D			YP_001700554.1	YP_001700554.1 putative bacteriophage DNA primase [Salmonella phage Fels-1]	TRUE	0.649	403	3.087e-125								Toprim domain [PF13362.12]; Domain of unknown function (DUF7146) [PF23639.1]; Zinc-binding domain of primase-helicase [PF08273.17]					VOG01661	sp|P10277|PRIM_BPP4 Putative P4-specific DNA primase; XhXr	Xr;Xh	0		4	FALSE	V
	Hafnia paralvei ASF−7_1__1_partial-cat_4_23	Hafnia paralvei ASF−7	Hafnia paralvei ASF−7_1__1_partial-cat_4	23	21353	22213	1	E			YP_001700555.1	YP_001700555.1 hypothetical protein STM0902.Fels1 [Salmonella phage Fels-1]	FALSE	0.555	299	6.014e-90													VOG20748	REFSEQ helix-turn-helix domain-containing protein; Xu	Xu	0		4	FALSE
	Hafnia paralvei ASF−7_1__1_partial-cat_4_24	Hafnia paralvei ASF−7	Hafnia paralvei ASF−7_1__1_partial-cat_4	24	22210	22989	1	D			YP_007238144.1	YP_007238144.1 anti-termination protein Q-like [Cronobacter phage ENT39118]	FALSE	0.562	279	1.293e-83								Antitermination protein Q [PF03589.19]					VOG28026	sp|P76161|REQ2_ECOLI Prophage antitermination protein Q homolog QuuQ; Xu	Xu	0		4	FALSE
	Hafnia paralvei ASF−7_1__1_partial-cat_4_25	Hafnia paralvei ASF−7	Hafnia paralvei ASF−7_1__1_partial-cat_4	25	23402	24202	-1	E			YP_655498.1	YP_655498.1 hypothetical bacteriophage protein [Mannheimia phage PHL101]	FALSE	0.519	251	8.555e-74													VOG55590	REFSEQ DUF3800 domain-containing protein; Xu	Xu	0		4	FALSE
	Hafnia paralvei ASF−7_1__1_partial-cat_4_26	Hafnia paralvei ASF−7	Hafnia paralvei ASF−7_1__1_partial-cat_4	26	24478	24804	1	D			YP_010648474.1	YP_010648474.1 holin/anti-holin [Aeromonas phage pAEv1818]	FALSE	0.621	132	2.691e-35								Phage holin family (Lysis protein S) [PF05106.17]					VOG41076	sp|P03705|HOLIN_LAMBD Antiholin; XhXp	Xh;Xp	0		4	FALSE
	Hafnia paralvei ASF−7_1__1_partial-cat_4_27	Hafnia paralvei ASF−7	Hafnia paralvei ASF−7_1__1_partial-cat_4	27	24814	25428	1	C	K03791	putative chitinase	YP_009324842.1	YP_009324842.1 endolysin [Salmonella phage 118970_sal3]	FALSE	0.819	346	8.384e-108								Chitinase class I [PF00182.24]	GH19	GH19 chitinase (EC 3.2.1.14); lysozyme (EC 3.2.1.17); [reducing end] chitinase (EC 3.2.1.201)	3.2.1.14,3.2.1.17	GH19.hmm				0		4	FALSE
	Hafnia paralvei ASF−7_1__1_partial-cat_4_28	Hafnia paralvei ASF−7	Hafnia paralvei ASF−7_1__1_partial-cat_4	28	25425	25958	1	D			YP_009191753.1	YP_009191753.1 Rz-like spanin [Salmonella phage SEN5]	FALSE	0.329	89	3.55e-19								Protein of unknown function (DUF2514) [PF10721.14]					VOG38135	sp|O64363|VG55_BPN15 Protein gp55; Xu	Xu	0		4	FALSE
	Hafnia paralvei ASF−7_1__1_partial-cat_4_29	Hafnia paralvei ASF−7	Hafnia paralvei ASF−7_1__1_partial-cat_4	29	26089	26373	1	E																								0		4	FALSE
	Hafnia paralvei ASF−7_1__1_partial-cat_4_30	Hafnia paralvei ASF−7	Hafnia paralvei ASF−7_1__1_partial-cat_4	30	26425	26814	1	E																								0		4	FALSE
	Hafnia paralvei ASF−7_1__1_partial-cat_4_31	Hafnia paralvei ASF−7	Hafnia paralvei ASF−7_1__1_partial-cat_4	31	26861	27097	-1	E																								0		4	FALSE
	Hafnia paralvei ASF−7_1__1_partial-cat_4_32	Hafnia paralvei ASF−7	Hafnia paralvei ASF−7_1__1_partial-cat_4	32	27251	27481	1	E																								0		4	FALSE
	Hafnia paralvei ASF−7_1__1_partial-cat_4_33	Hafnia paralvei ASF−7	Hafnia paralvei ASF−7_1__1_partial-cat_4	33	27605	28222	1	E																								0		4	FALSE
	Hafnia paralvei ASF−7_1__1_partial-cat_4_34	Hafnia paralvei ASF−7	Hafnia paralvei ASF−7_1__1_partial-cat_4	34	28226	29683	1	E			YP_007237614.1	YP_007237614.1 glycosyltransferase [Cronobacter phage ENT47670]	TRUE	0.761	751	1.344e-242													VOG40730	REFSEQ glycosyltransferase; Xu	Xu	0		4	FALSE
	Hafnia paralvei ASF−7_1__1_partial-cat_4_35	Hafnia paralvei ASF−7	Hafnia paralvei ASF−7_1__1_partial-cat_4	35	29696	29839	1	E																								0		4	FALSE
	Hafnia paralvei ASF−7_1__1_partial-cat_4_36	Hafnia paralvei ASF−7	Hafnia paralvei ASF−7_1__1_partial-cat_4	36	29799	30056	-1	E																								0		4	FALSE
	Hafnia paralvei ASF−7_1__1_partial-cat_4_37	Hafnia paralvei ASF−7	Hafnia paralvei ASF−7_1__1_partial-cat_4	37	30223	30813	1	E			YP_007112473.1	YP_007112473.1 glucosyltransferase [Enterobacteria phage mEp390]	FALSE	0.75	299	1.15e-91													VOG35360	REFSEQ glucosyltransferase; Xu	Xu	0		4	FALSE
	Hafnia paralvei ASF−7_1__1_partial-cat_4_38	Hafnia paralvei ASF−7	Hafnia paralvei ASF−7_1__1_partial-cat_4	38	30810	31151	1	E			YP_007238136.1	YP_007238136.1 HNH endonuclease [Cronobacter phage ENT39118]	FALSE	0.855	201	3.2e-59																0		4	FALSE
	Hafnia paralvei ASF−7_1__1_partial-cat_4_39	Hafnia paralvei ASF−7	Hafnia paralvei ASF−7_1__1_partial-cat_4	39	31335	31820	1	E			YP_007111437.1	YP_007111437.1 terminase small subunit [Escherichia phage mEpX2]	FALSE	0.8	266	5.336e-81													VOG47864	sp|Q9MBW4|TERS_BPHK7 Terminase, small subunit; Xr	Xr	0		4	FALSE	V
	Hafnia paralvei ASF−7_1__1_partial-cat_4_40	Hafnia paralvei ASF−7	Hafnia paralvei ASF−7_1__1_partial-cat_4	40	31828	33345	1	D			YP_007111639.1	YP_007111639.1 terminase large subunit [Escherichia phage mEpX1]	TRUE	0.823	857	7.674e-279								Terminase large subunit, endonuclease domain [PF20441.4]; Terminase large subunit, ATPase domain [PF03354.21]					VOG55957	sp|Q05219|VG13_BPML5 Gene 13 protein; Xu	Xu	0		4	FALSE
	Hafnia paralvei ASF−7_1__1_partial-cat_4_41	Hafnia paralvei ASF−7	Hafnia paralvei ASF−7_1__1_partial-cat_4	41	33345	34619	1	D			YP_007238133.1	YP_007238133.1 portal protein [Cronobacter phage ENT39118]	TRUE	0.86	757	5.484e-246								Phage portal protein [PF04860.17]					VOG49953	sp|Q6QGD5|PORTL_BPT5 Portal protein; XhXpXrXs	Xr;Xs;Xh;Xp	0		4	FALSE	V
	Hafnia paralvei ASF−7_1__1_partial-cat_4_42	Hafnia paralvei ASF−7	Hafnia paralvei ASF−7_1__1_partial-cat_4	42	34638	35318	1	C	K06904	Escherichia/Staphylococcus phage prohead protease	YP_007111641.1	YP_007111641.1 head maturation protease [Escherichia phage mEpX1]	TRUE	0.783	364	1.597e-113	MER0322814	S78	MER0322814 - prohead peptidase (bacteriophage HK97) (Klebsiella oxytoca) [S78.001]#S78#{peptidase unit: 1-225}~source EHT08298~	TRUE	0.792	367	2.199e-114	Caudovirus prohead serine protease [PF04586.22]					VOG24700	sp|Q6QGD7|PRO_BPT5 Prohead protease; XhXs	Xh;Xs	0		4	FALSE	VP
	Hafnia paralvei ASF−7_1__1_partial-cat_4_43	Hafnia paralvei ASF−7	Hafnia paralvei ASF−7_1__1_partial-cat_4	43	35320	36480	1	D			YP_007238131.1	YP_007238131.1 major head protein [Cronobacter phage ENT39118]	TRUE	0.839	663	4.703e-214								Phage capsid family [PF05065.19]					VOG39953	sp|O64210|CAPSD_BPMD2 Probable major capsid protein gp17; Xs	Xs	0		4	FALSE	V
	Hafnia paralvei ASF−7_1__1_partial-cat_4_44	Hafnia paralvei ASF−7	Hafnia paralvei ASF−7_1__1_partial-cat_4	44	36509	36838	1	E			YP_007151676.1	YP_007151676.1 head-tail adaptor Ad1 [Escherichia phage HK106]	FALSE	0.728	157	4.577e-44													VOG48128	sp|Q9MBY2|GP6_BPHK7 Head completion protein gp6; XpXrXs	Xr;Xs;Xp	0		4	FALSE	V
	Hafnia paralvei ASF−7_1__1_partial-cat_4_45	Hafnia paralvei ASF−7	Hafnia paralvei ASF−7_1__1_partial-cat_4	45	36838	37179	1	D			YP_007238129.1	YP_007238129.1 head closure Hc1 [Cronobacter phage ENT39118]	FALSE	0.527	114	5.121e-29								Phage head completion protein [PF05521.18]					VOG05555	sp|Q9MCT0|GP7_BPHK7 Head completion protein gp7; XpXrXs	Xr;Xs;Xp	0		4	FALSE	V
	Hafnia paralvei ASF−7_1__1_partial-cat_4_46	Hafnia paralvei ASF−7	Hafnia paralvei ASF−7_1__1_partial-cat_4	46	37176	37622	1	E			YP_007112425.1	YP_007112425.1 HK97 gp10 family protein [Enterobacteria phage mEp390]	FALSE	0.633	188	5.536e-54													VOG49677	REFSEQ tail completion or Neck1 protein; Xu	Xu	0		4	FALSE
	Hafnia paralvei ASF−7_1__1_partial-cat_4_47	Hafnia paralvei ASF−7	Hafnia paralvei ASF−7_1__1_partial-cat_4	47	37619	37966	1	E			YP_009908547.1	YP_009908547.1 tail terminator [Escherichia phage ECP1]	FALSE	0.613	138	2.36e-37													VOG04673	REFSEQ tail terminator; Xu	Xu	0		4	FALSE
	Hafnia paralvei ASF−7_1__1_partial-cat_4_48	Hafnia paralvei ASF−7	Hafnia paralvei ASF−7_1__1_partial-cat_4	48	38015	38461	1	D			YP_007151745.1	YP_007151745.1 major tail subunit [Escherichia phage HK542]	FALSE	0.647	199	5.859e-58								Phage tail tube, TTP, lambda-like [PF16460.11]; Lambda phage tail tube protein, TTP [PF16461.11]; Phage tail tube protein, TTP [PF08813.17]								0		4	FALSE
	Hafnia paralvei ASF−7_1__1_partial-cat_4_49	Hafnia paralvei ASF−7	Hafnia paralvei ASF−7_1__1_partial-cat_4	49	38511	38918	1	D			YP_007238125.1	YP_007238125.1 tail protein [Cronobacter phage ENT39118]	FALSE	0.641	160	8.865e-45								Phage tail assembly chaperone [PF06222.17]					VOG36569	REFSEQ tail protein; Xu	Xu	0		4	FALSE
	Hafnia paralvei ASF−7_1__1_partial-cat_4_50	Hafnia paralvei ASF−7	Hafnia paralvei ASF−7_1__1_partial-cat_4	50	38915	39190	1	D			YP_009908550.1	YP_009908550.1 tail protein [Escherichia phage ECP1]	FALSE	0.607	107	5.563e-27								Minor tail protein T [PF06223.18]					VOG14610	REFSEQ tail protein; Xu	Xu	0		4	FALSE
	Hafnia paralvei ASF−7_1__1_partial-cat_4_51	Hafnia paralvei ASF−7	Hafnia paralvei ASF−7_1__1_partial-cat_4	51	39321	39680	1	E																								0		4	FALSE
	Hafnia paralvei ASF−7_1__1_partial-cat_4_52	Hafnia paralvei ASF−7	Hafnia paralvei ASF−7_1__1_partial-cat_4	52	39760	43083	1	D			YP_007112027.1	YP_007112027.1 tail length tape measure protein [Escherichia phage mEp234]	TRUE	0.485	976	0								Tape measure protein [PF20155.4]; Tail length tape measure protein [PF06120.16]; Lambda phage tail tape-measure protein (Tape_meas_lam_C) [PF09718.15]					VOG16236	REFSEQ tail length tape measure protein; Xu	Xu	0		4	FALSE
	Hafnia paralvei ASF−7_1__1_partial-cat_4_53	Hafnia paralvei ASF−7	Hafnia paralvei ASF−7_1__1_partial-cat_4	53	43098	43694	1	E			YP_009624333.1	YP_009624333.1 distal tail protein [Pantoea phage vB_PagS_Vid5]	FALSE	0.561	209	1.484e-60													VOG05435	REFSEQ distal tail protein; Xu	Xu	0		4	FALSE
	Hafnia paralvei ASF−7_1__1_partial-cat_4_54	Hafnia paralvei ASF−7	Hafnia paralvei ASF−7_1__1_partial-cat_4	54	43694	44278	1	E			YP_009032389.1	YP_009032389.1 tail protein [Enterobacteria phage 9g]	FALSE	0.601	228	6.343e-67													VOG53624	REFSEQ tail protein; Xu	Xu	0		4	FALSE
	Hafnia paralvei ASF−7_1__1_partial-cat_4_55	Hafnia paralvei ASF−7	Hafnia paralvei ASF−7_1__1_partial-cat_4	55	44285	44683	1	D			YP_010773210.1	YP_010773210.1 hypothetical protein QIT82_gp04 [Pseudomonas phage psageK9]	FALSE	0.521	131	1.495e-34								Domain of unknown function (DUF6950) [PF22262.2]					VOG20603	REFSEQ hypothetical protein; Xu	Xu	0		4	FALSE
	Hafnia paralvei ASF−7_1__1_partial-cat_4_56	Hafnia paralvei ASF−7	Hafnia paralvei ASF−7_1__1_partial-cat_4	56	44683	47370	1	D			YP_009219990.1	YP_009219990.1 central tail fiber J [Enterobacteria phage JenP1]	TRUE	0.537	883	9.326e-281								Bacteriophage tail tip fiber protein [PF09327.17]; Tip attachment protein J second Ig-like domain [PF24489.1]; Tip attachment protein J, Ig-like domain [PF24421.1]					VOG25447	sp|P0DXX7|TIPJ_BPS27 Tip attachment protein J; XhXpXrXs	Xr;Xs;Xh;Xp	0		4	FALSE	V
	Hafnia paralvei ASF−7_1__1_partial-cat_4_57	Hafnia paralvei ASF−7	Hafnia paralvei ASF−7_1__1_partial-cat_4	57	47413	48408	1	D																Family of unknown function (DUF6453) [PF20051.4]					VOG05001	REFSEQ membrane protein; Xu	Xu	0		4	FALSE
	Hafnia paralvei ASF−7_1__1_partial-cat_4_58	Hafnia paralvei ASF−7	Hafnia paralvei ASF−7_1__1_partial-cat_4	58	48471	49526	1	E			NP_046920.1	NP_046920.1 tail fiber protein [Escherichia phage N15]	FALSE	0.664	188	9.966e-51																0		4	FALSE
	Hafnia paralvei ASF−7_1__1_partial-cat_4_59	Hafnia paralvei ASF−7	Hafnia paralvei ASF−7_1__1_partial-cat_4	59	49771	50853	-1	C	K18831	HTH-type transcriptional regulator / antitoxin HigA	YP_010654895.1	YP_010654895.1 helix-turn-helix DNA binding protein [Gordonia phage Howe]	FALSE	0.33	170	1.948e-44	MER0909898	M78	MER0909898 - family M78 unassigned peptidases (Salmonella enterica) [M78.UPW]#M78#{peptidase unit: 158-274}~source V1QS87~	FALSE	0.837	205	5.036e-56	IrrE N-terminal-like domain [PF06114.19]; Helix-turn-helix [PF01381.28]; Helix-turn-helix domain [PF12844.13]					VOG53755	REFSEQ transcriptional regulator; Xu	Xu	0		4	FALSE	P
	Hafnia paralvei ASF−7_1__1_partial-cat_4_60	Hafnia paralvei ASF−7	Hafnia paralvei ASF−7_1__1_partial-cat_4	60	50837	51463	-1	E																								0		4	FALSE
	Hafnia paralvei ASF−7_1__1_partial-cat_4_61	Hafnia paralvei ASF−7	Hafnia paralvei ASF−7_1__1_partial-cat_4	61	51925	53088	-1	D			NP_112034.1	NP_112034.1 prointegrase IntS [Enterobacteria phage HK620]	TRUE	0.818	647	1.062e-208								Arm DNA-binding domain [PF13356.12]; Phage integrase central domain [PF22022.2]; Phage integrase family [PF00589.27]					VOG57177	sp|P22877|INTR_SACER Integrase; XhXr	Xr;Xh	0		4	FALSE	V
	Hafnia paralvei ASF−7_1__1_partial-cat_4_62	Hafnia paralvei ASF−7	Hafnia paralvei ASF−7_1__1_partial-cat_4	62	53618	55069	1	D																AAA+ ATPase lid domain [PF25601.1]; Sigma-54 interaction domain [PF14532.12]								0		4	FALSE
	Hafnia paralvei ASF−7_1__1_partial-cat_4_63	Hafnia paralvei ASF−7	Hafnia paralvei ASF−7_1__1_partial-cat_4	63	55150	56805	-1	D																Prokaryotic cytochrome b561 [PF01292.26]; Cytochrome c3 [PF14537.11]; Outer membrane cytochrome MtrC/MtrF-like, domains II/IV [PF22113.1]								7		4	FALSE
	Hafnia paralvei ASF−7_1__1_partial-cat_4_64	Hafnia paralvei ASF−7	Hafnia paralvei ASF−7_1__1_partial-cat_4	64	56815	57243	-1	D																Cytochrome c3 [PF14537.11]; Class III cytochrome C family [PF02085.21]								4		4	FALSE
	Hafnia paralvei ASF−7_1__1_partial-cat_4_65	Hafnia paralvei ASF−7	Hafnia paralvei ASF−7_1__1_partial-cat_4	65	57245	58816	-1	D																FAD binding domain [PF00890.30]; FAD dependent oxidoreductase [PF01266.30]; FAD dependent oxidoreductase [PF12831.13]; HI0933-like protein Rossmann domain [PF03486.20]								0		4	FALSE
	Hafnia paralvei ASF−7_1__1_partial-cat_4_66	Hafnia paralvei ASF−7	Hafnia paralvei ASF−7_1__1_partial-cat_4	66	58809	60497	-1	D																Aromatic amino acid lyase [PF00221.24]								0		4	FALSE
	Hafnia paralvei ASF−7_1__1_partial-cat_4_67	Hafnia paralvei ASF−7	Hafnia paralvei ASF−7_1__1_partial-cat_4	67	60894	61514	1	C	K02193	heme exporter protein A [EC:7.6.2.5]	YP_009015548.1	YP_009015548.1 ABC transporter [Bacillus phage G]	FALSE	0.283	79	1.067e-15								ABC transporter [PF00005.33]					VOG38029	sp|P44662|Y361_HAEIN Probable iron transport system ATP-binding protein HI_0361; Xh	Xh	0		4	FALSE	MB
	Hafnia paralvei ASF−7_1__1_partial-cat_4_68	Hafnia paralvei ASF−7	Hafnia paralvei ASF−7_1__1_partial-cat_4	68	61511	62170	1	C	K02194	heme exporter protein B														CcmB protein [PF03379.19]								0		4	FALSE	MB
	Hafnia paralvei ASF−7_1__1_partial-cat_4_69	Hafnia paralvei ASF−7	Hafnia paralvei ASF−7_1__1_partial-cat_4	69	62381	63136	1	C	K02195	heme exporter protein C														Cytochrome C assembly protein [PF01578.25]								0		4	FALSE	MB
	Hafnia paralvei ASF−7_1__1_partial-cat_4_70	Hafnia paralvei ASF−7	Hafnia paralvei ASF−7_1__1_partial-cat_4	70	63136	63375	1	C	K02196	heme exporter protein D														Heme exporter protein D (CcmD) [PF04995.19]								0		4	FALSE
	Hafnia paralvei ASF−7_1__1_partial-cat_4_71	Hafnia paralvei ASF−7	Hafnia paralvei ASF−7_1__1_partial-cat_4	71	63372	63878	1	C	K02197	cytochrome c-type biogenesis protein CcmE														CcmE domain [PF03100.22]								0		4	FALSE
	Hafnia paralvei ASF−7_1__1_partial-cat_4_72	Hafnia paralvei ASF−7	Hafnia paralvei ASF−7_1__1_partial-cat_4	72	63875	65848	1	C	K02198	cytochrome c-type biogenesis protein CcmF														Cytochrome c-type biogenesis protein CcmF C-terminal [PF16327.10]; Cytochrome C assembly protein [PF01578.25]								0		4	FALSE
	Hafnia paralvei ASF−7_1__1_partial-cat_4_73	Hafnia paralvei ASF−7	Hafnia paralvei ASF−7_1__1_partial-cat_4	73	65845	66396	1	C	K02199	cytochrome c biogenesis protein CcmG, thiol:disulfide interchange protein DsbE														Redoxin [PF08534.16]; AhpC/TSA family [PF00578.27]; Thioredoxin-like [PF13905.12]; Thioredoxin-like domain [PF13098.12]								0		4	FALSE
	Hafnia paralvei ASF−7_1__1_partial-cat_4_74	Hafnia paralvei ASF−7	Hafnia paralvei ASF−7_1__1_partial-cat_4	74	66396	66878	1	C	K02200	cytochrome c-type biogenesis protein CcmH														Cytochrome C biogenesis protein [PF03918.19]								0		4	FALSE
	Hafnia paralvei ASF−7_1__1_partial-cat_4_75	Hafnia paralvei ASF−7	Hafnia paralvei ASF−7_1__1_partial-cat_4	75	66881	68092	1	D																Cytochrome c-type biogenesis protein H Ig-like domain [PF23892.1]; Cytochrome c-type biogenesis protein H TPR domain [PF23914.1]; Tetratricopeptide repeat [PF13429.12]								0		4	FALSE
	Hafnia paralvei ASF−7_1__1_partial-cat_4_76	Hafnia paralvei ASF−7	Hafnia paralvei ASF−7_1__1_partial-cat_4	76	68214	68972	1	C	K04754	phospholipid-binding lipoprotein MlaA														MlaA lipoprotein [PF04333.18]								0		4	FALSE
	Hafnia paralvei ASF−7_1__1_partial-cat_4_77	Hafnia paralvei ASF−7	Hafnia paralvei ASF−7_1__1_partial-cat_4	77	69226	70551	-1	C	K06076	long-chain fatty acid transport protein														Outer membrane protein transport protein (OMPP1/FadL/TodX) [PF03349.22]								0		4	FALSE
	Hafnia paralvei ASF−7_1__1_partial-cat_4_78	Hafnia paralvei ASF−7	Hafnia paralvei ASF−7_1__1_partial-cat_4	78	70957	71253	1	D																Protein of unknown function (DUF406) [PF04175.17]								0		4	FALSE
	Hafnia paralvei ASF−7_1__1_partial-cat_4_79	Hafnia paralvei ASF−7	Hafnia paralvei ASF−7_1__1_partial-cat_4	79	71611	72660	1	D																Thiolase, N-terminal domain [PF00108.29]								0		4	FALSE	MK
	Hafnia paralvei ASF−7_1__1_partial-cat_4_80	Hafnia paralvei ASF−7	Hafnia paralvei ASF−7_1__1_partial-cat_4	80	72653	72940	1	D																Thiolase, C-terminal domain [PF02803.24]								0		4	FALSE
	Hafnia paralvei ASF−7_1__1_partial-cat_4_81	Hafnia paralvei ASF−7	Hafnia paralvei ASF−7_1__1_partial-cat_4	81	72940	75087	1	C	K01782	3-hydroxyacyl-CoA dehydrogenase / enoyl-CoA hydratase / 3-hydroxybutyryl-CoA epimerase [EC:1.1.1.35 4.2.1.17 5.1.2.3]							MER1073240	S49C	MER1073240 - subfamily S49C non-peptidase homologues (Acinetobacter bohemicus) [S49.UNC]#S49C#{peptidase unit: 84-212}~source N8Q6E4~	FALSE	0.445	90	1.084e-16	3-hydroxyacyl-CoA dehydrogenase, NAD binding domain [PF02737.24]; Enoyl-CoA hydratase/isomerase [PF00378.25]; Enoyl-CoA hydratase/isomerase [PF16113.10]; 3-hydroxyacyl-CoA dehydrogenase, C-terminal domain [PF00725.27]								0		4	FALSE	MKP
	Hafnia paralvei ASF−7_1__1_partial-cat_4_82	Hafnia paralvei ASF−7	Hafnia paralvei ASF−7_1__1_partial-cat_4	82	75467	75949	1	C	K08296	phosphohistidine phosphatase [EC:3.1.3.-]														Histidine phosphatase superfamily (branch 1) [PF00300.27]								0		4	FALSE
	Hafnia paralvei ASF−7_1__1_partial-cat_4_83	Hafnia paralvei ASF−7	Hafnia paralvei ASF−7_1__1_partial-cat_4	83	76090	76632	-1	D																Smr domain [PF01713.27]								0		4	FALSE
	Hafnia paralvei ASF−7_1__1_partial-cat_4_84	Hafnia paralvei ASF−7	Hafnia paralvei ASF−7_1__1_partial-cat_4	84	76872	77804	1	C	K07320	ribosomal protein L3 glutamine methyltransferase [EC:2.1.1.298]														Methyltransferase small domain [PF05175.20]; RMKL-like, methyltransferase domain [PF01170.24]; Conserved hypothetical protein 95 [PF03602.21]; Ribosomal protein L11 methyltransferase (PrmA) [PF06325.19]								0		4	FALSE
	Hafnia paralvei ASF−7_1__1_partial-cat_4_85	Hafnia paralvei ASF−7	Hafnia paralvei ASF−7_1__1_partial-cat_4	85	77944	79029	1	C	K01736	chorismate synthase [EC:4.2.3.5]	YP_009430166.1	YP_009430166.1 Chorismate synthase [Pandoravirus dulcis]	FALSE	0.477	325	1.776e-97								Chorismate synthase [PF01264.26]					VOG29587	sp|A3PAU4|AROC_PROM0 Chorismate synthase; Xh	Xh	0		4	FALSE	M
	Hafnia paralvei ASF−7_1__1_partial-cat_4_86	Hafnia paralvei ASF−7	Hafnia paralvei ASF−7_1__1_partial-cat_4	86	79141	79977	1	C	K07261	penicillin-insensitive murein DD-endopeptidase [EC:3.4.24.-]							MER0312997	M74	MER0312997 - murein endopeptidase () [M74.001]#M74#{peptidase unit: 35-286}~source ZP_07951113~	TRUE	1	536	6.284e-172	Penicillin-insensitive murein endopeptidase [PF03411.18]								0		4	FALSE	M
	Hafnia paralvei ASF−7_1__1_partial-cat_4_87	Hafnia paralvei ASF−7	Hafnia paralvei ASF−7_1__1_partial-cat_4	87	79939	80061	-1	E																								0		4	FALSE
	Hafnia paralvei ASF−7_1__1_partial-cat_4_88	Hafnia paralvei ASF−7	Hafnia paralvei ASF−7_1__1_partial-cat_4	88	80219	80899	1	E																								0		4	FALSE
	Hafnia paralvei ASF−7_1__1_partial-cat_4_89	Hafnia paralvei ASF−7	Hafnia paralvei ASF−7_1__1_partial-cat_4	89	80904	81368	1	E																								0		4	FALSE
	Hafnia paralvei ASF−7_1__1_partial-cat_4_90	Hafnia paralvei ASF−7	Hafnia paralvei ASF−7_1__1_partial-cat_4	90	81382	82545	1	C	K01305	beta-aspartyl-dipeptidase (metallo-type) [EC:3.4.19.-]							MER0296484	M38	MER0296484 - isoaspartyl dipeptidase (metallo-type) () [M38.001]#M38#{peptidase unit: 9-358}~source ZP_07951110~	TRUE	0.923	677	7.336e-219	Amidohydrolase family [PF01979.26]; Amidohydrolase family [PF07969.17]								0		4	FALSE	MKP
	Hafnia paralvei ASF−7_1__1_partial-cat_4_91	Hafnia paralvei ASF−7	Hafnia paralvei ASF−7_1__1_partial-cat_4	91	82630	83526	1	C	K21645	LysR family transcriptional regulator, hypochlorite-specific transcription factor HypT														Bacterial regulatory helix-turn-helix protein, lysR family [PF00126.33]								0		4	FALSE
	Hafnia paralvei ASF−7_1__1_partial-cat_4_92	Hafnia paralvei ASF−7	Hafnia paralvei ASF−7_1__1_partial-cat_4	92	83509	84246	-1	C	K01779	aspartate racemase [EC:5.1.1.13]														Asp/Glu/Hydantoin racemase [PF01177.27]								0		4	FALSE	MK
	Hafnia paralvei ASF−7_1__1_partial-cat_4_93	Hafnia paralvei ASF−7	Hafnia paralvei ASF−7_1__1_partial-cat_4	93	84468	85280	1	C	K07090	uncharacterized protein																						0		4	FALSE
	Hafnia paralvei ASF−7_1__1_partial-cat_4_94	Hafnia paralvei ASF−7	Hafnia paralvei ASF−7_1__1_partial-cat_4	94	85413	85967	1	C	K09906	elongation factor P hydroxylase [EC:1.14.-.-]														Elongation factor P hydroxylase [PF04315.17]								0		4	FALSE
	Hafnia paralvei ASF−7_1__1_partial-cat_4_95	Hafnia paralvei ASF−7	Hafnia paralvei ASF−7_1__1_partial-cat_4	95	85990	86268	1	D																YfcL protein [PF08891.16]								0		4	FALSE
	Hafnia paralvei ASF−7_1__1_partial-cat_4_96	Hafnia paralvei ASF−7	Hafnia paralvei ASF−7_1__1_partial-cat_4	96	86344	86694	1	E																								0		4	FALSE
	Hafnia paralvei ASF−7_1__1_partial-cat_4_97	Hafnia paralvei ASF−7	Hafnia paralvei ASF−7_1__1_partial-cat_4	97	86756	88774	-1	C	K15461	tRNA 5-methylaminomethyl-2-thiouridine biosynthesis bifunctional protein [EC:2.1.1.61 1.5.-.-]	YP_009949298.1	YP_009949298.1 bifunctional tRNA (5-methylaminomethyl-2-thiouridine)(34)-methyltransferase MnmD/FAD-dependent 5-carboxymethylaminomethyl-2-thiouridine(34) oxidoreductase MnmC [Escherichia phage 500465-2]	TRUE	0.624	600	5.809e-187								S-adenosyl-L-methionine-dependent methyltransferase [PF05430.17]; FAD dependent oxidoreductase [PF01266.30]								0		4	FALSE
	Hafnia paralvei ASF−7_1__1_partial-cat_4_98	Hafnia paralvei ASF−7	Hafnia paralvei ASF−7_1__1_partial-cat_4	98	88948	90162	1	C	K00647	3-oxoacyl-[acyl-carrier-protein] synthase I [EC:2.3.1.41]	YP_009949297.1	YP_009949297.1 beta-ketoacyl-ACP synthase I [Escherichia phage 500465-2]	TRUE	0.819	683	8.268e-221								Beta-ketoacyl synthase, N-terminal domain [PF00109.32]; Beta-ketoacyl synthase, C-terminal domain [PF02801.28]								0		4	FALSE	MK
	Hafnia paralvei ASF−7_1__1_partial-cat_4_99	Hafnia paralvei ASF−7	Hafnia paralvei ASF−7_1__1_partial-cat_4	99	90227	90448	-1	D																Bacterial protein of unknown function (DUF903) [PF06004.18]								0		4	FALSE
	Hafnia paralvei ASF−7_1__1_partial-cat_4_100	Hafnia paralvei ASF−7	Hafnia paralvei ASF−7_1__1_partial-cat_4	100	90664	91062	1	D																YycE-like C-terminal domain [PF22659.2]; YycE-like N-terminal domain [PF22658.2]								0		4	FALSE
	Hafnia paralvei ASF−7_1__1_partial-cat_4_101	Hafnia paralvei ASF−7	Hafnia paralvei ASF−7_1__1_partial-cat_4	101	91305	91436	-1	E																								0		4	FALSE
	Hafnia paralvei ASF−7_1__1_partial-cat_4_102	Hafnia paralvei ASF−7	Hafnia paralvei ASF−7_1__1_partial-cat_4	102	91809	92240	-1	E																								0		4	FALSE
	Hafnia paralvei ASF−7_1__1_partial-cat_4_103	Hafnia paralvei ASF−7	Hafnia paralvei ASF−7_1__1_partial-cat_4	103	92385	92750	-1	D																Domain of unknown function (DUF4186) [PF13811.11]								0		4	FALSE
	Hafnia paralvei ASF−7_1__1_partial-cat_4_104	Hafnia paralvei ASF−7	Hafnia paralvei ASF−7_1__1_partial-cat_4	104	93007	93387	1	E																								0		4	FALSE
	Hafnia paralvei ASF−7_1__1_partial-cat_4_105	Hafnia paralvei ASF−7	Hafnia paralvei ASF−7_1__1_partial-cat_4	105	93440	95467	1	C	K08344	suppressor for copper-sensitivity B														Cytochrome C biogenesis protein transmembrane domain [PF02683.22]; Thioredoxin-like [PF13899.12]; Thiol:disulfide interchange protein DsbD, N-terminal [PF11412.14]; Protein of unknown function, DUF255 [PF03190.21]								0		4	FALSE
	Hafnia paralvei ASF−7_1__1_partial-cat_4_106	Hafnia paralvei ASF−7	Hafnia paralvei ASF−7_1__1_partial-cat_4	106	95472	96215	1	D																Thioredoxin [PF13462.12]; DSBA-like thioredoxin domain [PF01323.26]; Thioredoxin-like domain [PF13098.12]								0		4	FALSE
	Hafnia paralvei ASF−7_1__1_partial-cat_4_107	Hafnia paralvei ASF−7	Hafnia paralvei ASF−7_1__1_partial-cat_4	107	96212	96736	1	D																Redoxin [PF08534.16]; AhpC/TSA family [PF00578.27]; Thioredoxin-like [PF13905.12]; Thioredoxin [PF00085.26]; Thioredoxin-like domain [PF13098.12]								0		4	FALSE
	Hafnia paralvei ASF−7_1__1_partial-cat_4_108	Hafnia paralvei ASF−7	Hafnia paralvei ASF−7_1__1_partial-cat_4	108	96736	96900	1	E																								0		4	FALSE
	Hafnia paralvei ASF−7_1__1_partial-cat_4_109	Hafnia paralvei ASF−7	Hafnia paralvei ASF−7_1__1_partial-cat_4	109	96968	97141	-1	E																								0		4	FALSE
	Hafnia paralvei ASF−7_1__1_partial-cat_4_110	Hafnia paralvei ASF−7	Hafnia paralvei ASF−7_1__1_partial-cat_4	110	97293	98222	-1	E																								0		4	FALSE
	Hafnia paralvei ASF−7_1__1_partial-cat_4_111	Hafnia paralvei ASF−7	Hafnia paralvei ASF−7_1__1_partial-cat_4	111	98375	99151	1	D																Helix-turn-helix domain [PF12833.13]; AraC-like ligand binding domain [PF02311.25]								0		4	FALSE
	Hafnia paralvei ASF−7_1__1_partial-cat_4_112	Hafnia paralvei ASF−7	Hafnia paralvei ASF−7_1__1_partial-cat_4	112	99260	100387	1	C	K03473	erythronate-4-phosphate dehydrogenase [EC:1.1.1.290]	YP_009328950.1	YP_009328950.1 D-3-phosphoglycerate dehydrogenase, type2 [Cedratvirus A11]	FALSE	0.237	94	5.508e-19								D-isomer specific 2-hydroxyacid dehydrogenase, NAD binding domain [PF02826.25]; D-isomer specific 2-hydroxyacid dehydrogenase, catalytic domain [PF00389.36]; Domain of unknown function (DUF3410) [PF11890.14]					VOG34049	sp|P44501|DDH_HAEIN 2-hydroxyacid dehydrogenase homolog; Xh	Xh	0		4	FALSE	MK
	Hafnia paralvei ASF−7_1__1_partial-cat_4_113	Hafnia paralvei ASF−7	Hafnia paralvei ASF−7_1__1_partial-cat_4	113	100560	101570	1	C	K00133	aspartate-semialdehyde dehydrogenase [EC:1.2.1.11]														Semialdehyde dehydrogenase, dimerisation domain [PF02774.23]; Semialdehyde dehydrogenase, NAD binding domain [PF01118.30]								0		4	FALSE	MK
	Hafnia paralvei ASF−7_1__1_partial-cat_4_114	Hafnia paralvei ASF−7	Hafnia paralvei ASF−7_1__1_partial-cat_4	114	101570	102427	1	C	K06173	tRNA pseudouridine38-40 synthase [EC:5.4.99.12]														tRNA pseudouridine synthase [PF01416.25]								0		4	FALSE
	Hafnia paralvei ASF−7_1__1_partial-cat_4_115	Hafnia paralvei ASF−7	Hafnia paralvei ASF−7_1__1_partial-cat_4	115	102492	103166	1	C	K03975	membrane-associated protein														VTT domain [PF09335.16]								0		4	FALSE
	Hafnia paralvei ASF−7_1__1_partial-cat_4_116	Hafnia paralvei ASF−7	Hafnia paralvei ASF−7_1__1_partial-cat_4	116	103475	104383	1	C	K01963	acetyl-CoA carboxylase carboxyl transferase subunit beta [EC:6.4.1.2 2.1.3.15]														Carboxyl transferase domain [PF01039.27]; Acetyl-CoA carboxylase zinc finger domain [PF17848.7]; Ycf4 [PF02392.22]								0		4	FALSE
	Hafnia paralvei ASF−7_1__1_partial-cat_4_117	Hafnia paralvei ASF−7	Hafnia paralvei ASF−7_1__1_partial-cat_4	117	104331	104477	-1	E																								0		4	FALSE
	Hafnia paralvei ASF−7_1__1_partial-cat_4_118	Hafnia paralvei ASF−7	Hafnia paralvei ASF−7_1__1_partial-cat_4	118	104542	105834	1	C	K11754	dihydrofolate synthase / folylpolyglutamate synthase [EC:6.3.2.12 6.3.2.17]														Mur ligase, glutamate ligase domain [PF02875.26]; Mur ligase middle domain [PF08245.18]								0		4	FALSE	F
	Hafnia paralvei ASF−7_1__1_partial-cat_4_119	Hafnia paralvei ASF−7	Hafnia paralvei ASF−7_1__1_partial-cat_4	119	105824	106621	1	C	K03749	DedD protein														SPOR domain [PF05036.18]								0		4	FALSE	F
	Hafnia paralvei ASF−7_1__1_partial-cat_4_120	Hafnia paralvei ASF−7	Hafnia paralvei ASF−7_1__1_partial-cat_4	120	106877	107392	1	C	K03558	membrane protein required for colicin V production														Colicin V production protein [PF02674.22]								0		4	FALSE	F
	Hafnia paralvei ASF−7_1__1_partial-cat_4_121	Hafnia paralvei ASF−7	Hafnia paralvei ASF−7_1__1_partial-cat_4	121	107414	108931	1	C	K00764	amidophosphoribosyltransferase [EC:2.4.2.14]	YP_009165054.1	YP_009165054.1 Amidophosphoribosyltransferase [Mollivirus sibericum]	FALSE	0.401	342	3.048e-101	MER0454786	C44	MER0454786 - amidophosphoribosyltransferase precursor (Brenneria sp. EniD312) [C44.001]#C44#{peptidase unit: 2-253}~source ZP_09014797~	TRUE	0.921	488	5.73e-151	Glutamine amidotransferase domain [PF13522.11]; Glutamine amidotransferase domain [PF13537.11]; Phosphoribosyl transferase domain [PF00156.33]; Glutamine amidotransferases class-II [PF13230.11]					VOG41563	sp|Q7T6X6|GFAT_MIMIV Probable glutamine--fructose-6-phosphate aminotransferase [isomerizing]; Xh	Xh	0		4	FALSE	MPF
	Hafnia paralvei ASF−7_1__1_partial-cat_4_122	Hafnia paralvei ASF−7	Hafnia paralvei ASF−7_1__1_partial-cat_4	122	109190	109570	1	C	K18831	HTH-type transcriptional regulator / antitoxin HigA	YP_009914749.1	YP_009914749.1 transcriptional regulator [Escherichia phage D6]	FALSE	0.716	171	1.161e-48													VOG35805	REFSEQ transcriptional regulator; Xu	Xu	0		4	FALSE	F
	Hafnia paralvei ASF−7_1__1_partial-cat_4_123	Hafnia paralvei ASF−7	Hafnia paralvei ASF−7_1__1_partial-cat_4	123	109567	110148	1	C	K03186	flavin prenyltransferase [EC:2.5.1.129]														Flavoprotein [PF02441.25]								0		4	FALSE	MF
	Hafnia paralvei ASF−7_1__2_partial-cat_5_1	Hafnia paralvei ASF−7	Hafnia paralvei ASF−7_1__2_partial-cat_5	1	1	384	-1	C	K06866	autonomous glycyl radical cofactor	YP_009194898.1	YP_009194898.1 hypothetical protein CPT_Margaery83 [Citrobacter phage Margaery]	FALSE	0.708	146	5.352e-40								Glycine radical [PF01228.26]					VOG50688	sp|P13316|GRCA_BPT4 Autonomous glycyl radical cofactor; Xh	Xh	0		5	FALSE	F
	Hafnia paralvei ASF−7_1__2_partial-cat_5_2	Hafnia paralvei ASF−7	Hafnia paralvei ASF−7_1__2_partial-cat_5	2	765	1460	1	C	K03648	uracil-DNA glycosylase [EC:3.2.2.27]	YP_009252285.1	YP_009252285.1 uracil-DNA glycosylase [Canid alphaherpesvirus 1]	FALSE	0.514	209	8.127e-60								Uracil DNA glycosylase superfamily [PF03167.25]					VOG24355	sp|Q91UM2|UNG_VACCA Uracil-DNA glycosylase; Xu	Xu	0		4	FALSE	F
	Hafnia paralvei ASF−7_1__2_partial-cat_5_3	Hafnia paralvei ASF−7	Hafnia paralvei ASF−7_1__2_partial-cat_5	3	1516	2103	-1	C	K03687	molecular chaperone GrpE	YP_009949252.1	YP_009949252.1 heat shock protein [Escherichia phage 500465-1]	FALSE	0.738	136	4.534e-35								GrpE [PF01025.24]								0		4	FALSE	F
	Hafnia paralvei ASF−7_1__2_partial-cat_5_4	Hafnia paralvei ASF−7	Hafnia paralvei ASF−7_1__2_partial-cat_5	4	2227	3105	1	C	K00858	NAD+ kinase [EC:2.7.1.23]	YP_009949250.1	YP_009949250.1 NAD(+) kinase [Escherichia phage 500465-1]	TRUE	0.784	454	2.042e-143								ATP-NAD kinase C-terminal domain [PF20143.4]; ATP-NAD kinase N-terminal domain [PF01513.26]								0		4	FALSE	F
	Hafnia paralvei ASF−7_1__2_partial-cat_5_5	Hafnia paralvei ASF−7	Hafnia paralvei ASF−7_1__2_partial-cat_5	5	3203	4864	1	C	K03631	DNA repair protein RecN (Recombination protein N)	YP_009949249.1	YP_009949249.1 DNA repair protein RecN [Escherichia phage 500465-1]	TRUE	0.724	808	5.843e-261								RecF/RecN/SMC N terminal domain [PF02463.25]; AAA domain [PF13476.12]								0		4	FALSE	F
	Hafnia paralvei ASF−7_1__2_partial-cat_5_6	Hafnia paralvei ASF−7	Hafnia paralvei ASF−7_1__2_partial-cat_5	6	4977	5327	1	C	K06186	outer membrane protein assembly factor BamE	YP_009949248.1	YP_009949248.1 outer membrane protein assembly factor BamE [Escherichia phage 500465-1]	FALSE	0.776	181	1.963e-52								Outer membrane protein assembly factor BamE domain [PF04355.18]								0		4	FALSE	F
	Hafnia paralvei ASF−7_1__2_partial-cat_5_7	Hafnia paralvei ASF−7	Hafnia paralvei ASF−7_1__2_partial-cat_5	7	5404	5688	-1	C	K09801	uncharacterized protein	YP_009949247.1	YP_009949247.1 RnfH family protein [Escherichia phage 500465-1]	FALSE	0.738	136	5.879e-37								RnfH family Ubiquitin [PF03658.20]								0		4	FALSE
	Hafnia paralvei ASF−7_1__2_partial-cat_5_8	Hafnia paralvei ASF−7	Hafnia paralvei ASF−7_1__2_partial-cat_5	8	5681	6115	-1	C	K18588	coenzyme Q-binding protein COQ10	YP_009949246.1	YP_009949246.1 type II toxin-antitoxin system toxin RatA [Escherichia phage 500465-1]	FALSE	0.786	234	4.187e-70								Polyketide cyclase / dehydrase and lipid transport [PF03364.25]								0		4	FALSE
	Hafnia paralvei ASF−7_1__2_partial-cat_5_9	Hafnia paralvei ASF−7	Hafnia paralvei ASF−7_1__2_partial-cat_5	9	6234	6755	1	C	K03664	SsrA-binding protein	YP_009949245.1	YP_009949245.1 SsrA-binding protein SmpB [Escherichia phage 500465-1]	FALSE	0.829	276	4.801e-84								SmpB protein [PF01668.23]					VOG39225	sp|A6TCM7|SSRP_KLEP7 SsrA-binding protein; Xu	Xu	0		4	FALSE
	Hafnia paralvei ASF−7_1__2_partial-cat_5_10	Hafnia paralvei ASF−7	Hafnia paralvei ASF−7_1__2_partial-cat_5	10	7618	8553	1	D			YP_010663722.1	YP_010663722.1 hypothetical protein PQA55_gp02 [Escherichia phage P2_AC1]	FALSE	0.679	333	2.289e-101								TIR domain [PF13676.11]					VOG37838	REFSEQ hypothetical protein; Xu	Xu	0		4	FALSE
	Hafnia paralvei ASF−7_1__2_partial-cat_5_11	Hafnia paralvei ASF−7	Hafnia paralvei ASF−7_1__2_partial-cat_5	11	8819	10087	-1	C	K03502	DNA polymerase V	YP_010675378.1	YP_010675378.1 hypothetical protein PQD12_gp30 [Enterobacter phage vB_EclS_CobraSix]	TRUE	0.712	599	3.344e-191								impB/mucB/samB family [PF00817.25]; Domain of unknown function (DUF4113) [PF13438.11]					VOG02424	sp|P04152|UMUC_ECOLI Protein UmuC; Xh	Xh	0		4	FALSE
	Hafnia paralvei ASF−7_1__2_partial-cat_5_12	Hafnia paralvei ASF−7	Hafnia paralvei ASF−7_1__2_partial-cat_5	12	10087	10506	-1	C	K03503	DNA polymerase V [EC:3.4.21.-]	YP_007238155.1	YP_007238155.1 UmuD-like protein [Cronobacter phage ENT39118]	FALSE	0.601	161	5.647e-45	MER1040853	S24	MER1040853 - family S24 unassigned peptidases (Hafnia paralvei) [S24.UPW]#S24#{peptidase unit: 25-136}~source A0A0B8ZWX6~	FALSE	0.93	220	2.608e-65	Peptidase S24-like [PF00717.28]					VOG04527	sp|P0AG11|UMUD_ECOLI Protein UmuD; Xh	Xh	0		4	FALSE	P
	Hafnia paralvei ASF−7_1__2_partial-cat_5_13	Hafnia paralvei ASF−7	Hafnia paralvei ASF−7_1__2_partial-cat_5	13	10817	12487	-1	D			YP_009901976.1	YP_009901976.1 tail fiber protein [Escherichia phage damhaus]	FALSE	0.261	153	6.596e-37								Chaperone of endosialidase [PF13884.11]					VOG06977	REFSEQ tail fiber protein; Xu	Xu	0		4	FALSE
	Hafnia paralvei ASF−7_1__2_partial-cat_5_14	Hafnia paralvei ASF−7	Hafnia paralvei ASF−7_1__2_partial-cat_5	14	12533	13195	-1	E																								0		4	FALSE
	Hafnia paralvei ASF−7_1__2_partial-cat_5_15	Hafnia paralvei ASF−7	Hafnia paralvei ASF−7_1__2_partial-cat_5	15	13197	13496	-1	E																								0		4	FALSE
	Hafnia paralvei ASF−7_1__2_partial-cat_5_16	Hafnia paralvei ASF−7	Hafnia paralvei ASF−7_1__2_partial-cat_5	16	13496	14500	-1	D			YP_009903053.1	YP_009903053.1 tail protein [Klebsiella phage Skenny]	FALSE	0.382	241	4.214e-69								Bacteriophage tail tip fiber protein [PF09327.17]					VOG07129	sp|B0FII2|FIB20_BPE32 Putative tail tip fiber protein; XhXs	Xh;Xs	0		4	FALSE	V
	Hafnia paralvei ASF−7_1__2_partial-cat_5_17	Hafnia paralvei ASF−7	Hafnia paralvei ASF−7_1__2_partial-cat_5	17	14576	16783	-1	C	K26977	Enterobacteria phage tip attachment protein J	YP_007238120.1	YP_007238120.1 tail protein [Cronobacter phage ENT39118]	FALSE	0.707	1039	0								Tip attachment protein J,FNIII-A domain [PF24801.1]					VOG25447	sp|P0DXX7|TIPJ_BPS27 Tip attachment protein J; XhXpXrXs	Xr;Xs;Xh;Xp	0		4	FALSE	V
	Hafnia paralvei ASF−7_1__2_partial-cat_5_18	Hafnia paralvei ASF−7	Hafnia paralvei ASF−7_1__2_partial-cat_5	18	16834	17469	-1	C	K26976	Enterobacteria phage tail tip assembly protein I	YP_007238121.1	YP_007238121.1 tail protein [Cronobacter phage ENT39118]	FALSE	0.5	190	9.328e-54								Bacteriophage lambda tail assembly protein I [PF06805.18]					VOG15451	sp|O64334|TIPI_BPN15 Tail tip assembly protein I; XhXs	Xh;Xs	0		4	FALSE	V
	Hafnia paralvei ASF−7_1__2_partial-cat_5_19	Hafnia paralvei ASF−7	Hafnia paralvei ASF−7_1__2_partial-cat_5	19	17524	17886	-1	E																								0		4	FALSE
	Hafnia paralvei ASF−7_1__2_partial-cat_5_20	Hafnia paralvei ASF−7	Hafnia paralvei ASF−7_1__2_partial-cat_5	20	17929	18642	-1	C	K26975	Enterobacteria phage tail tip assembly protein K	YP_007111454.1	YP_007111454.1 minor tail protein [Escherichia phage mEpX2]	TRUE	0.838	408	8.982e-129	MER0110971	C40	MER0110971 - family C40 unassigned peptidases (Yersinia pseudotuberculosis) [C40.UPW]#C40#{peptidase unit: 114-205}~source ACA69369~	FALSE	0.912	178	1.043e-48	Prokaryotic homologs of the JAB domain [PF14464.11]; NlpC/P60 family [PF00877.26]					VOG29244	sp|O64333|TIPK_BPN15 Tail tip assembly protein K; XhXs	Xh;Xs	0		4	FALSE	VP
	Hafnia paralvei ASF−7_1__2_partial-cat_5_21	Hafnia paralvei ASF−7	Hafnia paralvei ASF−7_1__2_partial-cat_5	21	18644	19393	-1	C	K26974	Enterobacteria phage tail tip protein L	YP_007111720.1	YP_007111720.1 minor tail protein [Enterobacteria phage HK140]	TRUE	0.738	372	6.097e-116								Phage minor tail protein L [PF05100.17]					VOG41340	sp|O64332|TIPL_BPN15 Tail tip protein L; XhXpXrXs	Xr;Xs;Xh;Xp	0		4	FALSE	V
	Hafnia paralvei ASF−7_1__2_partial-cat_5_22	Hafnia paralvei ASF−7	Hafnia paralvei ASF−7_1__2_partial-cat_5	22	19390	19728	-1	C	K26973	Enterobacteria phage tail tip protein M	YP_009908552.1	YP_009908552.1 minor tail protein [Escherichia phage ECP1]	FALSE	0.777	180	4.188e-52								Phage minor tail protein [PF05939.18]					VOG01414	sp|P03737|TIPM_LAMBD Tail tip protein M; XhXpXrXs	Xr;Xs;Xh;Xp	0		4	FALSE	V
	Hafnia paralvei ASF−7_1__2_partial-cat_5_23	Hafnia paralvei ASF−7	Hafnia paralvei ASF−7_1__2_partial-cat_5	23	19728	22724	-1	D			YP_001700598.1	YP_001700598.1 bacteriophage tail tape measure protein; minor tail protein; Lambda gpH homolog [Phage Gifsy-1]	FALSE	0.229	208	9.62e-53								Lambda phage tail tape-measure protein (Tape_meas_lam_C) [PF09718.15]; Tape measure protein domain [PF24622.1]					VOG09060	sp|Q6XQC4|TMP_BPT1 Tape measure protein; XpXrXs	Xr;Xs;Xp	0		4	FALSE	V
	Hafnia paralvei ASF−7_1__2_partial-cat_5_24	Hafnia paralvei ASF−7	Hafnia paralvei ASF−7_1__2_partial-cat_5	24	22960	23307	-1	D			NP_892059.1	NP_892059.1 tail assembly chaperone [Yersinia phage PY54]	FALSE	0.464	97	3.267e-23								Phage tail assembly chaperone protein, TAC [PF16462.11]					VOG05917	REFSEQ tail assembly chaperone; Xu	Xu	0		4	FALSE
	Hafnia paralvei ASF−7_1__2_partial-cat_5_25	Hafnia paralvei ASF−7	Hafnia paralvei ASF−7_1__2_partial-cat_5	25	23353	23616	-1	D			NP_892058.1	NP_892058.1 Hoc-like head decoration [Yersinia phage PY54]	FALSE	0.455	74	1.695e-15								Immunoglobulin domain [PF13895.12]								0		4	FALSE
	Hafnia paralvei ASF−7_1__2_partial-cat_5_26	Hafnia paralvei ASF−7	Hafnia paralvei ASF−7_1__2_partial-cat_5	26	23613	24071	-1	D			NP_892057.1	NP_892057.1 major tail protein [Yersinia phage PY54]	FALSE	0.79	240	5.348e-72								Phage tail tube protein family [PF16463.11]					VOG45622	REFSEQ major tail protein; Xu	Xu	0		4	FALSE
	Hafnia paralvei ASF−7_1__2_partial-cat_5_27	Hafnia paralvei ASF−7	Hafnia paralvei ASF−7_1__2_partial-cat_5	27	24107	24514	-1	E			YP_006591.1	YP_006591.1 HK97 gp10 family protein [Klebsiella phage phiKO2]	FALSE	0.646	171	2.409e-48																0		4	FALSE
	Hafnia paralvei ASF−7_1__2_partial-cat_5_28	Hafnia paralvei ASF−7	Hafnia paralvei ASF−7_1__2_partial-cat_5	28	24511	24900	-1	E			NP_892055.1	NP_892055.1 tail terminator [Yersinia phage PY54]	FALSE	0.553	136	2.961e-36													VOG18911	REFSEQ tail terminator; Xu	Xu	0		4	FALSE
	Hafnia paralvei ASF−7_1__2_partial-cat_5_29	Hafnia paralvei ASF−7	Hafnia paralvei ASF−7_1__2_partial-cat_5	29	24881	25225	-1	D			NP_892054.1	NP_892054.1 head-tail adaptor protein [Yersinia phage PY54]	FALSE	0.592	131	4.866e-35								Phage head completion protein [PF05521.18]					VOG05555	sp|Q9MCT0|GP7_BPHK7 Head completion protein gp7; XpXrXs	Xr;Xs;Xp	0		4	FALSE	V
	Hafnia paralvei ASF−7_1__2_partial-cat_5_30	Hafnia paralvei ASF−7	Hafnia paralvei ASF−7_1__2_partial-cat_5	30	25222	25530	-1	D			YP_007111583.1	YP_007111583.1 head-tail adaptor Ad1 [Enterobacteria phage mEp235]	FALSE	0.458	87	5.039e-20								Phage gp6-like head-tail connector protein [PF05135.19]					VOG33052	REFSEQ head-tail adaptor Ad1; Xu	Xu	0		4	FALSE
	Hafnia paralvei ASF−7_1__2_partial-cat_5_31	Hafnia paralvei ASF−7	Hafnia paralvei ASF−7_1__2_partial-cat_5	31	25569	26786	-1	D			YP_009147453.1	YP_009147453.1 major head protein [Enterobacteria phage SfI]	TRUE	0.702	565	6.499e-180								Phage capsid family [PF05065.19]					VOG39953	sp|O64210|CAPSD_BPMD2 Probable major capsid protein gp17; Xs	Xs	0		4	FALSE	V
	Hafnia paralvei ASF−7_1__2_partial-cat_5_32	Hafnia paralvei ASF−7	Hafnia paralvei ASF−7_1__2_partial-cat_5	32	26791	27453	-1	C	K06904	Escherichia/Staphylococcus phage prohead protease	NP_543091.1	NP_543091.1 major head protein [Enterobacteria phage phiP27]	TRUE	0.796	349	1.029e-108	MER0322826	S78	MER0322826 - prohead peptidase (bacteriophage HK97) (Hafnia alvei) [S78.001]#S78#{peptidase unit: 7-216}~source ZP_09379068~	TRUE	0.952	422	1.122e-133	Caudovirus prohead serine protease [PF04586.22]					VOG24700	sp|Q6QGD7|PRO_BPT5 Prohead protease; XhXs	Xh;Xs	0		4	FALSE	VP
	Hafnia paralvei ASF−7_1__2_partial-cat_5_33	Hafnia paralvei ASF−7	Hafnia paralvei ASF−7_1__2_partial-cat_5	33	27428	28666	-1	D			YP_008766867.1	YP_008766867.1 portal protein [Shigella phage SfIV]	TRUE	0.762	641	5.078e-206								Phage portal protein [PF04860.17]					VOG49953	sp|Q6QGD5|PORTL_BPT5 Portal protein; XhXpXrXs	Xr;Xs;Xh;Xp	0		4	FALSE	V
	Hafnia paralvei ASF−7_1__2_partial-cat_5_34	Hafnia paralvei ASF−7	Hafnia paralvei ASF−7_1__2_partial-cat_5	34	28874	30610	-1	D			YP_007111578.1	YP_007111578.1 terminase large subunit [Enterobacteria phage mEp235]	TRUE	0.891	1054	0								Terminase large subunit, endonuclease domain [PF20441.4]; Terminase large subunit, ATPase domain [PF03354.21]					VOG55957	sp|Q05219|VG13_BPML5 Gene 13 protein; Xu	Xu	0		4	FALSE
	Hafnia paralvei ASF−7_1__2_partial-cat_5_35	Hafnia paralvei ASF−7	Hafnia paralvei ASF−7_1__2_partial-cat_5	35	30611	31084	-1	D			YP_007111577.1	YP_007111577.1 terminase small subunit [Enterobacteria phage mEp235]	FALSE	0.809	263	5.524e-80								Phage terminase, small subunit [PF05119.17]					VOG00151	REFSEQ terminase small subunit; Xu	Xu	0		4	FALSE
	Hafnia paralvei ASF−7_1__2_partial-cat_5_36	Hafnia paralvei ASF−7	Hafnia paralvei ASF−7_1__2_partial-cat_5	36	31216	31644	-1	C	K07451	5-methylcytosine-specific restriction enzyme A [EC:3.1.21.-]	NP_543086.1	NP_543086.1 HNH endonuclease [Enterobacteria phage phiP27]	FALSE	0.777	185	3.838e-53								HNH endonuclease [PF01844.29]; HNH endonuclease [PF14279.12]								1		4	FALSE
	Hafnia paralvei ASF−7_1__2_partial-cat_5_37	Hafnia paralvei ASF−7	Hafnia paralvei ASF−7_1__2_partial-cat_5	37	31683	32351	1	E																								0		4	FALSE
	Hafnia paralvei ASF−7_1__2_partial-cat_5_38	Hafnia paralvei ASF−7	Hafnia paralvei ASF−7_1__2_partial-cat_5	38	32417	32950	-1	D			NP_059624.1	NP_059624.1 anti-repressor [Salmonella phage P22]	FALSE	0.764	243	9.891e-73								Phage regulatory protein Rha (Phage_pRha) [PF09669.15]; ORF11CD3 domain [PF10549.14]								0		4	FALSE
	Hafnia paralvei ASF−7_1__2_partial-cat_5_39	Hafnia paralvei ASF−7	Hafnia paralvei ASF−7_1__2_partial-cat_5	39	33260	33979	-1	D			YP_008126027.1	YP_008126027.1 DUF2829 domain-containing protein [Alteromonas phage vB_AmaP_AD45-P1]	FALSE	0.391	61	2.473e-09								Thoeris anti-defense 2-like domain [PF11195.14]					VOG39087	sp|B6V311|TAD2_BPSP1 Thoeris anti-defense 2; Xu	Xu	0		4	FALSE
	Hafnia paralvei ASF−7_1__2_partial-cat_5_40	Hafnia paralvei ASF−7	Hafnia paralvei ASF−7_1__2_partial-cat_5	40	34160	34525	-1	E			YP_009324843.1	YP_009324843.1 Rz-like spanin [Salmonella phage 118970_sal3]	FALSE	0.434	88	8.258e-20													VOG62875	sp|Q9T1X1|SPAN1_BPMU Spanin, inner membrane subunit; XhXp	Xh;Xp	0		4	FALSE
	Hafnia paralvei ASF−7_1__2_partial-cat_5_41	Hafnia paralvei ASF−7	Hafnia paralvei ASF−7_1__2_partial-cat_5	41	34522	35136	-1	C	K03791	putative chitinase	YP_009324842.1	YP_009324842.1 endolysin [Salmonella phage 118970_sal3]	FALSE	0.812	342	1.432e-106								Chitinase class I [PF00182.24]	GH19	GH19 chitinase (EC 3.2.1.14); lysozyme (EC 3.2.1.17); [reducing end] chitinase (EC 3.2.1.201)	3.2.1.14,3.2.1.17	GH19.hmm				0		4	FALSE
	Hafnia paralvei ASF−7_1__2_partial-cat_5_42	Hafnia paralvei ASF−7	Hafnia paralvei ASF−7_1__2_partial-cat_5	42	35146	35472	-1	D			YP_010648474.1	YP_010648474.1 holin/anti-holin [Aeromonas phage pAEv1818]	FALSE	0.615	130	9.536e-35								Phage holin family (Lysis protein S) [PF05106.17]					VOG41076	sp|P03705|HOLIN_LAMBD Antiholin; XhXp	Xh;Xp	0		4	FALSE
	Hafnia paralvei ASF−7_1__2_partial-cat_5_43	Hafnia paralvei ASF−7	Hafnia paralvei ASF−7_1__2_partial-cat_5	43	35840	36217	1	E																								0		4	FALSE
	Hafnia paralvei ASF−7_1__2_partial-cat_5_44	Hafnia paralvei ASF−7	Hafnia paralvei ASF−7_1__2_partial-cat_5	44	36698	37612	1	D																RimK-like ATP-grasp domain [PF08443.16]; MvdD pre-ATP grasp domain [PF21068.3]								0		4	FALSE
	Hafnia paralvei ASF−7_1__2_partial-cat_5_45	Hafnia paralvei ASF−7	Hafnia paralvei ASF−7_1__2_partial-cat_5	45	37605	38447	1	E																								0		4	FALSE
	Hafnia paralvei ASF−7_1__2_partial-cat_5_46	Hafnia paralvei ASF−7	Hafnia paralvei ASF−7_1__2_partial-cat_5	46	38473	38769	1	E																								0		4	FALSE
	Hafnia paralvei ASF−7_1__2_partial-cat_5_47	Hafnia paralvei ASF−7	Hafnia paralvei ASF−7_1__2_partial-cat_5	47	38805	39152	-1	D			YP_009909067.1	YP_009909067.1 anti-termination protein Q-like [Stx2-converting phage Stx2a_WGPS2]	FALSE	0.869	206	4.222e-61								Phage antitermination protein Q [PF06530.18]					VOG19321	sp|O48429|REGQ_BPH19 Antitermination protein Q; Xu	Xu	0		4	FALSE
	Hafnia paralvei ASF−7_1__2_partial-cat_5_48	Hafnia paralvei ASF−7	Hafnia paralvei ASF−7_1__2_partial-cat_5	48	39167	40177	-1	D			YP_007112123.1	YP_007112123.1 HNH endonuclease [Enterobacteria phage mEp460]	FALSE	0.494	305	3.082e-91								Protein of unknown function (DUF968) [PF06147.18]					VOG53939	sp|P76162|YDFU_ECOLI Uncharacterized protein YdfU; Xu	Xu	1		4	FALSE
	Hafnia paralvei ASF−7_1__2_partial-cat_5_49	Hafnia paralvei ASF−7	Hafnia paralvei ASF−7_1__2_partial-cat_5	49	40168	40545	-1	C	K01160	crossover junction endodeoxyribonuclease RusA [EC:3.1.21.10]	YP_009324773.1	YP_009324773.1 RusA family crossover junction endodeoxyribonuclease [Salmonella phage 118970_sal3]	FALSE	0.681	163	8.435e-46								Endodeoxyribonuclease RusA [PF05866.16]								0		4	FALSE
	Hafnia paralvei ASF−7_1__2_partial-cat_5_50	Hafnia paralvei ASF−7	Hafnia paralvei ASF−7_1__2_partial-cat_5	50	40553	41305	-1	E			YP_009147480.1	YP_009147480.1 queuine tRNA-ribosyltransferase [Enterobacteria phage SfI]	FALSE	0.892	467	8.982e-149													VOG27480	sp|Q8QL48|Y306_SIRV1 Uncharacterized protein 306; Xu	Xu	0		4	FALSE
	Hafnia paralvei ASF−7_1__2_partial-cat_5_51	Hafnia paralvei ASF−7	Hafnia paralvei ASF−7_1__2_partial-cat_5	51	41364	41636	-1	E																								0		4	FALSE
	Hafnia paralvei ASF−7_1__2_partial-cat_5_52	Hafnia paralvei ASF−7	Hafnia paralvei ASF−7_1__2_partial-cat_5	52	41633	42589	-1	D			YP_008766905.1	YP_008766905.1 primosomal protein [Shigella phage SfIV]	FALSE	0.603	213	7.354e-60								Conserved phage C-terminus (Phg_2220_C) [PF09524.15]; Helix-turn-helix domain [PF13730.12]								0		4	FALSE
	Hafnia paralvei ASF−7_1__2_partial-cat_5_53	Hafnia paralvei ASF−7	Hafnia paralvei ASF−7_1__2_partial-cat_5	53	42586	42765	-1	D																Domain of unknown function (DUF4222) [PF13973.12]								0		4	FALSE
	Hafnia paralvei ASF−7_1__2_partial-cat_5_54	Hafnia paralvei ASF−7	Hafnia paralvei ASF−7_1__2_partial-cat_5	54	42946	43479	-1	D			YP_009909056.1	YP_009909056.1 regulatory protein CII [Stx2-converting phage Stx2a_WGPS2]	FALSE	0.365	83	2.786e-17								Phage regulatory protein CII (CP76) [PF06892.16]								0		4	FALSE
	Hafnia paralvei ASF−7_1__2_partial-cat_5_55	Hafnia paralvei ASF−7	Hafnia paralvei ASF−7_1__2_partial-cat_5	55	43841	44494	1	D			YP_007112395.1	YP_007112395.1 LexA family transcriptional regulator [Enterobacteria phage mEp213]	FALSE	0.716	312	1.245e-95	MER0034923	S24	MER0034923 - phage lambda repressor protein () [S24.002]#S24#{peptidase unit: 108-238}~source Q9AZ21~	FALSE	0.809	218	4.102e-63	Peptidase S24-like [PF00717.28]; Helix-turn-helix domain [PF12844.13]; Helix-turn-helix [PF01381.28]; Helix-turn-helix domain [PF13560.12]					VOG11065	sp|O22001|VXIS_BPMD2 Excisionase; Xr	Xr	0		4	FALSE	VP
	Hafnia paralvei ASF−7_1__2_partial-cat_5_56	Hafnia paralvei ASF−7	Hafnia paralvei ASF−7_1__2_partial-cat_5	56	44864	45247	1	E																								0		4	FALSE
	Hafnia paralvei ASF−7_1__2_partial-cat_5_57	Hafnia paralvei ASF−7	Hafnia paralvei ASF−7_1__2_partial-cat_5	57	45240	45857	1	D			YP_003090247.1	YP_003090247.1 3'-5' exoribonuclease [Salmonella phage g341c]	FALSE	0.312	94	1.12e-20								3'-5' exoribonuclease Rv2179c-like domain [PF16473.11]					VOG39733	sp|P04536|EXOD_BPT4 Exodeoxyribonuclease; Xu	Xu	0		4	FALSE
	Hafnia paralvei ASF−7_1__2_partial-cat_5_58	Hafnia paralvei ASF−7	Hafnia paralvei ASF−7_1__2_partial-cat_5	58	45911	46123	1	E			YP_006590009.1	YP_006590009.1 excisionase [Cronobacter phage phiES15]	FALSE	0.828	108	5.676e-28																0		4	FALSE
	Hafnia paralvei ASF−7_1__2_partial-cat_5_59	Hafnia paralvei ASF−7	Hafnia paralvei ASF−7_1__2_partial-cat_5	59	46078	47280	1	C	K14059	integrase	YP_006590008.1	YP_006590008.1 integrase [Cronobacter phage phiES15]	TRUE	0.724	562	8.845e-179								Phage integrase family [PF00589.27]; Arm DNA-binding domain [PF12167.14]					VOG57177	sp|P22877|INTR_SACER Integrase; XhXr	Xr;Xh	0		4	FALSE	V
	Hafnia paralvei ASF−7_1__2_partial-cat_5_60	Hafnia paralvei ASF−7	Hafnia paralvei ASF−7_1__2_partial-cat_5	60	47916	48719	1	E			YP_009289760.1	YP_009289760.1 DUF4760 domain-containing protein [Acinetobacter phage vB_AbaS_TRS1]	FALSE	0.278	67	6.016e-11																0		4	FALSE
	Hafnia paralvei ASF−7_1__2_partial-cat_5_61	Hafnia paralvei ASF−7	Hafnia paralvei ASF−7_1__2_partial-cat_5	61	49367	50848	-1	C	K00880	L-xylulokinase [EC:2.7.1.53]														FGGY family of carbohydrate kinases, N-terminal domain [PF00370.27]; FGGY family of carbohydrate kinases, C-terminal domain [PF02782.22]								0		4	FALSE
	Hafnia paralvei ASF−7_1__2_partial-cat_5_62	Hafnia paralvei ASF−7	Hafnia paralvei ASF−7_1__2_partial-cat_5	62	50859	51740	-1	C	K03079	L-ribulose-5-phosphate 3-epimerase [EC:5.1.3.22]														Xylose isomerase-like TIM barrel [PF01261.30]								0		4	FALSE
	Hafnia paralvei ASF−7_1__2_partial-cat_5_63	Hafnia paralvei ASF−7	Hafnia paralvei ASF−7_1__2_partial-cat_5	63	51740	52786	-1	C	K02057	simple sugar transport system permease protein														Branched-chain amino acid transport system / permease component [PF02653.21]								0		4	FALSE	M
	Hafnia paralvei ASF−7_1__2_partial-cat_5_64	Hafnia paralvei ASF−7	Hafnia paralvei ASF−7_1__2_partial-cat_5	64	52800	53792	-1	D																Branched-chain amino acid transport system / permease component [PF02653.21]								0		4	FALSE
	Hafnia paralvei ASF−7_1__2_partial-cat_5_65	Hafnia paralvei ASF−7	Hafnia paralvei ASF−7_1__2_partial-cat_5	65	53785	55302	-1	D			YP_010803678.1	YP_010803678.1 ABC transporter [Fadolivirus algeromassiliense]	FALSE	0.181	88	1.204e-16								ABC transporter [PF00005.33]					VOG38029	sp|P44662|Y361_HAEIN Probable iron transport system ATP-binding protein HI_0361; Xh	Xh	0		4	FALSE
	Hafnia paralvei ASF−7_1__2_partial-cat_5_66	Hafnia paralvei ASF−7	Hafnia paralvei ASF−7_1__2_partial-cat_5	66	55364	56368	-1	C	K02058	simple sugar transport system substrate-binding protein														Periplasmic binding protein domain [PF13407.12]								0		4	FALSE	M
	Hafnia paralvei ASF−7_1__2_partial-cat_5_67	Hafnia paralvei ASF−7	Hafnia paralvei ASF−7_1__2_partial-cat_5	67	56514	57323	-1	C	K02430	DeoR family transcriptional regulator, L-fucose operon activator	YP_009624868.1	YP_009624868.1 transcriptional regulator [Escherichia phage RCS47]	FALSE	0.266	96	1.371e-20								DeoR C terminal sensor domain [PF00455.28]; DeoR-like helix-turn-helix domain [PF08220.18]								0		4	FALSE
	Hafnia paralvei ASF−7_1__2_partial-cat_5_68	Hafnia paralvei ASF−7	Hafnia paralvei ASF−7_1__2_partial-cat_5	68	57480	57614	-1	E																								0		4	FALSE
	Hafnia paralvei ASF−7_1__2_partial-cat_5_69	Hafnia paralvei ASF−7	Hafnia paralvei ASF−7_1__2_partial-cat_5	69	57767	58459	1	C	K03077	L-ribulose-5-phosphate 4-epimerase [EC:5.1.3.4]														Class II Aldolase and Adducin N-terminal domain [PF00596.27]								0		4	FALSE	MK
	Hafnia paralvei ASF−7_1__2_partial-cat_5_70	Hafnia paralvei ASF−7	Hafnia paralvei ASF−7_1__2_partial-cat_5	70	58530	61526	-1	D									MER0294879	N04	MER0294879 - family N4 non-lyase homologues () [N04.UNW]#N04#{peptidase unit: 705-980}~source ZP_07949383~	TRUE	0.969	565	4.793e-170	Pertactin [PF03212.20]; Procyclic acidic repetitive protein (PARP) [PF05887.16]								0		4	FALSE	P
	Hafnia paralvei ASF−7_1__2_partial-cat_5_71	Hafnia paralvei ASF−7	Hafnia paralvei ASF−7_1__2_partial-cat_5	71	62520	62861	-1	D																Domain of unknown function (DUF1869) [PF08956.15]								0		4	FALSE
	Hafnia paralvei ASF−7_1__2_partial-cat_5_72	Hafnia paralvei ASF−7	Hafnia paralvei ASF−7_1__2_partial-cat_5	72	62873	63205	-1	D																Domain of unknown function (DUF1971) [PF09313.17]								0		4	FALSE
	Hafnia paralvei ASF−7_1__2_partial-cat_5_73	Hafnia paralvei ASF−7	Hafnia paralvei ASF−7_1__2_partial-cat_5	73	63330	64487	-1	C	K08970	nickel/cobalt transporter (NicO) family protein														High-affinity nickel-transport protein [PF03824.22]								0		4	FALSE	MK
	Hafnia paralvei ASF−7_1__2_partial-cat_5_74	Hafnia paralvei ASF−7	Hafnia paralvei ASF−7_1__2_partial-cat_5	74	64608	64880	1	C	K23240	FrmR/RcnR family transcriptional regulator, repressor of rcnA expression														Metal-sensitive transcriptional repressor [PF02583.22]								0		4	FALSE
	Hafnia paralvei ASF−7_1__2_partial-cat_5_75	Hafnia paralvei ASF−7	Hafnia paralvei ASF−7_1__2_partial-cat_5	75	64938	71897	-1	C	K12678	autotransporter family porin							MER0286374	N04	MER0286374 - family N4 non-lyase homologues (Salmonella enterica) [N04.UNW]#N04#{peptidase unit: 636-918}~source YP_005234755~	TRUE	0.65	371	4.529e-101	Autochaperone Domain Type 1 [PF18883.6]; Pertactin [PF03212.20]; Extended Signal Peptide of Type V secretion system [PF13018.11]								0		4	FALSE	P
	Hafnia paralvei ASF−7_1__2_partial-cat_5_76	Hafnia paralvei ASF−7	Hafnia paralvei ASF−7_1__2_partial-cat_5	76	72111	72686	-1	D																Bacterial regulatory proteins, luxR family [PF00196.25]								0		4	FALSE
	Hafnia paralvei ASF−7_1__2_partial-cat_5_77	Hafnia paralvei ASF−7	Hafnia paralvei ASF−7_1__2_partial-cat_5	77	73157	74029	1	D																Transcriptional regulatory protein, C terminal [PF00486.34]								0		4	FALSE
	Hafnia paralvei ASF−7_1__2_partial-cat_5_78	Hafnia paralvei ASF−7	Hafnia paralvei ASF−7_1__2_partial-cat_5	78	74026	74520	1	D																FidL-like putative membrane protein [PF15941.10]								0		4	FALSE
	Hafnia paralvei ASF−7_1__2_partial-cat_5_79	Hafnia paralvei ASF−7	Hafnia paralvei ASF−7_1__2_partial-cat_5	79	74823	75947	1	E																								0		4	FALSE
	Hafnia paralvei ASF−7_1__2_partial-cat_5_80	Hafnia paralvei ASF−7	Hafnia paralvei ASF−7_1__2_partial-cat_5	80	76209	76544	1	E																								0		4	FALSE
	Hafnia paralvei ASF−7_1__2_partial-cat_5_81	Hafnia paralvei ASF−7	Hafnia paralvei ASF−7_1__2_partial-cat_5	81	76609	77142	-1	D																Rhodanese-like domain [PF00581.25]								0		4	FALSE
	Hafnia paralvei ASF−7_1__2_partial-cat_5_82	Hafnia paralvei ASF−7	Hafnia paralvei ASF−7_1__2_partial-cat_5	82	77152	77460	-1	C	K22042	ArsR family transcriptional regulator, virulence genes transcriptional regulator														Bacterial regulatory protein, arsR family [PF01022.26]; Helix-turn-helix domain [PF12840.13]								0		4	FALSE
	Hafnia paralvei ASF−7_1__2_partial-cat_5_83	Hafnia paralvei ASF−7	Hafnia paralvei ASF−7_1__2_partial-cat_5	83	77713	78741	-1	C	K11041	exfoliative toxin A/B														Voltage-dependent anion channel [PF03595.22]								0		4	FALSE
	Hafnia paralvei ASF−7_1__2_partial-cat_5_84	Hafnia paralvei ASF−7	Hafnia paralvei ASF−7_1__2_partial-cat_5	84	78799	79680	1	D			YP_010299071.1	YP_010299071.1 hypothetical protein MPI94_gp62 [Pseudomonas phage YMC12/01/R24]	FALSE	0.225	73	7.809e-13								Bacterial regulatory helix-turn-helix protein, lysR family [PF00126.33]					VOG16533	sp|A0A0H2XAU1|R2801_XANC8 HTH-type transcriptional regulator XC_2801; Xu	Xu	0		4	FALSE
	Hafnia paralvei ASF−7_1__2_partial-cat_5_85	Hafnia paralvei ASF−7	Hafnia paralvei ASF−7_1__2_partial-cat_5	85	80018	80554	1	E																								0		4	FALSE
	Hafnia paralvei ASF−7_1__2_partial-cat_5_86	Hafnia paralvei ASF−7	Hafnia paralvei ASF−7_1__2_partial-cat_5	86	80565	81566	1	E																								0		4	FALSE
	Hafnia paralvei ASF−7_1__2_partial-cat_5_87	Hafnia paralvei ASF−7	Hafnia paralvei ASF−7_1__2_partial-cat_5	87	81837	82100	-1	D																FaeA-like protein [PF04703.18]								0		4	FALSE
	Hafnia paralvei ASF−7_1__2_partial-cat_5_88	Hafnia paralvei ASF−7	Hafnia paralvei ASF−7_1__2_partial-cat_5	88	82227	82928	-1	D																Bacterial regulatory proteins, luxR family [PF00196.25]								0		4	FALSE
	Hafnia paralvei ASF−7_1__2_partial-cat_5_89	Hafnia paralvei ASF−7	Hafnia paralvei ASF−7_1__2_partial-cat_5	89	82951	83610	-1	D																EAL domain [PF00563.25]								0		4	FALSE
	Hafnia paralvei ASF−7_1__2_partial-cat_5_90	Hafnia paralvei ASF−7	Hafnia paralvei ASF−7_1__2_partial-cat_5	90	83607	85334	-1	D																Virulence factor membrane-bound polymerase, C-terminal [PF11846.14]; O-Antigen ligase [PF04932.20]								0		4	FALSE
	Hafnia paralvei ASF−7_1__2_partial-cat_5_91	Hafnia paralvei ASF−7	Hafnia paralvei ASF−7_1__2_partial-cat_5	91	85381	85911	-1	D																Fimbrial protein [PF00419.26]								0		4	FALSE
	Hafnia paralvei ASF−7_1__2_partial-cat_5_92	Hafnia paralvei ASF−7	Hafnia paralvei ASF−7_1__2_partial-cat_5	92	85961	86584	-1	E																								0		4	FALSE
	Hafnia paralvei ASF−7_1__2_partial-cat_5_93	Hafnia paralvei ASF−7	Hafnia paralvei ASF−7_1__2_partial-cat_5	93	86596	87318	-1	C	K12519	chaperone protein PapD														Pili and flagellar-assembly chaperone, PapD N-terminal domain [PF00345.26]; Pili assembly chaperone PapD, C-terminal domain [PF02753.23]								0		4	FALSE
	Hafnia paralvei ASF−7_1__2_partial-cat_5_94	Hafnia paralvei ASF−7	Hafnia paralvei ASF−7_1__2_partial-cat_5	94	87323	88822	-1	C	K07347	outer membrane usher protein														Outer membrane usher protein [PF00577.26]; PapC C-terminal domain [PF13953.12]								0		4	FALSE
	Hafnia paralvei ASF−7_1__2_partial-cat_5_95	Hafnia paralvei ASF−7	Hafnia paralvei ASF−7_1__2_partial-cat_5	95	88834	89877	-1	C	K07347	outer membrane usher protein														PapC N-terminal domain [PF13954.11]; Outer membrane usher protein [PF00577.26]								0		4	FALSE
	Hafnia paralvei ASF−7_1__2_partial-cat_5_96	Hafnia paralvei ASF−7	Hafnia paralvei ASF−7_1__2_partial-cat_5	96	90063	90590	-1	D																Fimbrial protein [PF00419.26]								0		4	FALSE
	Hafnia paralvei ASF−7_1__2_partial-cat_5_97	Hafnia paralvei ASF−7	Hafnia paralvei ASF−7_1__2_partial-cat_5	97	90742	91287	-1	C	K07345	major type 1 subunit fimbrin (pilin)							MER0504217	U69	MER0504217 - family U69 unassigned peptidases (Escherichia coli) [U69.UPW]#U69#{peptidase unit: 17-147}~source YP_006148339~	FALSE	0.354	69	2.781e-12	Fimbrial protein [PF00419.26]								0		4	FALSE	M
	Hafnia paralvei ASF−7_1__2_partial-cat_5_98	Hafnia paralvei ASF−7	Hafnia paralvei ASF−7_1__2_partial-cat_5	98	92076	93125	-1	C	K00768	nicotinate-nucleotide--dimethylbenzimidazole phosphoribosyltransferase [EC:2.4.2.21]														Phosphoribosyltransferase [PF02277.22]								0		4	FALSE
	Hafnia paralvei ASF−7_1__2_partial-cat_5_99	Hafnia paralvei ASF−7	Hafnia paralvei ASF−7_1__2_partial-cat_5	99	93234	93782	-1	C	K02231	adenosylcobinamide kinase / adenosylcobinamide-phosphate guanylyltransferase [EC:2.7.1.156 2.7.7.62]														Cobinamide kinase / cobinamide phosphate guanyltransferase [PF02283.22]								0		4	FALSE	MB
	Hafnia paralvei ASF−7_1__2_partial-cat_5_100	Hafnia paralvei ASF−7	Hafnia paralvei ASF−7_1__2_partial-cat_5	100	93779	95323	-1	C	K02232	adenosylcobyric acid synthase [EC:6.3.5.10]							MER0133501	C26	MER0133501 - family C26 non-peptidase homologues (Sebaldella termitidis) [C26.UNW]#C26#{peptidase unit: 140-491}~source ACZ07886~	FALSE	0.474	317	3.122e-92	CobB/CobQ-like glutamine amidotransferase domain [PF07685.20]; AAA domain [PF13500.12]								0		4	FALSE	MPB
	Hafnia paralvei ASF−7_1__2_partial-cat_5_101	Hafnia paralvei ASF−7	Hafnia paralvei ASF−7_1__2_partial-cat_5	101	95333	96151	-1	C	K02006	cobalt/nickel transport system ATP-binding protein	YP_009909664.1	YP_009909664.1 ABC transporter [Escherichia phage ev207]	FALSE	0.303	109	4.53e-25								ABC transporter [PF00005.33]; RecF/RecN/SMC N terminal domain [PF02463.25]; AAA ATPase domain [PF13175.12]; AAA domain, putative AbiEii toxin, Type IV TA system [PF13304.12]					VOG38029	sp|P44662|Y361_HAEIN Probable iron transport system ATP-binding protein HI_0361; Xh	Xh	0		4	FALSE	MB
	Hafnia paralvei ASF−7_1__2_partial-cat_5_102	Hafnia paralvei ASF−7	Hafnia paralvei ASF−7_1__2_partial-cat_5	102	96148	96825	-1	C	K02008	cobalt/nickel transport system permease protein																						0		4	FALSE	MB
	Hafnia paralvei ASF−7_1__2_partial-cat_5_103	Hafnia paralvei ASF−7	Hafnia paralvei ASF−7_1__2_partial-cat_5	103	96812	97093	-1	C	K02009	cobalt/nickel transport protein														Cobalt transport protein component CbiN [PF02553.20]								0		4	FALSE	MB
	Hafnia paralvei ASF−7_1__2_partial-cat_5_104	Hafnia paralvei ASF−7	Hafnia paralvei ASF−7_1__2_partial-cat_5	104	97095	97823	-1	C	K02007	cobalt/nickel transport system permease protein														Cobalt uptake substrate-specific transmembrane region [PF01891.21]								0		4	FALSE	MB
	Hafnia paralvei ASF−7_1__2_partial-cat_5_105	Hafnia paralvei ASF−7	Hafnia paralvei ASF−7_1__2_partial-cat_5	105	97820	98560	-1	C	K03394	precorrin-2/cobalt-factor-2 C20-methyltransferase [EC:2.1.1.130 2.1.1.151]														Tetrapyrrole (Corrin/Porphyrin) Methylases [PF00590.25]								0		4	FALSE	MB
	Hafnia paralvei ASF−7_1__2_partial-cat_5_106	Hafnia paralvei ASF−7	Hafnia paralvei ASF−7_1__2_partial-cat_5	106	98560	99351	-1	C	K02190	sirohydrochlorin cobaltochelatase [EC:4.99.1.3]														Cobalt chelatase (CbiK) [PF06180.16]								0		4	FALSE	MB
	Hafnia paralvei ASF−7_1__2_partial-cat_5_107	Hafnia paralvei ASF−7	Hafnia paralvei ASF−7_1__2_partial-cat_5	107	99367	100194	-1	C	K05895	precorrin-6A/cobalt-precorrin-6A reductase [EC:1.3.1.54 1.3.1.106]														Precorrin-6x reductase CbiJ/CobK [PF02571.20]								0		4	FALSE	MB
	Hafnia paralvei ASF−7_1__2_partial-cat_5_108	Hafnia paralvei ASF−7	Hafnia paralvei ASF−7_1__2_partial-cat_5	108	100281	101021	-1	C	K05934	precorrin-3B C17-methyltransferase / cobalt-factor III methyltransferase [EC:2.1.1.131 2.1.1.272]														Tetrapyrrole (Corrin/Porphyrin) Methylases [PF00590.25]								0		4	FALSE	MB
	Hafnia paralvei ASF−7_1__2_partial-cat_5_109	Hafnia paralvei ASF−7	Hafnia paralvei ASF−7_1__2_partial-cat_5	109	101021	102130	-1	C	K02189	cobalt-precorrin 5A hydrolase [EC:3.7.1.12]														Cobalamin synthesis G N-terminal [PF11760.13]; Cobalamin synthesis G C-terminus [PF01890.21]								0		4	FALSE	MB
	Hafnia paralvei ASF−7_1__2_partial-cat_5_110	Hafnia paralvei ASF−7	Hafnia paralvei ASF−7_1__2_partial-cat_5	110	102111	102884	-1	C	K05936	precorrin-4/cobalt-precorrin-4 C11-methyltransferase [EC:2.1.1.133 2.1.1.271]														Tetrapyrrole (Corrin/Porphyrin) Methylases [PF00590.25]								0		4	FALSE	MB
	Hafnia paralvei ASF−7_1__2_partial-cat_5_111	Hafnia paralvei ASF−7	Hafnia paralvei ASF−7_1__2_partial-cat_5	111	102877	103446	-1	C	K02191	cobalt-precorrin-6B (C15)-methyltransferase [EC:2.1.1.196]														Methyltransferase small domain [PF05175.20]; Ribosomal protein L11 methyltransferase (PrmA) [PF06325.19]; Conserved hypothetical protein 95 [PF03602.21]; rRNA small subunit methyltransferase G [PF02527.21]; ubiE/COQ5 methyltransferase family [PF01209.24]; Putative methyltransferase [PF02390.23]								0		4	FALSE	MB
	Hafnia paralvei ASF−7_1__2_partial-cat_5_112	Hafnia paralvei ASF−7	Hafnia paralvei ASF−7_1__2_partial-cat_5	112	103436	104038	-1	C	K03399	cobalt-precorrin-7 (C5)-methyltransferase [EC:2.1.1.289]														Tetrapyrrole (Corrin/Porphyrin) Methylases [PF00590.25]								0		4	FALSE	MB
	Hafnia paralvei ASF−7_1__2_partial-cat_5_113	Hafnia paralvei ASF−7	Hafnia paralvei ASF−7_1__2_partial-cat_5	113	104035	105198	-1	C	K02188	cobalt-precorrin-5B (C1)-methyltransferase [EC:2.1.1.195]														CbiD [PF01888.22]								0		4	FALSE	MB
	Hafnia paralvei ASF−7_1__2_partial-cat_5_114	Hafnia paralvei ASF−7	Hafnia paralvei ASF−7_1__2_partial-cat_5	114	105195	105863	-1	C	K06042	precorrin-8X/cobalt-precorrin-8 methylmutase [EC:5.4.99.61 5.4.99.60]														Precorrin-8X methylmutase [PF02570.20]								0		4	FALSE	MFB
	Hafnia paralvei ASF−7_1__2_partial-cat_5_115	Hafnia paralvei ASF−7	Hafnia paralvei ASF−7_1__2_partial-cat_5	115	105889	106845	-1	C	K02227	adenosylcobinamide-phosphate synthase [EC:6.3.1.10]														CobD/Cbib protein [PF03186.18]								0		4	FALSE	MFB
	Hafnia paralvei ASF−7_1__2_partial-cat_5_116	Hafnia paralvei ASF−7	Hafnia paralvei ASF−7_1__2_partial-cat_5	116	106842	108206	-1	C	K02224	cobyrinic acid a,c-diamide synthase [EC:6.3.5.9 6.3.5.11]							MER0193005	C26	MER0193005 - family C26 non-peptidase homologues (Thermanaerovibrio acidaminovorans) [C26.UNW]#C26#{peptidase unit: 1-477}~source ACZ18301~	FALSE	0.377	288	3.975e-83	CobB/CobQ-like glutamine amidotransferase domain [PF07685.20]; AAA domain [PF13500.12]; CobQ/CobB/MinD/ParA nucleotide binding domain [PF01656.29]								0		4	FALSE	MPFB
	Hafnia paralvei ASF−7_1__2_partial-cat_5_117	Hafnia paralvei ASF−7	Hafnia paralvei ASF−7_1__2_partial-cat_5	117	108776	109855	1	C	K04720	threonine-phosphate decarboxylase [EC:4.1.1.81]														Aminotransferase class I and II [PF00155.27]								0		4	FALSE	MKFB
	Hafnia paralvei ASF−7_1__2_partial-cat_5_118	Hafnia paralvei ASF−7	Hafnia paralvei ASF−7_1__2_partial-cat_5	118	110165	110719	1	C	K04047	starvation-inducible DNA-binding protein	YP_010670261.1	YP_010670261.1 DNA starvation/stationary phase protection protein [Synechococcus phage S-SRM01]	FALSE	0.347	75	1.715e-14													VOG48948	sp|P83695|DPS_BREBE DNA protection during starvation protein; XhXr	Xr;Xh	0		4	FALSE	VF
	Hafnia paralvei ASF−7_1__3_partial-cat_5_1	Hafnia paralvei ASF−7	Hafnia paralvei ASF−7_1__3_partial-cat_5	1	1	219	1	D			YP_006906734.1	YP_006906734.1 putative selenium delivery protein YdfZ [Salmonella phage SSU5]	FALSE	0.517	66	3.548e-13								YdfZ protein [PF14001.12]								0		5	FALSE	TF
	Hafnia paralvei ASF−7_1__3_partial-cat_5_2	Hafnia paralvei ASF−7	Hafnia paralvei ASF−7_1__3_partial-cat_5	2	368	1492	1	C	K07140	MOSC domain-containing protein														MOSC N-terminal beta barrel domain [PF03476.21]; MOSC domain [PF03473.23]; 2Fe-2S iron-sulfur cluster binding domain [PF00111.32]								0		4	FALSE	TF
	Hafnia paralvei ASF−7_1__3_partial-cat_5_3	Hafnia paralvei ASF−7	Hafnia paralvei ASF−7_1__3_partial-cat_5	3	1593	2141	-1	C	K18657	cell division protein ZapC														Cell-division protein ZapC, N-terminal [PF21083.2]; Cell-division protein ZapC, C-terminal [PF07126.18]								0		4	FALSE	TF
	Hafnia paralvei ASF−7_1__3_partial-cat_5_4	Hafnia paralvei ASF−7	Hafnia paralvei ASF−7_1__3_partial-cat_5	4	2329	3339	-1	C	K00254	dihydroorotate dehydrogenase [EC:1.3.5.2]														Dihydroorotate dehydrogenase [PF01180.27]								0		4	FALSE	MTF
	Hafnia paralvei ASF−7_1__3_partial-cat_5_5	Hafnia paralvei ASF−7	Hafnia paralvei ASF−7_1__3_partial-cat_5	5	3524	4606	1	D			YP_007112096.1	YP_007112096.1 site-specific integrase [Enterobacteria phage mEp460]	TRUE	0.596	416	5.383e-129								Phage integrase family [PF00589.27]; Phage integrase, N-terminal domain [PF24624.1]					VOG57177	sp|P22877|INTR_SACER Integrase; XhXr	Xr;Xh	0		4	FALSE	VTF
	Hafnia paralvei ASF−7_1__3_partial-cat_5_6	Hafnia paralvei ASF−7	Hafnia paralvei ASF−7_1__3_partial-cat_5	6	4680	5714	-1	C	K07497	putative transposase														Integrase core domain [PF13683.12]; Integrase core domain [PF00665.32]					VOG59155	sp|P16942|T629_SHISO Transposase for insertion sequence element IS629; Xr	Xr	0		4	FALSE	VTF
	Hafnia paralvei ASF−7_1__3_partial-cat_5_7	Hafnia paralvei ASF−7	Hafnia paralvei ASF−7_1__3_partial-cat_5	7	5741	6241	-1	D																Transposase [PF01527.26]								0		4	TRUE	T
	Hafnia paralvei ASF−7_1__3_partial-cat_5_8	Hafnia paralvei ASF−7	Hafnia paralvei ASF−7_1__3_partial-cat_5	8	6355	7470	1	C	K03553	recombination protein RecA	YP_010013577.1	YP_010013577.1 UvsX-like recombinase [Mycobacterium phage Kumao]	TRUE	0.666	426	2.428e-132								recA bacterial DNA recombination protein [PF00154.27]; RecA C-terminal domain [PF21096.2]; Rad51 [PF08423.17]; KaiC [PF06745.19]					VOG25328	sp|P04530|HELIC_BPT4 DnaB-like replicative helicase; XhXr	Xr;Xh	0		4	FALSE	VT
	Hafnia paralvei ASF−7_1__3_partial-cat_5_9	Hafnia paralvei ASF−7	Hafnia paralvei ASF−7_1__3_partial-cat_5	9	7801	8346	1	C	K00640	serine O-acetyltransferase [EC:2.3.1.30]	YP_009877605.1	YP_009877605.1 serine acetyltransferase [Escherichia phage ESSI2_ev015]	FALSE	0.564	190	2.628e-54													VOG52442	REFSEQ serine acetyltransferase; Xu	Xu	0		4	FALSE	MT
	Hafnia paralvei ASF−7_1__3_partial-cat_5_10	Hafnia paralvei ASF−7	Hafnia paralvei ASF−7_1__3_partial-cat_5	10	8382	8777	-1	D			YP_009789853.1	YP_009789853.1 tail fiber assembly [Klebsiella phage 4LV2017]	FALSE	0.513	69	3.286e-13								Caudovirales tail fibre assembly protein, lambda gpK [PF02413.22]					VOG39298	sp|P03740|TFA_LAMBD Tail fiber assembly protein; Xs	Xs	0		4	FALSE	VT
	Hafnia paralvei ASF−7_1__3_partial-cat_5_11	Hafnia paralvei ASF−7	Hafnia paralvei ASF−7_1__3_partial-cat_5	11	8785	10377	-1	D			YP_010768516.1	YP_010768516.1 Phage tail fiber repeat protein [Salmonella phage STYP1]	FALSE	0.369	245	7.524e-68								Phage tail-collar fibre protein, N-terminal [PF12571.13]; Phage tail fibre repeat [PF03406.18]					VOG33058	REFSEQ tail protein; Xu	Xu	0		4	FALSE	T
	Hafnia paralvei ASF−7_1__3_partial-cat_5_12	Hafnia paralvei ASF−7	Hafnia paralvei ASF−7_1__3_partial-cat_5	12	10370	10921	-1	D			YP_010106642.1	YP_010106642.1 tail protein [Xanthomonas phage FoX1]	FALSE	0.501	153	2.042e-41								Phage tail protein (Tail_P2_I) [PF09684.15]					VOG55743	sp|P26701|BPI_BPP2 Baseplate protein I; XhXs	Xh;Xs	0		4	FALSE	VT
	Hafnia paralvei ASF−7_1__3_partial-cat_5_13	Hafnia paralvei ASF−7	Hafnia paralvei ASF−7_1__3_partial-cat_5	13	10914	11828	-1	D			YP_009882545.1	YP_009882545.1 baseplate protein [Klebsiella phage ST16-OXA48phi5.4]	FALSE	0.492	271	4.45e-80								Baseplate J-like protein [PF04865.19]					VOG31678	sp|P51767|BPJ_BPP2 Baseplate protein J; XhXs	Xh;Xs	0		4	FALSE	VT
	Hafnia paralvei ASF−7_1__3_partial-cat_5_14	Hafnia paralvei ASF−7	Hafnia paralvei ASF−7_1__3_partial-cat_5	14	11812	12162	-1	C	K06903	Bacteriophage baseplate protein W	YP_007112489.1	YP_007112489.1 baseplate wedge subunit [Vibrio phage vB_VpaM_MAR]	FALSE	0.535	115	2.268e-29								Baseplate wedge protein gp25 [PF04965.19]					VOG52065	sp|P09425|BP25_BPT4 Baseplate wedge protein gp25; XhXs	Xh;Xs	0		4	FALSE	VT
	Hafnia paralvei ASF−7_1__3_partial-cat_5_15	Hafnia paralvei ASF−7	Hafnia paralvei ASF−7_1__3_partial-cat_5	15	12201	13325	-1	C	K06905	Bacteriophage probable baseplate hub protein	YP_010106734.1	YP_010106734.1 tail protein [Xanthomonas phage FoX2]	FALSE	0.287	154	6.122e-39								Phage tail baseplate hub (GPD) [PF05954.17]					VOG38362	sp|P10312|BPD_BPP2 Probable baseplate hub protein; XhXs	Xh;Xs	0		4	FALSE	VT
	Hafnia paralvei ASF−7_1__3_partial-cat_5_16	Hafnia paralvei ASF−7	Hafnia paralvei ASF−7_1__3_partial-cat_5	16	13329	13544	-1	D			YP_010038076.1	YP_010038076.1 baseplate hub [Pseudomonas phage Persinger]	FALSE	0.549	77	4.612e-17								Phage Tail Protein X [PF05489.18]					VOG49596	sp|P51772|BPX_BPP2 Baseplate protein X; XhXs	Xh;Xs	0		4	FALSE	VT
	Hafnia paralvei ASF−7_1__3_partial-cat_5_17	Hafnia paralvei ASF−7	Hafnia paralvei ASF−7_1__3_partial-cat_5	17	13519	13995	-1	C	K06906	phage tail protein	YP_010106651.1	YP_010106651.1 tail protein [Xanthomonas phage FoX1]	FALSE	0.461	106	2.524e-25								Phage P2 GpU [PF06995.16]					VOG10302	sp|B0ZSH1|TMP_BPHA1 Probable tape measure protein; Xs	Xs	0		4	FALSE	VT
	Hafnia paralvei ASF−7_1__3_partial-cat_5_18	Hafnia paralvei ASF−7	Hafnia paralvei ASF−7_1__3_partial-cat_5	18	13995	15770	-1	E																								0		4	FALSE	T
	Hafnia paralvei ASF−7_1__3_partial-cat_5_19	Hafnia paralvei ASF−7	Hafnia paralvei ASF−7_1__3_partial-cat_5	19	15873	16169	-1	D																Phage tail assembly chaperone proteins, E, or 41 or 14 [PF10109.15]								0		4	FALSE	T
	Hafnia paralvei ASF−7_1__3_partial-cat_5_20	Hafnia paralvei ASF−7	Hafnia paralvei ASF−7_1__3_partial-cat_5	20	16227	16733	-1	C	K06908	Bacteriophage tail tube protein	YP_008873195.1	YP_008873195.1 head closure [Pseudomonas phage PPpW-3]	FALSE	0.325	86	2.331e-18								Phage tail tube protein FII [PF04985.20]					VOG40190	sp|P22502|TUBE_BPP2 Tail tube protein; XhXpXrXs	Xr;Xs;Xh;Xp	0		4	FALSE	VT
	Hafnia paralvei ASF−7_1__3_partial-cat_5_21	Hafnia paralvei ASF−7	Hafnia paralvei ASF−7_1__3_partial-cat_5	21	16733	18196	-1	C	K06907	Bacteriophage tail sheath protein	YP_009168895.1	YP_009168895.1 putative phage tail protein [Escherichia phage vB_EcoM_ECO1230-10]	FALSE	0.33	226	5.707e-62								Phage tail sheath C-terminal domain [PF17482.7]; Phage tail sheath protein subtilisin-like domain [PF04984.19]					VOG36013	sp|Q02TE1|Y807_PSEAB Putative prophage major tail sheath protein; Xh	Xh	0		4	FALSE	T
	Hafnia paralvei ASF−7_1__3_partial-cat_5_22	Hafnia paralvei ASF−7	Hafnia paralvei ASF−7_1__3_partial-cat_5	22	18233	18847	-1	E			YP_010037888.1	YP_010037888.1 baseplate assembly protein [Ralstonia phage phiRSP]	FALSE	0.29	89	4.479e-19													VOG30526	sp|P31340|SPIKE_BPP2 Spike protein; XhXpXs	Xs;Xh;Xp	0		4	FALSE	VT
	Hafnia paralvei ASF−7_1__3_partial-cat_5_23	Hafnia paralvei ASF−7	Hafnia paralvei ASF−7_1__3_partial-cat_5	23	18840	19379	-1	E																								0		4	FALSE	T
	Hafnia paralvei ASF−7_1__3_partial-cat_5_24	Hafnia paralvei ASF−7	Hafnia paralvei ASF−7_1__3_partial-cat_5	24	19389	20048	-1	E			YP_009100027.1	YP_009100027.1 tail completion or Neck1 protein [Escherichia phage vB_EcoM-ep3]	FALSE	0.266	77	9.396e-15													VOG67791	REFSEQ tail completion or Neck1 protein; Xu	Xu	0		4	FALSE	T
	Hafnia paralvei ASF−7_1__3_partial-cat_5_25	Hafnia paralvei ASF−7	Hafnia paralvei ASF−7_1__3_partial-cat_5	25	20050	20409	-1	E																								0		4	FALSE	T
	Hafnia paralvei ASF−7_1__3_partial-cat_5_26	Hafnia paralvei ASF−7	Hafnia paralvei ASF−7_1__3_partial-cat_5	26	20409	20759	-1	D			YP_002321459.1	YP_002321459.1 head decoration [Stenotrophomonas phage S1]	FALSE	0.36	71	5.287e-14								Phage cement protein [PF09956.15]					VOG08223	REFSEQ head decoration; Xu	Xu	0		4	FALSE	T
	Hafnia paralvei ASF−7_1__3_partial-cat_5_27	Hafnia paralvei ASF−7	Hafnia paralvei ASF−7_1__3_partial-cat_5	27	20837	22885	-1	C	K01358	ATP-dependent Clp protease, protease subunit [EC:3.4.21.92]	YP_009289235.2	YP_009289235.2 head maturation protease [Pseudomonas phage MD8]	TRUE	0.549	712	1.464e-225	MER0248681	S14	MER0248681 - family S14 non-peptidase homologues (Serratia sp. AS12) [S14.UNW]#S14#{peptidase unit: 35-668}~source YP_004501835~	TRUE	0.543	660	3.182e-207	Phage capsid protein [PF25209.1]; Clp protease [PF00574.28]					VOG68257	REFSEQ head maturation protease; Xu	Xu	0		4	FALSE	PT
	Hafnia paralvei ASF−7_1__3_partial-cat_5_28	Hafnia paralvei ASF−7	Hafnia paralvei ASF−7_1__3_partial-cat_5	28	22833	24371	-1	D			YP_007111507.1	YP_007111507.1 portal protein [Enterobacteria phage mEp043 c-1]	TRUE	0.574	546	3.073e-171								Phage portal protein, lambda family [PF05136.18]					VOG37100	sp|P36272|PORTL_BPP21 Portal protein B; XpXrXs	Xr;Xs;Xp	0		4	FALSE	VT
	Hafnia paralvei ASF−7_1__3_partial-cat_5_29	Hafnia paralvei ASF−7	Hafnia paralvei ASF−7_1__3_partial-cat_5	29	24380	24595	-1	E																								0		4	FALSE	T
	Hafnia paralvei ASF−7_1__3_partial-cat_5_30	Hafnia paralvei ASF−7	Hafnia paralvei ASF−7_1__3_partial-cat_5	30	24592	26721	-1	D			YP_007111505.1	YP_007111505.1 terminase large subunit [Enterobacteria phage mEp043 c-1]	TRUE	0.727	1029	0								Phage terminase large subunit gpA, ATPase domain [PF05876.18]; Terminase large subunit gpA, endonuclease domain [PF20454.4]					VOG67743	sp|P03708|TERL_LAMBD Terminase, large subunit; XhXr	Xr;Xh	1		4	FALSE	VT
	Hafnia paralvei ASF−7_1__3_partial-cat_5_31	Hafnia paralvei ASF−7	Hafnia paralvei ASF−7_1__3_partial-cat_5	31	26721	27215	-1	D			YP_007111504.1	YP_007111504.1 terminase small subunit [Enterobacteria phage mEp043 c-1]	FALSE	0.633	206	4.136e-60								Protein of unknown function (DUF1441) [PF07278.17]					VOG53533	REFSEQ terminase small subunit; Xu	Xu	0		4	FALSE	T
	Hafnia paralvei ASF−7_1__3_partial-cat_5_32	Hafnia paralvei ASF−7	Hafnia paralvei ASF−7_1__3_partial-cat_5	32	27398	27580	-1	E																								0		4	FALSE	T
	Hafnia paralvei ASF−7_1__3_partial-cat_5_33	Hafnia paralvei ASF−7	Hafnia paralvei ASF−7_1__3_partial-cat_5	33	27567	28109	-1	E			YP_007112202.1	YP_007112202.1 Rz-like spanin [Enterobacteria phage HK225]	FALSE	0.427	130	2.057e-33													VOG11456	REFSEQ Rz-like spanin; Xu	Xu	0		4	FALSE	T
	Hafnia paralvei ASF−7_1__3_partial-cat_5_34	Hafnia paralvei ASF−7	Hafnia paralvei ASF−7_1__3_partial-cat_5	34	28106	28720	-1	C	K03791	putative chitinase	YP_009324842.1	YP_009324842.1 endolysin [Salmonella phage 118970_sal3]	FALSE	0.812	334	1.077e-103								Chitinase class I [PF00182.24]	GH19	GH19 chitinase (EC 3.2.1.14); lysozyme (EC 3.2.1.17); [reducing end] chitinase (EC 3.2.1.201)	3.2.1.14,3.2.1.17	GH19.hmm				0		4	FALSE	T
	Hafnia paralvei ASF−7_1__3_partial-cat_5_35	Hafnia paralvei ASF−7	Hafnia paralvei ASF−7_1__3_partial-cat_5	35	28720	28998	-1	D			YP_009287757.1	YP_009287757.1 holin [Enterobacter phage Tyrion]	FALSE	0.411	68	2.463e-13								Putative 3TM holin, Phage_holin_3 [PF05449.16]					VOG27502	REFSEQ holin; Xu	Xu	0		4	FALSE	T
	Hafnia paralvei ASF−7_1__3_partial-cat_5_36	Hafnia paralvei ASF−7	Hafnia paralvei ASF−7_1__3_partial-cat_5	36	28995	29363	-1	D			YP_009880097.1	YP_009880097.1 holin [Ralstonia phage RsoM1USA]	FALSE	0.436	91	9.443e-21								Putative phage holin [PF16931.10]					VOG20715	REFSEQ holin; Xu	Xu	0		4	FALSE	T
	Hafnia paralvei ASF−7_1__3_partial-cat_5_37	Hafnia paralvei ASF−7	Hafnia paralvei ASF−7_1__3_partial-cat_5	37	29826	30881	-1	C	K00571	site-specific DNA-methyltransferase (adenine-specific) [EC:2.1.1.72]	NP_543076.1	NP_543076.1 DNA methyltransferase [Enterobacteria phage phiP27]	TRUE	0.78	554	3.909e-177								DNA methylase [PF01555.25]								0		4	FALSE	T
	Hafnia paralvei ASF−7_1__3_partial-cat_5_38	Hafnia paralvei ASF−7	Hafnia paralvei ASF−7_1__3_partial-cat_5	38	31035	31235	-1	E			YP_007112126.1	YP_007112126.1 hypothetical protein F853_gp52 [Enterobacteria phage mEp460]	FALSE	0.477	62	8.833e-12													VOG37970	REFSEQ hypothetical protein; Xu	Xu	0		4	FALSE	T
	Hafnia paralvei ASF−7_1__3_partial-cat_5_39	Hafnia paralvei ASF−7	Hafnia paralvei ASF−7_1__3_partial-cat_5	39	31562	31972	-1	E																								0		4	FALSE	T
	Hafnia paralvei ASF−7_1__3_partial-cat_5_40	Hafnia paralvei ASF−7	Hafnia paralvei ASF−7_1__3_partial-cat_5	40	31994	32608	-1	E																								0		4	FALSE	T
	Hafnia paralvei ASF−7_1__3_partial-cat_5_41	Hafnia paralvei ASF−7	Hafnia paralvei ASF−7_1__3_partial-cat_5	41	33072	33716	-1	D			YP_010648472.1	YP_010648472.1 anti-termination protein Q-like [Aeromonas phage pAEv1818]	FALSE	0.407	154	5.088e-41								Phage antitermination protein Q [PF06323.16]					VOG50878	sp|P13870|REGQ_BP82 Antitermination protein Q; Xu	Xu	0		4	FALSE	T
	Hafnia paralvei ASF−7_1__3_partial-cat_5_42	Hafnia paralvei ASF−7	Hafnia paralvei ASF−7_1__3_partial-cat_5	42	33737	34747	-1	D			YP_007112123.1	YP_007112123.1 HNH endonuclease [Enterobacteria phage mEp460]	FALSE	0.489	301	7.097e-90								Protein of unknown function (DUF968) [PF06147.18]					VOG53939	sp|P76162|YDFU_ECOLI Uncharacterized protein YdfU; Xu	Xu	1		4	FALSE	T
	Hafnia paralvei ASF−7_1__3_partial-cat_5_43	Hafnia paralvei ASF−7	Hafnia paralvei ASF−7_1__3_partial-cat_5	43	34738	35115	-1	C	K01160	crossover junction endodeoxyribonuclease RusA [EC:3.1.21.10]	YP_009324773.1	YP_009324773.1 RusA family crossover junction endodeoxyribonuclease [Salmonella phage 118970_sal3]	FALSE	0.681	163	8.435e-46								Endodeoxyribonuclease RusA [PF05866.16]								0		4	FALSE	T
	Hafnia paralvei ASF−7_1__3_partial-cat_5_44	Hafnia paralvei ASF−7	Hafnia paralvei ASF−7_1__3_partial-cat_5	44	35123	35875	-1	E			YP_009147480.1	YP_009147480.1 queuine tRNA-ribosyltransferase [Enterobacteria phage SfI]	TRUE	0.892	467	8.982e-149													VOG27480	sp|Q8QL48|Y306_SIRV1 Uncharacterized protein 306; Xu	Xu	0		4	FALSE	T
	Hafnia paralvei ASF−7_1__3_partial-cat_5_45	Hafnia paralvei ASF−7	Hafnia paralvei ASF−7_1__3_partial-cat_5	45	35934	36206	-1	E																								0		4	FALSE	T
	Hafnia paralvei ASF−7_1__3_partial-cat_5_46	Hafnia paralvei ASF−7	Hafnia paralvei ASF−7_1__3_partial-cat_5	46	36203	37159	-1	D			YP_008766905.1	YP_008766905.1 primosomal protein [Shigella phage SfIV]	FALSE	0.397	214	2.883e-60								Conserved phage C-terminus (Phg_2220_C) [PF09524.15]; Helix-turn-helix domain [PF13730.12]								0		4	FALSE	T
	Hafnia paralvei ASF−7_1__3_partial-cat_5_47	Hafnia paralvei ASF−7	Hafnia paralvei ASF−7_1__3_partial-cat_5	47	37156	37335	-1	D																Domain of unknown function (DUF4222) [PF13973.12]								0		4	FALSE	T
	Hafnia paralvei ASF−7_1__3_partial-cat_5_48	Hafnia paralvei ASF−7	Hafnia paralvei ASF−7_1__3_partial-cat_5	48	37516	38016	-1	D			YP_009909056.1	YP_009909056.1 regulatory protein CII [Stx2-converting phage Stx2a_WGPS2]	FALSE	0.37	85	5.559e-18								Phage regulatory protein CII (CP76) [PF06892.16]								0		4	FALSE	T
	Hafnia paralvei ASF−7_1__3_partial-cat_5_49	Hafnia paralvei ASF−7	Hafnia paralvei ASF−7_1__3_partial-cat_5	49	38074	38373	-1	E																								0		4	FALSE	T
	Hafnia paralvei ASF−7_1__3_partial-cat_5_50	Hafnia paralvei ASF−7	Hafnia paralvei ASF−7_1__3_partial-cat_5	50	38495	39076	1	D			YP_009909288.1	YP_009909288.1 LexA family transcriptional regulator [Stx2-converting phage Stx2a_WGPS8]	FALSE	0.24	66	1.912e-11								Helix-turn-helix domain [PF12844.13]; Helix-turn-helix [PF01381.28]								0		4	FALSE	T
	Hafnia paralvei ASF−7_1__3_partial-cat_5_51	Hafnia paralvei ASF−7	Hafnia paralvei ASF−7_1__3_partial-cat_5	51	39626	39997	1	E			NP_700410.1	NP_700410.1 hypothetical protein sb37 [Salmonella phage ST64B]	FALSE	0.787	200	7.079e-59													VOG53047	sp|P76512|YFDP_ECOLI Uncharacterized protein YfdP; Xu	Xu	0		4	FALSE	T
	Hafnia paralvei ASF−7_1__3_partial-cat_5_52	Hafnia paralvei ASF−7	Hafnia paralvei ASF−7_1__3_partial-cat_5	52	40063	40890	1	D			NP_700409.1	NP_700409.1 DUF2303 family protein [Salmonella phage ST64B]	TRUE	0.675	371	3.677e-115								Uncharacterized conserved protein (DUF2303) [PF10065.14]					VOG44945	sp|P76513|YFDQ_ECOLI Uncharacterized protein YfdQ; Xu	Xu	0		4	FALSE	T
	Hafnia paralvei ASF−7_1__3_partial-cat_5_53	Hafnia paralvei ASF−7	Hafnia paralvei ASF−7_1__3_partial-cat_5	53	40981	41514	1	C	K06952	5'-nucleotidase [EC:3.1.3.89]	YP_007112107.1	YP_007112107.1 deoxyribonucleoside 5' monophosphate phosphatase [Enterobacteria phage mEp460]	FALSE	0.534	178	5.29e-50								5'-deoxynucleotidase YfbR-like [PF12917.13]					VOG47128	sp|P76514|YFDR_ECOLI Uncharacterized protein YfdR; Xu	Xu	0		4	FALSE	T
	Hafnia paralvei ASF−7_1__3_partial-cat_5_54	Hafnia paralvei ASF−7	Hafnia paralvei ASF−7_1__3_partial-cat_5	54	41511	42053	1	E			YP_010738084.1	YP_010738084.1 hypothetical protein P9A27_gp08 [Hafnia phage yong1]	FALSE	0.721	87	1.364e-18																0		4	FALSE	T
	Hafnia paralvei ASF−7_1__3_partial-cat_5_55	Hafnia paralvei ASF−7	Hafnia paralvei ASF−7_1__3_partial-cat_5	55	42053	42544	1	E			YP_007006929.1	YP_007006929.1 DNA methyltransferase [Pectobacterium phage ZF40]	FALSE	0.754	240	8.911e-72													VOG34913	REFSEQ DNA methyltransferase; Xu	Xu	0		4	FALSE	T
	Hafnia paralvei ASF−7_1__3_partial-cat_5_56	Hafnia paralvei ASF−7	Hafnia paralvei ASF−7_1__3_partial-cat_5	56	42545	42829	1	E																								0		4	FALSE	T
	Hafnia paralvei ASF−7_1__3_partial-cat_5_57	Hafnia paralvei ASF−7	Hafnia paralvei ASF−7_1__3_partial-cat_5	57	42822	43439	1	D			YP_009851125.1	YP_009851125.1 exonuclease [Stenotrophomonas phage Mendera]	FALSE	0.323	97	9.347e-22								3'-5' exoribonuclease Rv2179c-like domain [PF16473.11]					VOG39733	sp|P04536|EXOD_BPT4 Exodeoxyribonuclease; Xu	Xu	0		4	FALSE	T
	Hafnia paralvei ASF−7_1__3_partial-cat_5_58	Hafnia paralvei ASF−7	Hafnia paralvei ASF−7_1__3_partial-cat_5	58	43457	43828	1	D			YP_007112460.1	YP_007112460.1 transcriptional repressor [Enterobacteria phage mEp390]	FALSE	0.451	68	6.284e-13								LexA DNA binding domain [PF01726.22]					VOG09847	REFSEQ transcriptional repressor; Xu	Xu	0		4	FALSE	T
	Hafnia paralvei ASF−7_1__3_partial-cat_5_59	Hafnia paralvei ASF−7	Hafnia paralvei ASF−7_1__3_partial-cat_5	59	43825	44082	1	D			YP_007112099.1	YP_007112099.1 excisionase [Enterobacteria phage mEp460]	FALSE	0.563	87	3.203e-20								Pyocin activator protein PrtN [PF11112.13]					VOG01004	REFSEQ excisionase; Xu	Xu	0		4	FALSE	T
	Hafnia paralvei ASF−7_1__3_partial-cat_5_60	Hafnia paralvei ASF−7	Hafnia paralvei ASF−7_1__3_partial-cat_5	60	44484	47102	-1	C	K01256	aminopeptidase N [EC:3.4.11.2]							MER0087115	M01	MER0087115 - alanyl aminopeptidase (bacterial-type) (Serratia proteamaculans) [M01.005]#M01#{peptidase unit: 4-421}~source ABV40838~	TRUE	0.898	784	6.187e-247	Domain of unknown function (DUF3458_C) ARM repeats [PF17432.8]; Peptidase family M1 domain [PF01433.26]; Domain of unknown function (DUF3458) Ig-like fold [PF11940.14]; Peptidase M1 N-terminal domain [PF17900.6]								0		4	FALSE	MT
	Hafnia paralvei ASF−7_1__3_partial-cat_5_61	Hafnia paralvei ASF−7	Hafnia paralvei ASF−7_1__3_partial-cat_5	61	47545	49278	1	D			YP_009302537.1	YP_009302537.1 diguanylate cyclase [Bacillus phage SP-15]	FALSE	0.34	94	1.421e-18								Diguanylate cyclase, GGDEF domain [PF00990.26]					VOG17597	sp|Q32HJ0|DGCQ_SHIDS Probable diguanylate cyclase DgcQ; Xh	Xh	0		4	FALSE	T
	Hafnia paralvei ASF−7_1__3_partial-cat_5_62	Hafnia paralvei ASF−7	Hafnia paralvei ASF−7_1__3_partial-cat_5	62	49495	50700	1	C	K00763	nicotinate phosphoribosyltransferase [EC:6.3.4.21]	YP_009611907.1	YP_009611907.1 nicotinate phosphoribosyltransferase [Agrobacterium phage Atu_ph07]	FALSE	0.305	180	2.087e-47								Nicotinate phosphoribosyltransferase (NAPRTase) family [PF04095.22]; Nicotinate phosphoribosyltransferase (NAPRTase) N-terminal domain [PF17767.7]								0		4	FALSE	MKT
	Hafnia paralvei ASF−7_1__3_partial-cat_5_63	Hafnia paralvei ASF−7	Hafnia paralvei ASF−7_1__3_partial-cat_5	63	50975	52375	1	C	K01893	asparaginyl-tRNA synthetase [EC:6.1.1.22]	YP_010803055.1	YP_010803055.1 asparaginyl-tRNA synthetase class IIb [Fadolivirus algeromassiliense]	FALSE	0.382	307	8.406e-90								tRNA synthetases class II (D, K and N) [PF00152.25]					VOG39647	sp|Q0SQ51|SYN_CLOPS Asparagine--tRNA ligase; Xh	Xh	0		4	FALSE	T
	Hafnia paralvei ASF−7_1__3_partial-cat_5_64	Hafnia paralvei ASF−7	Hafnia paralvei ASF−7_1__3_partial-cat_5	64	52702	53817	1	C	K14062	outer membrane protein N	YP_009909961.1	YP_009909961.1 porin OmpD [Escherichia phage ev099]	TRUE	0.678	490	1.824e-154								Gram-negative porin [PF00267.27]; Gram-negative porin [PF13609.12]					VOG19309	sp|D0ZXQ1|OMPD_SALT1 Outer membrane porin protein OmpD; Xh	Xh	0		4	FALSE	T
	Hafnia paralvei ASF−7_1__3_partial-cat_5_65	Hafnia paralvei ASF−7	Hafnia paralvei ASF−7_1__3_partial-cat_5	65	54118	55311	1	C	K00813	aspartate aminotransferase [EC:2.6.1.1]														Aminotransferase class I and II [PF00155.27]								0		4	FALSE	MKT
	Hafnia paralvei ASF−7_1__3_partial-cat_5_66	Hafnia paralvei ASF−7	Hafnia paralvei ASF−7_1__3_partial-cat_5	66	55378	56025	-1	C	K01069	hydroxyacylglutathione hydrolase [EC:3.1.2.6]														Metallo-beta-lactamase superfamily [PF00753.33]; Metallo-beta-lactamase superfamily [PF14597.12]; Beta-lactamase superfamily domain [PF12706.13]								0		4	FALSE	T
	Hafnia paralvei ASF−7_1__3_partial-cat_5_67	Hafnia paralvei ASF−7	Hafnia paralvei ASF−7_1__3_partial-cat_5	67	56141	56689	-1	D									MER0502116	M15X	MER0502116 - family M15 non-peptidase homologues (Edwardsiella tarda) [M15.UNW]#M15X#{peptidase unit: 47-182}~source YP_007629526~	FALSE	0.856	243	2.127e-72	Bacterial protein of unknown function (DUF882) [PF05951.18]; Peptidase M15 [PF08291.16]								0		4	FALSE	T
	Hafnia paralvei ASF−7_1__3_partial-cat_5_68	Hafnia paralvei ASF−7	Hafnia paralvei ASF−7_1__3_partial-cat_5	68	56867	58693	-1	C	K21470	L,D-transpeptidase YcbB														L,D-transpeptidase catalytic domain [PF03734.19]; Scaffold domain [PF20142.4]								0		4	FALSE	T
	Hafnia paralvei ASF−7_1__3_partial-cat_5_69	Hafnia paralvei ASF−7	Hafnia paralvei ASF−7_1__3_partial-cat_5	69	58924	63378	-1	C	K03632	chromosome partition protein MukB							MER0471503	M17	MER0471503 - PepA aminopeptidase (Vibrio parahaemolyticus) [M17.003]#M17#{peptidase unit: 1-208}~source ZP_01993918~	FALSE	0.564	101	1.105e-19	MukB N-terminal [PF04310.18]; MukB hinge domain [PF16330.10]; P-loop containing region of AAA domain [PF13555.12]								0		4	FALSE	MT
	Hafnia paralvei ASF−7_1__3_partial-cat_5_70	Hafnia paralvei ASF−7	Hafnia paralvei ASF−7_1__3_partial-cat_5	70	63375	64103	-1	C	K03804	chromosome partition protein MukE														MukE-like family [PF04288.19]; Condensin complex protein MksE [PF21980.2]								0		4	FALSE	T
	Hafnia paralvei ASF−7_1__3_partial-cat_5_71	Hafnia paralvei ASF−7	Hafnia paralvei ASF−7_1__3_partial-cat_5	71	64084	65406	-1	C	K03633	chromosome partition protein MukF														MukF C-terminal domain [PF17193.9]; MukF middle domain [PF17192.9]; MukF winged-helix domain [PF03882.20]								0		4	FALSE	T
	Hafnia paralvei ASF−7_1__3_partial-cat_5_72	Hafnia paralvei ASF−7	Hafnia paralvei ASF−7_1__3_partial-cat_5	72	65403	66200	-1	C	K06219	tRNA 5-carboxymethoxyuridine methyltransferase [EC:2.1.1.-]														Methyltransferase domain [PF13847.12]; Methyltransferase domain [PF08241.18]; ubiE/COQ5 methyltransferase family [PF01209.24]; Tellurite resistance protein TehB [PF03848.20]; Nodulation protein S (NodS) [PF05401.17]								0		4	FALSE	T
	Hafnia paralvei ASF−7_1__3_partial-cat_5_73	Hafnia paralvei ASF−7	Hafnia paralvei ASF−7_1__3_partial-cat_5	73	66364	67134	1	D																DUF218 domain [PF02698.23]								0		4	FALSE	T
	Hafnia paralvei ASF−7_1__3_partial-cat_5_74	Hafnia paralvei ASF−7	Hafnia paralvei ASF−7_1__3_partial-cat_5	74	67131	67394	1	E																								0		4	FALSE	T
	Hafnia paralvei ASF−7_1__3_partial-cat_5_75	Hafnia paralvei ASF−7	Hafnia paralvei ASF−7_1__3_partial-cat_5	75	67409	68776	-1	C	K18456	8-oxoguanine deaminase [EC:3.5.4.32]							MER0043743	M38	MER0043743 - family M38 non-peptidase homologues (Pseudomonas putida) [M38.UNW]#M38#{peptidase unit: 38-398}~source I3UNB6~	TRUE	0.775	571	1.655e-180	Amidohydrolase family [PF01979.26]; Amidohydrolase family [PF07969.17]								0		4	FALSE	MKPT
	Hafnia paralvei ASF−7_1__3_partial-cat_5_76	Hafnia paralvei ASF−7	Hafnia paralvei ASF−7_1__3_partial-cat_5	76	68751	70247	-1	C	K24206	uric acid transporter														Permease family [PF00860.26]								0		4	FALSE	T
	Hafnia paralvei ASF−7_1__3_partial-cat_5_77	Hafnia paralvei ASF−7	Hafnia paralvei ASF−7_1__3_partial-cat_5	77	70342	71757	-1	C	K24206	uric acid transporter														Permease family [PF00860.26]								0		4	FALSE	T
	Hafnia paralvei ASF−7_1__3_partial-cat_5_78	Hafnia paralvei ASF−7	Hafnia paralvei ASF−7_1__3_partial-cat_5	78	72206	73123	-1	D																Fructosamine kinase [PF03881.20]								0		4	FALSE	T
	Hafnia paralvei ASF−7_1__3_partial-cat_5_79	Hafnia paralvei ASF−7	Hafnia paralvei ASF−7_1__3_partial-cat_5	79	73254	73811	-1	C	K00979	3-deoxy-manno-octulosonate cytidylyltransferase (CMP-KDO synthetase) [EC:2.7.7.38]	YP_010803833.1	YP_010803833.1 3-deoxy-D-manno-octulosonate cytidylyltransferase [Fadolivirus algeromassiliense]	FALSE	0.288	74	4.463e-14								Cytidylyltransferase [PF02348.25]								0		4	FALSE	MKT
	Hafnia paralvei ASF−7_1__3_partial-cat_5_80	Hafnia paralvei ASF−7	Hafnia paralvei ASF−7_1__3_partial-cat_5	80	73808	74008	-1	D																Cytidylyltransferase [PF02348.25]; MobA-like NTP transferase domain [PF12804.13]								0		4	FALSE	MKT
	Hafnia paralvei ASF−7_1__3_partial-cat_5_81	Hafnia paralvei ASF−7	Hafnia paralvei ASF−7_1__3_partial-cat_5	81	74013	74189	-1	C	K09791	uncharacterized protein														Trm112p-like protein [PF03966.22]								0		4	FALSE	T
	Hafnia paralvei ASF−7_1__3_partial-cat_5_82	Hafnia paralvei ASF−7	Hafnia paralvei ASF−7_1__3_partial-cat_5	82	74635	77859	1	D																Molybdopterin cofactor-binding domain [PF02738.23]; FAD binding domain in molybdopterin dehydrogenase [PF00941.27]; Molybdopterin cofactor-binding domain [PF20256.3]; Aldehyde oxidase and xanthine dehydrogenase, a/b hammerhead domain [PF01315.27]; CO dehydrogenase flavoprotein C-terminal domain [PF03450.22]								0		4	FALSE	MKT
	Hafnia paralvei ASF−7_1__3_partial-cat_5_83	Hafnia paralvei ASF−7	Hafnia paralvei ASF−7_1__3_partial-cat_5	83	77869	78327	1	D																[2Fe-2S] binding domain [PF01799.25]; 2Fe-2S iron-sulfur cluster binding domain [PF00111.32]								0		4	FALSE	T
	Hafnia paralvei ASF−7_1__3_partial-cat_5_84	Hafnia paralvei ASF−7	Hafnia paralvei ASF−7_1__3_partial-cat_5	84	78253	78459	-1	E																								0		4	FALSE	T
	Hafnia paralvei ASF−7_1__3_partial-cat_5_85	Hafnia paralvei ASF−7	Hafnia paralvei ASF−7_1__3_partial-cat_5	85	78588	79835	-1	C	K09927	uncharacterized protein														DNA glycosylase AlkZ-like [PF06224.18]								0		4	FALSE	T
	Hafnia paralvei ASF−7_1__3_partial-cat_5_86	Hafnia paralvei ASF−7	Hafnia paralvei ASF−7_1__3_partial-cat_5	86	79975	80184	-1	D			YP_009909757.1	YP_009909757.1 cold shock protein [Escherichia phage 2H10]	FALSE	0.499	66	3.077e-13								'Cold-shock' DNA-binding domain [PF00313.28]					VOG44330	sp|Q9KSW4|CSPD_VIBCH Cold shock-like protein CspD; Xu	Xu	0		4	FALSE	T
	Hafnia paralvei ASF−7_1__3_partial-cat_5_87	Hafnia paralvei ASF−7	Hafnia paralvei ASF−7_1__3_partial-cat_5	87	80415	80624	-1	C	K03704	cold shock protein	YP_009909763.1	YP_009909763.1 cold shock protein [Escherichia phage 2H10]	FALSE	0.706	98	2.829e-24								'Cold-shock' DNA-binding domain [PF00313.28]					VOG44330	sp|Q9KSW4|CSPD_VIBCH Cold shock-like protein CspD; Xu	Xu	0		4	FALSE	T
	Hafnia paralvei ASF−7_1__3_partial-cat_5_88	Hafnia paralvei ASF−7	Hafnia paralvei ASF−7_1__3_partial-cat_5	88	80939	81925	-1	C	K00912	tetraacyldisaccharide 4'-kinase [EC:2.7.1.130]														Tetraacyldisaccharide-1-P 4'-kinase [PF02606.20]								0		4	FALSE	T
	Hafnia paralvei ASF−7_1__3_partial-cat_5_89	Hafnia paralvei ASF−7	Hafnia paralvei ASF−7_1__3_partial-cat_5	89	81922	83670	-1	C	K11085	ATP-binding cassette, subfamily B, bacterial MsbA [EC:7.5.2.6]	NP_046572.1	NP_046572.1 ABC transporter [Bacillus phage SPBc2]	FALSE	0.209	126	2.95e-28								ABC transporter [PF00005.33]; ABC transporter transmembrane region [PF00664.28]; RecF/RecN/SMC N terminal domain [PF02463.25]					VOG58622	REFSEQ ABC transporter; Xu	Xu	0		4	FALSE	T
	Hafnia paralvei ASF−7_1__3_partial-cat_5_90	Hafnia paralvei ASF−7	Hafnia paralvei ASF−7_1__3_partial-cat_5	90	83707	85980	-1	C	K02238	competence protein ComEC	YP_764493.1	YP_764493.1 MBL fold metallo-hydrolase [Geobacillus phage GBSV1]	FALSE	0.26	95	1.442e-18								Competence protein [PF03772.21]; Metallo-beta-lactamase superfamily [PF00753.33]					VOG11514	sp|P39695|COMEC_BACSU ComE operon protein 3; Xh	Xh	0		4	FALSE	T
	Hafnia paralvei ASF−7_1__3_partial-cat_5_91	Hafnia paralvei ASF−7	Hafnia paralvei ASF−7_1__3_partial-cat_5	91	86229	86513	-1	C	K05788	integration host factor subunit beta	NP_046614.1	NP_046614.1 DNA binding protein [Bacillus phage SPBc2]	FALSE	0.42	68	1.956e-13								Bacterial DNA-binding protein [PF00216.26]					VOG39447	sp|P0A3H0|DBH_GEOSE DNA-binding protein HU; Xr	Xr	0		4	FALSE	VT
	Hafnia paralvei ASF−7_1__3_partial-cat_5_92	Hafnia paralvei ASF−7	Hafnia paralvei ASF−7_1__3_partial-cat_5	92	86599	88278	-1	C	K02945	small subunit ribosomal protein S1														S1 RNA binding domain [PF00575.29]; RRP5 S1 domain [PF23459.1]; Spt6, S1/OB domain [PF21710.3]								0		4	FALSE	MTB
	Hafnia paralvei ASF−7_1__3_partial-cat_5_93	Hafnia paralvei ASF−7	Hafnia paralvei ASF−7_1__3_partial-cat_5	93	88500	89189	-1	C	K00945	CMP/dCMP kinase [EC:2.7.4.25]														Cytidylate kinase [PF02224.24]								0		4	FALSE	MKTB
	Hafnia paralvei ASF−7_1__3_partial-cat_5_94	Hafnia paralvei ASF−7	Hafnia paralvei ASF−7_1__3_partial-cat_5	94	89558	90838	-1	C	K00800	3-phosphoshikimate 1-carboxyvinyltransferase [EC:2.5.1.19]														EPSP synthase (3-phosphoshikimate 1-carboxyvinyltransferase) [PF00275.25]								0		4	FALSE	MTB
	Hafnia paralvei ASF−7_1__3_partial-cat_5_95	Hafnia paralvei ASF−7	Hafnia paralvei ASF−7_1__3_partial-cat_5	95	90993	92081	-1	C	K00831	phosphoserine aminotransferase [EC:2.6.1.52]	YP_010783268.1	YP_010783268.1 phosphoserine aminotransferase [Tetraselmis virus 1]	FALSE	0.425	273	1.206e-79																0		4	FALSE	MTB
	Hafnia paralvei ASF−7_1__3_partial-cat_5_96	Hafnia paralvei ASF−7	Hafnia paralvei ASF−7_1__3_partial-cat_5	96	92394	93086	-1	D																YetF C-terminal domain [PF04239.17]; YetF N-terminal transmembrane domain [PF20730.2]								0		4	FALSE	T
	Hafnia paralvei ASF−7_1__3_partial-cat_5_97	Hafnia paralvei ASF−7	Hafnia paralvei ASF−7_1__3_partial-cat_5	97	93181	94227	-1	C	K01424	L-asparaginase [EC:3.5.1.1]														Asparaginase, N-terminal [PF00710.25]; Glutaminase/Asparaginase C-terminal domain [PF17763.6]								0		4	FALSE	T
	Hafnia paralvei ASF−7_1__3_partial-cat_5_98	Hafnia paralvei ASF−7	Hafnia paralvei ASF−7_1__3_partial-cat_5	98	94339	96132	1	C	K09136	ribosomal protein S12 methylthiotransferase accessory factor														YcaO cyclodehydratase C-terminal domain [PF18381.7]; YcaO cyclodehydratase, ATP-ad Mg2+-binding [PF02624.21]								0		4	FALSE	T
	Hafnia paralvei ASF−7_1__3_partial-cat_5_99	Hafnia paralvei ASF−7	Hafnia paralvei ASF−7_1__3_partial-cat_5	99	96675	97532	1	C	K06212	formate transporter														Formate/nitrite transporter [PF01226.23]								0		4	FALSE	T
	Hafnia paralvei ASF−7_1__3_partial-cat_5_100	Hafnia paralvei ASF−7	Hafnia paralvei ASF−7_1__3_partial-cat_5	100	97595	99877	1	C	K00656	formate C-acetyltransferase [EC:2.3.1.54]	YP_010783456.1	YP_010783456.1 pyruvate formate-lyase [Tetraselmis virus 1]	TRUE	0.434	563	4.71e-173								Pyruvate formate lyase-like [PF02901.20]; Glycine radical [PF01228.26]					VOG50688	sp|P13316|GRCA_BPT4 Autonomous glycyl radical cofactor; Xh	Xh	0		4	FALSE	MT
	Hafnia paralvei ASF−7_1__3_partial-cat_5_101	Hafnia paralvei ASF−7	Hafnia paralvei ASF−7_1__3_partial-cat_5	101	100163	100903	1	C	K04069	pyruvate formate lyase activating enzyme [EC:1.97.1.4]	YP_010783484.1	YP_010783484.1 pyruvate formate-lyase 1-activating enzyme [Tetraselmis virus 1]	FALSE	0.279	100	3.578e-22								Radical SAM superfamily [PF04055.27]; 4Fe-4S single cluster domain [PF13353.11]								1		4	FALSE	MT
	Hafnia paralvei ASF−7_1__3_partial-cat_5_102	Hafnia paralvei ASF−7	Hafnia paralvei ASF−7_1__3_partial-cat_5	102	101573	102028	1	E																								0		4	FALSE	TF
	Hafnia paralvei ASF−7_1__3_partial-cat_5_103	Hafnia paralvei ASF−7	Hafnia paralvei ASF−7_1__3_partial-cat_5	103	102099	103277	-1	C	K08219	MFS transporter, UMF2 family, putative MFS family transporter protein														Uncharacterised MFS-type transporter YbfB [PF06779.20]; Sugar (and other) transporter [PF00083.30]								0		4	FALSE	TF
	Hafnia paralvei ASF−7_1__3_partial-cat_5_104	Hafnia paralvei ASF−7	Hafnia paralvei ASF−7_1__3_partial-cat_5	104	103355	103942	-1	D			YP_009624973.1	YP_009624973.1 ferredoxin [Escherichia phage RCS47]	FALSE	0.364	110	2.292e-26								4Fe-4S dicluster domain [PF12838.12]; 4Fe-4S dicluster domain [PF13187.11]; LdpA Fe-S cluster-binding domain [PF25160.1]; 4Fe-4S dicluster domain [PF14697.11]; 4Fe-4S dicluster domain [PF13237.11]; 4Fe-4S dicluster domain [PF13247.11]								0		4	FALSE	TF
	Hafnia paralvei ASF−7_1__3_partial-cat_5_105	Hafnia paralvei ASF−7	Hafnia paralvei ASF−7_1__3_partial-cat_5	105	103942	104556	-1	C	K23349	putative dimethyl sulfoxide reductase chaperone	YP_009624972.1	YP_009624972.1 Tat proofreading chaperone DmsD [Escherichia phage RCS47]	FALSE	0.397	134	2.231e-34								Nitrate reductase delta subunit [PF02613.20]								0		4	FALSE	TF
	Hafnia paralvei ASF−7_1__3_partial-cat_5_106	Hafnia paralvei ASF−7	Hafnia paralvei ASF−7_1__3_partial-cat_5	106	104670	105530	-1	C	K07308	anaerobic dimethyl sulfoxide reductase subunit C	YP_009624971.1	YP_009624971.1 dimethyl sulfoxide reductase anchor subunit [Escherichia phage RCS47]	FALSE	0.308	130	1.028e-31								DMSO reductase anchor subunit (DmsC) [PF04976.17]								0		4	FALSE	TF
	Hafnia paralvei ASF−7_1__3_partial-cat_5_107	Hafnia paralvei ASF−7	Hafnia paralvei ASF−7_1__3_partial-cat_5	107	105532	105783	-1	D			YP_009624970.1	YP_009624970.1 ferredoxin [Escherichia phage RCS47]	FALSE	0.651	109	4.139e-28								4Fe-4S dicluster domain [PF13247.11]								0		4	FALSE	TF
	Hafnia paralvei ASF−7_1__4_partial-cat_5_1	Hafnia paralvei ASF−7	Hafnia paralvei ASF−7_1__4_partial-cat_5	1	1	747	1	D			YP_009909927.1	YP_009909927.1 AraC family transcriptional regulator [Escherichia phage ev099]	FALSE	0.384	86	2.292e-17								Helix-turn-helix domain [PF12833.13]					VOG37736	sp|P63203|GADW_SHIFL HTH-type transcriptional regulator GadW; Xu	Xu	0		5	FALSE	F
	Hafnia paralvei ASF−7_1__4_partial-cat_5_2	Hafnia paralvei ASF−7	Hafnia paralvei ASF−7_1__4_partial-cat_5	2	1017	1550	1	C	K12262	superoxide oxidase [EC:1.10.3.17]														Prokaryotic cytochrome b561 [PF01292.26]								0		4	FALSE	F
	Hafnia paralvei ASF−7_1__4_partial-cat_5_3	Hafnia paralvei ASF−7	Hafnia paralvei ASF−7_1__4_partial-cat_5	3	2310	2498	1	E																								0		4	FALSE	F
	Hafnia paralvei ASF−7_1__4_partial-cat_5_4	Hafnia paralvei ASF−7	Hafnia paralvei ASF−7_1__4_partial-cat_5	4	2780	3535	-1	D			YP_006906669.1	YP_006906669.1 DUF2971 domain-containing protein [Salmonella phage SSU5]	FALSE	0.511	241	1.189e-70								Protein of unknown function (DUF2971) [PF11185.13]								0		4	FALSE	F
	Hafnia paralvei ASF−7_1__4_partial-cat_5_5	Hafnia paralvei ASF−7	Hafnia paralvei ASF−7_1__4_partial-cat_5	5	4113	5171	1	C	K07816	GTP pyrophosphokinase [EC:2.7.6.5]														Region found in RelA / SpoT proteins [PF04607.23]								0		4	FALSE	F
	Hafnia paralvei ASF−7_1__4_partial-cat_5_6	Hafnia paralvei ASF−7	Hafnia paralvei ASF−7_1__4_partial-cat_5	6	5401	6669	-1	C	K03502	DNA polymerase V	YP_010675378.1	YP_010675378.1 hypothetical protein PQD12_gp30 [Enterobacter phage vB_EclS_CobraSix]	FALSE	0.707	595	1.065e-189								impB/mucB/samB family [PF00817.25]; Domain of unknown function (DUF4113) [PF13438.11]					VOG02424	sp|P04152|UMUC_ECOLI Protein UmuC; Xh	Xh	0		4	FALSE
	Hafnia paralvei ASF−7_1__4_partial-cat_5_7	Hafnia paralvei ASF−7	Hafnia paralvei ASF−7_1__4_partial-cat_5	7	6669	6989	-1	C	K03503	DNA polymerase V [EC:3.4.21.-]	YP_007238155.1	YP_007238155.1 UmuD-like protein [Cronobacter phage ENT39118]	FALSE	0.618	107	1.11e-26	MER1040853	S24	MER1040853 - family S24 unassigned peptidases (Hafnia paralvei) [S24.UPW]#S24#{peptidase unit: 25-136}~source A0A0B8ZWX6~	FALSE	0.871	162	1.531e-45	Peptidase S24-like [PF00717.28]					VOG04527	sp|P0AG11|UMUD_ECOLI Protein UmuD; Xh	Xh	0		4	FALSE	P
	Hafnia paralvei ASF−7_1__4_partial-cat_5_8	Hafnia paralvei ASF−7	Hafnia paralvei ASF−7_1__4_partial-cat_5	8	7201	7911	1	E																								0		4	FALSE
	Hafnia paralvei ASF−7_1__4_partial-cat_5_9	Hafnia paralvei ASF−7	Hafnia paralvei ASF−7_1__4_partial-cat_5	9	7952	8428	-1	D			YP_009191753.1	YP_009191753.1 Rz-like spanin [Salmonella phage SEN5]	FALSE	0.307	66	1.349e-11								Protein of unknown function (DUF2514) [PF10721.14]					VOG38135	sp|O64363|VG55_BPN15 Protein gp55; Xu	Xu	0		4	FALSE
	Hafnia paralvei ASF−7_1__4_partial-cat_5_10	Hafnia paralvei ASF−7	Hafnia paralvei ASF−7_1__4_partial-cat_5	10	8456	8689	-1	E																								0		4	FALSE
	Hafnia paralvei ASF−7_1__4_partial-cat_5_11	Hafnia paralvei ASF−7	Hafnia paralvei ASF−7_1__4_partial-cat_5	11	8837	9202	-1	D			YP_001700558.1	YP_001700558.1 hypothetical protein STM0906.1n.Fels1 [Salmonella phage Fels-1]	FALSE	0.56	128	8.377e-34								YcgJ protein [PF05666.17]								0		4	FALSE
	Hafnia paralvei ASF−7_1__4_partial-cat_5_12	Hafnia paralvei ASF−7	Hafnia paralvei ASF−7_1__4_partial-cat_5	12	9761	10252	-1	E																								0		4	FALSE
	Hafnia paralvei ASF−7_1__4_partial-cat_5_13	Hafnia paralvei ASF−7	Hafnia paralvei ASF−7_1__4_partial-cat_5	13	10245	11255	-1	D			YP_010664401.1	YP_010664401.1 integrase [Yersinia phage vB_YenM_31.17]	TRUE	0.665	451	9.661e-142								Phage integrase, N-terminal domain [PF24624.1]; Phage integrase family [PF00589.27]					VOG57177	sp|P22877|INTR_SACER Integrase; XhXr	Xr;Xh	0		4	FALSE	V
	Hafnia paralvei ASF−7_1__4_partial-cat_5_14	Hafnia paralvei ASF−7	Hafnia paralvei ASF−7_1__4_partial-cat_5	14	11609	12559	-1	E																								0		4	FALSE
	Hafnia paralvei ASF−7_1__4_partial-cat_5_15	Hafnia paralvei ASF−7	Hafnia paralvei ASF−7_1__4_partial-cat_5	15	12559	13596	-1	E																								0		4	FALSE
	Hafnia paralvei ASF−7_1__4_partial-cat_5_16	Hafnia paralvei ASF−7	Hafnia paralvei ASF−7_1__4_partial-cat_5	16	13608	14177	-1	D			YP_010664404.1	YP_010664404.1 transcriptional repressor [Yersinia phage vB_YenM_31.17]	FALSE	0.447	150	4.412e-40								Bacteriophage CI repressor helix-turn-helix domain [PF07022.19]; Bacteriophage CI repressor C-terminal domain [PF16452.10]								0		4	FALSE
	Hafnia paralvei ASF−7_1__4_partial-cat_5_17	Hafnia paralvei ASF−7	Hafnia paralvei ASF−7_1__4_partial-cat_5	17	14546	15073	1	D			YP_010664406.1	YP_010664406.1 CII-like transcriptional activator [Yersinia phage vB_YenM_31.17]	FALSE	0.445	139	8.92e-37								Phage regulatory protein CII (CP76) [PF06892.16]					VOG20989	sp|P21316|YR7B_ECOLX Protein ORFb in retron Ec67; Xu	Xu	0		4	FALSE
	Hafnia paralvei ASF−7_1__4_partial-cat_5_18	Hafnia paralvei ASF−7	Hafnia paralvei ASF−7_1__4_partial-cat_5	18	15076	15534	-1	E																								0		4	FALSE
	Hafnia paralvei ASF−7_1__4_partial-cat_5_19	Hafnia paralvei ASF−7	Hafnia paralvei ASF−7_1__4_partial-cat_5	19	15736	15912	1	E																								0		4	FALSE
	Hafnia paralvei ASF−7_1__4_partial-cat_5_20	Hafnia paralvei ASF−7	Hafnia paralvei ASF−7_1__4_partial-cat_5	20	15909	16418	1	E			YP_009207661.1	YP_009207661.1 replication gene B protein [Escherichia phage pro147]	FALSE	0.608	185	1.285e-52													VOG50640	sp|P07696|VPB_BPP2 Replication gene B protein; XhXr	Xr;Xh	0		4	FALSE	V
	Hafnia paralvei ASF−7_1__4_partial-cat_5_21	Hafnia paralvei ASF−7	Hafnia paralvei ASF−7_1__4_partial-cat_5	21	16488	16706	1	D			NP_052285.1	NP_052285.1 DksA-like zinc-finger protein [Escherichia phage 186]	FALSE	0.606	85	6.142e-20								Prokaryotic dksA/traR C4-type zinc finger [PF01258.23]					VOG01442	sp|P41039|YBII_ECOLI Uncharacterized protein YbiI; Xu	Xu	0		4	FALSE
	Hafnia paralvei ASF−7_1__4_partial-cat_5_22	Hafnia paralvei ASF−7	Hafnia paralvei ASF−7_1__4_partial-cat_5	22	16703	18982	1	D			YP_008239594.1	YP_008239594.1 nicking at origin of replication [Salmonella phage FSLSP004]	TRUE	0.63	917	6.727e-295								Bacteriophage replication gene A protein (GPA) [PF05840.19]					VOG56019	sp|Q06419|VPA_BPP2 Replication gene A protein; XhXr	Xr;Xh	0		4	FALSE	V
	Hafnia paralvei ASF−7_1__4_partial-cat_5_23	Hafnia paralvei ASF−7	Hafnia paralvei ASF−7_1__4_partial-cat_5	23	19102	19287	1	E																					VOG04230	REFSEQ hypothetical protein; Xu	Xu	0		4	FALSE
	Hafnia paralvei ASF−7_1__4_partial-cat_5_24	Hafnia paralvei ASF−7	Hafnia paralvei ASF−7_1__4_partial-cat_5	24	19406	20281	1	D																SET and RING associated domain [PF18491.7]; Restriction endonuclease PvuRts1 I-like, N-terminal [PF21598.3]								0		4	FALSE
	Hafnia paralvei ASF−7_1__4_partial-cat_5_25	Hafnia paralvei ASF−7	Hafnia paralvei ASF−7_1__4_partial-cat_5	25	20605	21633	-1	D			YP_010664416.1	YP_010664416.1 portal protein [Yersinia phage vB_YenM_31.17]	TRUE	0.803	563	2.544e-180								Phage portal protein [PF04860.17]					VOG49953	sp|Q6QGD5|PORTL_BPT5 Portal protein; XhXpXrXs	Xr;Xs;Xh;Xp	0		4	FALSE	V
	Hafnia paralvei ASF−7_1__4_partial-cat_5_26	Hafnia paralvei ASF−7	Hafnia paralvei ASF−7_1__4_partial-cat_5	26	21633	23402	-1	D			NP_052251.1	NP_052251.1 terminase large subunit [Escherichia phage 186]	TRUE	0.802	969	0								Terminase RNaseH-like domain [PF17289.8]; Putative ATPase subunit of terminase (gpP-like) [PF06056.18]; Terminase large subunit, T4likevirus-type, N-terminal [PF03237.21]					VOG00717	sp|P25479|VPP_BPP2 Terminase, ATPase subunit; XhXr	Xr;Xh	0		4	FALSE	V
	Hafnia paralvei ASF−7_1__4_partial-cat_5_27	Hafnia paralvei ASF−7	Hafnia paralvei ASF−7_1__4_partial-cat_5	27	23545	24390	1	D			NP_052252.1	NP_052252.1 head scaffolding protein [Escherichia phage 186]	TRUE	0.662	375	2.82e-116	MER0151042	S73	MER0151042 - gpO peptidase (Enterobacteria phage P2) (Enterobacter cancerogenus) [S73.001]#S73#{peptidase unit: 1-284}~source ZP_03282827~	TRUE	0.703	402	1.771e-125	Phage capsid scaffolding protein (GPO) serine peptidase [PF05929.16]					VOG50598	sp|P25478|SCAF_BPP2 Capsid assembly scaffolding protein; XhXs	Xh;Xs	0		4	FALSE	VP
	Hafnia paralvei ASF−7_1__4_partial-cat_5_28	Hafnia paralvei ASF−7	Hafnia paralvei ASF−7_1__4_partial-cat_5	28	24438	25511	1	D			YP_010107737.1	YP_010107737.1 major capsid protein, P2 family [Yersinia phage vB_YpM_22]	TRUE	0.748	543	4.735e-173								Phage major capsid protein, P2 family [PF05125.18]					VOG22682	sp|P25477|CAPSD_BPP2 Capsid proteins; XhXs	Xh;Xs	0		4	FALSE	V
	Hafnia paralvei ASF−7_1__4_partial-cat_5_29	Hafnia paralvei ASF−7	Hafnia paralvei ASF−7_1__4_partial-cat_5	29	25514	26170	1	D			YP_009790835.1	YP_009790835.1 terminase small subunit [Erwinia phage EtG]	FALSE	0.672	283	1.275e-85								Phage small terminase subunit [PF05944.17]					VOG39247	sp|P25476|VPM_BPP2 Terminase, endonuclease subunit; Xr	Xr	0		4	FALSE	V
	Hafnia paralvei ASF−7_1__4_partial-cat_5_30	Hafnia paralvei ASF−7	Hafnia paralvei ASF−7_1__4_partial-cat_5	30	26264	26749	1	D			YP_009591434.1	YP_009591434.1 head-tail adaptor Ad1 [Escherichia phage P2]	FALSE	0.682	216	1.859e-63								Phage head completion protein (GPL) [PF05926.16]					VOG39457	sp|P25475|VPL_BPP2 Head completion/stabilization protein; Xu	Xu	0		4	FALSE
	Hafnia paralvei ASF−7_1__4_partial-cat_5_31	Hafnia paralvei ASF−7	Hafnia paralvei ASF−7_1__4_partial-cat_5	31	26749	26952	1	D			YP_009790837.1	YP_009790837.1 baseplate hub [Erwinia phage EtG]	FALSE	0.781	109	1.888e-28								Phage Tail Protein X [PF05489.18]					VOG49596	sp|P51772|BPX_BPP2 Baseplate protein X; XhXs	Xh;Xs	0		4	FALSE	V
	Hafnia paralvei ASF−7_1__4_partial-cat_5_32	Hafnia paralvei ASF−7	Hafnia paralvei ASF−7_1__4_partial-cat_5	32	26956	27252	1	D			YP_010664069.1	YP_010664069.1 holin [Salmonella phage BIS20]	FALSE	0.688	136	5.185e-37								Phage holin family 2 [PF04550.17]					VOG42038	sp|P51773|HOLIN_BPP2 Holin; XhXp	Xh;Xp	0		4	FALSE
	Hafnia paralvei ASF−7_1__4_partial-cat_5_33	Hafnia paralvei ASF−7	Hafnia paralvei ASF−7_1__4_partial-cat_5	33	27252	27752	1	D			YP_009882572.1	YP_009882572.1 endolysin [Klebsiella phage ST147-VIM1phi7.1]	FALSE	0.825	278	7.151e-85									GH104	GH104 peptidoglycan lytic transglycosylase (EC 3.2.1.-)	4.2.2.n1	GH104.hmm	VOG11947	sp|P03706|ENLYS_LAMBD Endolysin; XhXp	Xh;Xp	0		4	FALSE
	Hafnia paralvei ASF−7_1__4_partial-cat_5_34	Hafnia paralvei ASF−7	Hafnia paralvei ASF−7_1__4_partial-cat_5	34	27749	28189	1	E			YP_010664071.1	YP_010664071.1 Rz-like spanin [Salmonella phage BIS20]	FALSE	0.436	109	9.246e-27													VOG68860	sp|P51770|SPAN1_BPP2 Probable spanin, inner membrane subunit; XhXp	Xh;Xp	0		4	FALSE
	Hafnia paralvei ASF−7_1__4_partial-cat_5_35	Hafnia paralvei ASF−7	Hafnia paralvei ASF−7_1__4_partial-cat_5	35	28270	28737	1	D			NP_046768.1	NP_046768.1 tail terminator [Bacteriophage P2]	FALSE	0.723	228	5.808e-68								P2 phage tail completion protein R (GpR) [PF06891.17]					VOG22518	sp|P36933|VPR_BPP2 Tail completion protein R; Xu	Xu	0		4	FALSE
	Hafnia paralvei ASF−7_1__4_partial-cat_5_36	Hafnia paralvei ASF−7	Hafnia paralvei ASF−7_1__4_partial-cat_5	36	28730	29179	1	D			NP_052262.1	NP_052262.1 virion morphogenesis protein [Escherichia phage 186]	FALSE	0.69	199	4.473e-58								Phage virion morphogenesis family [PF05069.18]					VOG55486	sp|P36934|VPS_BPP2 Tail completion protein S; Xu	Xu	0		4	FALSE
	Hafnia paralvei ASF−7_1__4_partial-cat_5_37	Hafnia paralvei ASF−7	Hafnia paralvei ASF−7_1__4_partial-cat_5	37	29365	30789	1	E																								0		4	FALSE
	Hafnia paralvei ASF−7_1__4_partial-cat_5_38	Hafnia paralvei ASF−7	Hafnia paralvei ASF−7_1__4_partial-cat_5	38	30983	31378	-1	E																								0		4	FALSE
	Hafnia paralvei ASF−7_1__4_partial-cat_5_39	Hafnia paralvei ASF−7	Hafnia paralvei ASF−7_1__4_partial-cat_5	39	31544	31741	-1	E																								0		4	FALSE
	Hafnia paralvei ASF−7_1__4_partial-cat_5_40	Hafnia paralvei ASF−7	Hafnia paralvei ASF−7_1__4_partial-cat_5	40	32013	32651	1	D			NP_958070.1	NP_958070.1 baseplate assembly protein [Salmonella phage PSP3]	FALSE	0.716	309	9.013e-95								Phage spike trimer [PF18715.7]; Type VI secretion system/phage-baseplate injector OB domain [PF04717.18]					VOG30526	sp|P31340|SPIKE_BPP2 Spike protein; XhXpXs	Xs;Xh;Xp	0		4	FALSE	V
	Hafnia paralvei ASF−7_1__4_partial-cat_5_41	Hafnia paralvei ASF−7	Hafnia paralvei ASF−7_1__4_partial-cat_5	41	32648	32995	1	C	K06903	Bacteriophage baseplate protein W	YP_007238015.1	YP_007238015.1 baseplate wedge subunit [Erwinia phage ENT90]	FALSE	0.723	169	4.621e-48								Baseplate wedge protein gp25 [PF04965.19]					VOG52065	sp|P09425|BP25_BPT4 Baseplate wedge protein gp25; XhXs	Xh;Xs	0		4	FALSE	V
	Hafnia paralvei ASF−7_1__4_partial-cat_5_42	Hafnia paralvei ASF−7	Hafnia paralvei ASF−7_1__4_partial-cat_5	42	32999	33907	1	D			YP_009325370.1	YP_009325370.1 baseplate protein [Salmonella phage SEN1]	TRUE	0.767	473	4.645e-150								Baseplate J-like protein [PF04865.19]					VOG31678	sp|P51767|BPJ_BPP2 Baseplate protein J; XhXs	Xh;Xs	0		4	FALSE	V
	Hafnia paralvei ASF−7_1__4_partial-cat_5_43	Hafnia paralvei ASF−7	Hafnia paralvei ASF−7_1__4_partial-cat_5	43	33900	34439	1	D			YP_010664078.1	YP_010664078.1 baseplate protein [Salmonella phage BIS20]	FALSE	0.855	314	4.459e-97								Phage tail protein (Tail_P2_I) [PF09684.15]					VOG55743	sp|P26701|BPI_BPP2 Baseplate protein I; XhXs	Xh;Xs	0		4	FALSE	V
	Hafnia paralvei ASF−7_1__4_partial-cat_5_44	Hafnia paralvei ASF−7	Hafnia paralvei ASF−7_1__4_partial-cat_5	44	34444	36153	1	D			YP_010768516.1	YP_010768516.1 Phage tail fiber repeat protein [Salmonella phage STYP1]	TRUE	0.592	459	2.478e-140								Phage tail-collar fibre protein, N-terminal [PF12571.13]; Phage tail fibre repeat [PF03406.18]					VOG20344	sp|O21886|RBP_BPLSK Receptor binding protein; XpXs	Xs;Xp	0		4	FALSE	V
	Hafnia paralvei ASF−7_1__4_partial-cat_5_45	Hafnia paralvei ASF−7	Hafnia paralvei ASF−7_1__4_partial-cat_5	45	36161	36556	1	D			YP_009914615.1	YP_009914615.1 tail fiber assembly [Escherichia phage vB_EcoM-Ro157c2YLVW]	FALSE	0.589	74	1.035e-14								Caudovirales tail fibre assembly protein, lambda gpK [PF02413.22]					VOG39298	sp|P03740|TFA_LAMBD Tail fiber assembly protein; Xs	Xs	0		4	FALSE	V
	Hafnia paralvei ASF−7_1__4_partial-cat_5_46	Hafnia paralvei ASF−7	Hafnia paralvei ASF−7_1__4_partial-cat_5	46	36694	37881	1	C	K06907	Bacteriophage tail sheath protein	YP_009790854.1	YP_009790854.1 tail sheath protein [Erwinia phage EtG]	TRUE	0.819	667	3.042e-215								Phage tail sheath C-terminal domain [PF17482.7]; Phage tail sheath protein subtilisin-like domain [PF04984.19]					VOG36013	sp|Q02TE1|Y807_PSEAB Putative prophage major tail sheath protein; Xh	Xh	0		4	FALSE
	Hafnia paralvei ASF−7_1__4_partial-cat_5_47	Hafnia paralvei ASF−7	Hafnia paralvei ASF−7_1__4_partial-cat_5	47	37894	38412	1	C	K06908	Bacteriophage tail tube protein	YP_010664082.1	YP_010664082.1 head closure [Salmonella phage BIS20]	FALSE	0.849	304	6.238e-94								Phage tail tube protein FII [PF04985.20]					VOG40190	sp|P22502|TUBE_BPP2 Tail tube protein; XhXpXrXs	Xr;Xs;Xh;Xp	0		4	FALSE	V
	Hafnia paralvei ASF−7_1__4_partial-cat_5_48	Hafnia paralvei ASF−7	Hafnia paralvei ASF−7_1__4_partial-cat_5	48	38472	38783	1	D			YP_009877192.1	YP_009877192.1 tail protein [Peduovirus P22H1]	FALSE	0.725	131	2.925e-35								Phage tail assembly chaperone proteins, E, or 41 or 14 [PF10109.15]					VOG45789	sp|O64312|TAPFS_BPP2 Tail assembly protein E'; XhXrXs	Xr;Xh;Xs	0		4	FALSE	V
	Hafnia paralvei ASF−7_1__4_partial-cat_5_49	Hafnia paralvei ASF−7	Hafnia paralvei ASF−7_1__4_partial-cat_5	49	38940	41384	1	D			YP_008239580.1	YP_008239580.1 tail length tape measure protein [Salmonella phage FSLSP004]	TRUE	0.656	1056	0								Phage-related minor tail protein [PF10145.14]					VOG66598	REFSEQ tail length tape measure protein; Xu	Xu	0		4	FALSE
	Hafnia paralvei ASF−7_1__4_partial-cat_5_50	Hafnia paralvei ASF−7	Hafnia paralvei ASF−7_1__4_partial-cat_5	50	41397	41882	1	C	K06906	phage tail protein	YP_010664257.1	YP_010664257.1 tail protein [Yersinia phage vB_YenM_201.16]	FALSE	0.694	226	5.086e-67								Phage P2 GpU [PF06995.16]					VOG10302	sp|B0ZSH1|TMP_BPHA1 Probable tape measure protein; Xs	Xs	0		4	FALSE	V
	Hafnia paralvei ASF−7_1__4_partial-cat_5_51	Hafnia paralvei ASF−7	Hafnia paralvei ASF−7_1__4_partial-cat_5	51	41879	43045	1	C	K06905	Bacteriophage probable baseplate hub protein	YP_010664086.1	YP_010664086.1 tail protein [Salmonella phage BIS20]	TRUE	0.732	568	4.626e-181								Phage tail baseplate hub (GPD) [PF05954.17]					VOG38362	sp|P10312|BPD_BPP2 Probable baseplate hub protein; XhXs	Xh;Xs	0		4	FALSE	V
	Hafnia paralvei ASF−7_1__4_partial-cat_5_52	Hafnia paralvei ASF−7	Hafnia paralvei ASF−7_1__4_partial-cat_5	52	43167	43385	1	D			YP_009882593.1	YP_009882593.1 transcriptional regulator [Klebsiella phage ST147-VIM1phi7.1]	FALSE	0.82	124	1.955e-33								Ogr/Delta-like zinc finger [PF04606.18]; Phage polarity suppression protein (Psu) [PF07455.17]					VOG39633	sp|P08711|VPB_BP186 Late control gene B protein; Xh	Xh	0		4	FALSE
	Hafnia paralvei ASF−7_1__4_partial-cat_5_53	Hafnia paralvei ASF−7	Hafnia paralvei ASF−7_1__4_partial-cat_5	53	44099	44647	-1	C	K00995	CDP-diacylglycerol---glycerol-3-phosphate 3-phosphatidyltransferase [EC:2.7.8.5]														CDP-alcohol phosphatidyltransferase [PF01066.26]								0		4	FALSE	MK
	Hafnia paralvei ASF−7_1__4_partial-cat_5_54	Hafnia paralvei ASF−7	Hafnia paralvei ASF−7_1__4_partial-cat_5	54	44705	46558	-1	C	K03703	excinuclease ABC subunit C														UvrC RNAse H endonuclease domain [PF08459.17]; UvrC Ribonuclease H-like domain [PF22920.2]; GIY-YIG catalytic domain [PF01541.30]; Helix-hairpin-helix motif [PF12826.13]; Helix-hairpin-helix domain [PF14520.12]								0		4	FALSE
	Hafnia paralvei ASF−7_1__4_partial-cat_5_55	Hafnia paralvei ASF−7	Hafnia paralvei ASF−7_1__4_partial-cat_5	55	46530	47186	-1	C	K07689	two-component system, NarL family, invasion response regulator UvrY														Response regulator receiver domain [PF00072.30]; Bacterial regulatory proteins, luxR family [PF00196.25]								0		4	FALSE
	Hafnia paralvei ASF−7_1__4_partial-cat_5_56	Hafnia paralvei ASF−7	Hafnia paralvei ASF−7_1__4_partial-cat_5	56	47795	48019	1	D																Protein of unknown function (DUF2594) [PF10769.14]								0		4	FALSE
	Hafnia paralvei ASF−7_1__4_partial-cat_5_57	Hafnia paralvei ASF−7	Hafnia paralvei ASF−7_1__4_partial-cat_5	57	48546	49622	1	D																Glycosyltransferase family 9 (heptosyltransferase) [PF01075.23]								0		4	FALSE
	Hafnia paralvei ASF−7_1__4_partial-cat_5_58	Hafnia paralvei ASF−7	Hafnia paralvei ASF−7_1__4_partial-cat_5	58	50057	50725	-1	C	K07232	glutathione-specific gamma-glutamylcyclotransferase [EC:4.3.2.7]														ChaC-like protein [PF04752.17]								0		4	FALSE
	Hafnia paralvei ASF−7_1__4_partial-cat_5_59	Hafnia paralvei ASF−7	Hafnia paralvei ASF−7_1__4_partial-cat_5	59	51328	51897	1	C	K27078	spore coat protein U domain-containing protein, fimbrial subunit CupE1/2/3/6														Spore Coat Protein U domain [PF05229.21]								0		4	FALSE
	Hafnia paralvei ASF−7_1__4_partial-cat_5_60	Hafnia paralvei ASF−7	Hafnia paralvei ASF−7_1__4_partial-cat_5	60	51904	52440	1	C	K27078	spore coat protein U domain-containing protein, fimbrial subunit CupE1/2/3/6														Spore Coat Protein U domain [PF05229.21]								0		4	FALSE
	Hafnia paralvei ASF−7_1__4_partial-cat_5_61	Hafnia paralvei ASF−7	Hafnia paralvei ASF−7_1__4_partial-cat_5	61	52456	53220	1	C	K07346	fimbrial chaperone protein														Pili and flagellar-assembly chaperone, PapD N-terminal domain [PF00345.26]								0		4	FALSE
	Hafnia paralvei ASF−7_1__4_partial-cat_5_62	Hafnia paralvei ASF−7	Hafnia paralvei ASF−7_1__4_partial-cat_5	62	53289	55649	1	C	K07347	outer membrane usher protein														Outer membrane usher protein [PF00577.26]; PapC C-terminal domain [PF13953.12]								0		4	FALSE
	Hafnia paralvei ASF−7_1__4_partial-cat_5_63	Hafnia paralvei ASF−7	Hafnia paralvei ASF−7_1__4_partial-cat_5	63	55651	56634	1	C	K27078	spore coat protein U domain-containing protein, fimbrial subunit CupE1/2/3/6														Spore Coat Protein U domain [PF05229.21]								0		4	FALSE
	Hafnia paralvei ASF−7_1__4_partial-cat_5_64	Hafnia paralvei ASF−7	Hafnia paralvei ASF−7_1__4_partial-cat_5	64	56641	58125	-1	C	K01176	alpha-amylase [EC:3.2.1.1]														Alpha amylase, catalytic domain [PF00128.31]; Alpha-amylase C-terminal [PF09154.16]; Glycosyl hydrolase family 70 [PF02324.22]	GH13; GH13_13; GH13_14; GH13_2; GH13_32; GH13_5; GH13_6; GH13_7	GH13 alpha-amylase (EC 3.2.1.1); pullulanase (EC 3.2.1.41); cyclomaltodextrin glucanotransferase (EC 2.4.1.19); cyclomaltodextrinase (EC 3.2.1.54); trehalose-6-phosphate hydrolase (EC 3.2.1.93); oligo-alpha-glucosidase (EC 3.2.1.10); maltogenic amylase (EC 3.2.1.133); neopullulanase (EC 3.2.1.135); alpha-glucosidase (EC 3.2.1.20); maltotetraose-forming alpha-amylase (EC 3.2.1.60); isoamylase (EC …	2.4.1.25,2.4.1.-,3.2.1.1,3.2.1.133,3.2.1.135,3.2.1.20,3.2.1.2,3.2.1.41,3.2.1.54; 3.2.1.41,3.2.1.68; 3.2.1.1,3.2.1.20,3.2.1.41,3.2.1.68; 2.4.1.19,2.4.1.-,3.2.1.116,3.2.1.133,3.2.1.1; 3.2.1.1,3.2.1.41,3.2.1.116; 3.2.1.1,3.2.1.98,3.2.1.-,3.2.1.116; 3.2.1.1; 3.2.1.1	GH13_5.hmm				0		4	FALSE	M
	Hafnia paralvei ASF−7_1__4_partial-cat_5_65	Hafnia paralvei ASF−7	Hafnia paralvei ASF−7_1__4_partial-cat_5	65	58491	59996	1	D																Outer membrane efflux protein [PF02321.23]								0		4	FALSE
	Hafnia paralvei ASF−7_1__4_partial-cat_5_66	Hafnia paralvei ASF−7	Hafnia paralvei ASF−7_1__4_partial-cat_5	66	60165	62552	1	C	K05802	potassium-dependent mechanosensitive channel														Mechanosensitive ion channel, beta-domain [PF00924.24]; Protein of unknown function (DUF3772) [PF12607.13]								0		4	FALSE
	Hafnia paralvei ASF−7_1__4_partial-cat_5_67	Hafnia paralvei ASF−7	Hafnia paralvei ASF−7_1__4_partial-cat_5	67	62598	63962	-1	C	K11911	type VI secretion system protein VasL														Type VI secretion system, EvfB, or VasL [PF12486.13]; ImpA, N-terminal, type VI secretion system [PF06812.17]								0		4	FALSE
	Hafnia paralvei ASF−7_1__4_partial-cat_5_68	Hafnia paralvei ASF−7	Hafnia paralvei ASF−7_1__4_partial-cat_5	68	64004	64441	-1	C	K11905	type VI secretion system protein														Baseplate wedge protein gp25 [PF04965.19]								0		4	FALSE
	Hafnia paralvei ASF−7_1__4_partial-cat_5_69	Hafnia paralvei ASF−7	Hafnia paralvei ASF−7_1__4_partial-cat_5	69	64445	64993	-1	C	K11906	type VI secretion system protein VasD														Type VI secretion lipoprotein, VasD, EvfM, TssJ, VC_A0113 [PF12790.13]								0		4	FALSE
	Hafnia paralvei ASF−7_1__4_partial-cat_5_70	Hafnia paralvei ASF−7	Hafnia paralvei ASF−7_1__4_partial-cat_5	70	64974	66059	-1	C	K11895	type VI secretion system protein ImpH														Type VI secretion, TssG [PF06996.16]								0		4	FALSE
	Hafnia paralvei ASF−7_1__4_partial-cat_5_71	Hafnia paralvei ASF−7	Hafnia paralvei ASF−7_1__4_partial-cat_5	71	66023	67786	-1	C	K11896	type VI secretion system protein ImpG														Type VI secretion system, TssF [PF05947.17]								0		4	FALSE
	Hafnia paralvei ASF−7_1__4_partial-cat_5_72	Hafnia paralvei ASF−7	Hafnia paralvei ASF−7_1__4_partial-cat_5	72	67853	69451	-1	C	K11910	type VI secretion system protein VasJ														Type VI secretion, EvfE, EvfF, ImpA, BimE, VC_A0119, VasJ [PF16989.10]; ImpA, N-terminal, type VI secretion system [PF06812.17]								0		4	FALSE
	Hafnia paralvei ASF−7_1__4_partial-cat_5_73	Hafnia paralvei ASF−7	Hafnia paralvei ASF−7_1__4_partial-cat_5	73	69451	72801	-1	C	K11891	type VI secretion system protein ImpL														Intracellular multiplication and human macrophage-killing [PF06761.17]; Type VI secretion protein IcmF helical domain [PF21070.2]; Type VI secretion protein IcmF C2-like domain [PF06744.18]								0		4	FALSE
	Hafnia paralvei ASF−7_1__4_partial-cat_5_74	Hafnia paralvei ASF−7	Hafnia paralvei ASF−7_1__4_partial-cat_5	74	72824	74242	-1	E																								0		4	FALSE
	Hafnia paralvei ASF−7_1__4_partial-cat_5_75	Hafnia paralvei ASF−7	Hafnia paralvei ASF−7_1__4_partial-cat_5	75	74242	74499	-1	D																PAAR motif [PF05488.18]								0		4	FALSE
	Hafnia paralvei ASF−7_1__4_partial-cat_5_76	Hafnia paralvei ASF−7	Hafnia paralvei ASF−7_1__4_partial-cat_5	76	74508	76277	-1	D			YP_009067082.1	YP_009067082.1 DUF3274 domain-containing protein [Ralstonia phage RSY1]	FALSE	0.251	165	1.164e-40								T6SS Tle3 phospholipase effector domain [PF24322.2]; Antibacterial effector protein Tle3, C-terminal domain [PF11678.14]								0		4	FALSE
	Hafnia paralvei ASF−7_1__4_partial-cat_5_77	Hafnia paralvei ASF−7	Hafnia paralvei ASF−7_1__4_partial-cat_5	77	76292	76492	-1	E																								0		4	FALSE
	Hafnia paralvei ASF−7_1__4_partial-cat_5_78	Hafnia paralvei ASF−7	Hafnia paralvei ASF−7_1__4_partial-cat_5	78	76639	77430	-1	D																T6SS Tli3 immunity protein [PF24316.1]								0		4	FALSE
	Hafnia paralvei ASF−7_1__4_partial-cat_5_79	Hafnia paralvei ASF−7	Hafnia paralvei ASF−7_1__4_partial-cat_5	79	77462	78235	-1	D																T6SS Tli3 immunity protein [PF24316.1]								0		4	FALSE
	Hafnia paralvei ASF−7_1__4_partial-cat_5_80	Hafnia paralvei ASF−7	Hafnia paralvei ASF−7_1__4_partial-cat_5	80	78267	79004	-1	D																T6SS Tli3 immunity protein [PF24316.1]								0		4	FALSE
	Hafnia paralvei ASF−7_1__4_partial-cat_5_81	Hafnia paralvei ASF−7	Hafnia paralvei ASF−7_1__4_partial-cat_5	81	79059	79862	-1	D																T6SS Tli3 immunity protein [PF24316.1]								0		4	FALSE
	Hafnia paralvei ASF−7_1__4_partial-cat_5_82	Hafnia paralvei ASF−7	Hafnia paralvei ASF−7_1__4_partial-cat_5	82	79918	80739	-1	D																T6SS Tli3 immunity protein [PF24316.1]								0		4	FALSE
	Hafnia paralvei ASF−7_1__4_partial-cat_5_83	Hafnia paralvei ASF−7	Hafnia paralvei ASF−7_1__4_partial-cat_5	83	80771	81508	-1	D																T6SS Tli3 immunity protein [PF24316.1]								0		4	FALSE
	Hafnia paralvei ASF−7_1__4_partial-cat_5_84	Hafnia paralvei ASF−7	Hafnia paralvei ASF−7_1__4_partial-cat_5	84	81713	84223	-1	C	K11904	type VI secretion system secreted protein VgrG														Phage tail baseplate hub (GPD) [PF05954.17]; Putative type VI secretion system Rhs element Vgr [PF13296.11]; Uncharacterized protein conserved in bacteria (DUF2345) [PF10106.14]; Type VI secretion system/phage-baseplate injector OB domain [PF04717.18]								0		4	FALSE
	Hafnia paralvei ASF−7_1__4_partial-cat_5_85	Hafnia paralvei ASF−7	Hafnia paralvei ASF−7_1__4_partial-cat_5	85	84217	86919	-1	C	K11907	type VI secretion system protein VasG	YP_009599730.1	YP_009599730.1 ATP-dependent protease [Serratia phage BF]	FALSE	0.29	352	1.013e-99								AAA domain (Cdc48 subfamily) [PF07724.20]; AAA lid domain [PF17871.7]; AAA domain (dynein-related subfamily) [PF07728.20]; C-terminal, D2-small domain, of ClpB protein [PF10431.15]; SMAX1 nucleotide binding domain [PF23569.1]; ATPase family associated with various cellular activities (AAA) [PF00004.35]; ATPase domain predominantly from Archaea [PF01637.24]; Novel STAND NTPase 1 [PF20703.3]					VOG50974	sp|P0ABH9|CLPA_ECOLI ATP-dependent Clp protease ATP-binding subunit ClpA; Xh	Xh	0		4	FALSE	MKF
	Hafnia paralvei ASF−7_1__4_partial-cat_5_86	Hafnia paralvei ASF−7	Hafnia paralvei ASF−7_1__4_partial-cat_5	86	87127	87618	-1	C	K11903	type VI secretion system secreted protein Hcp														Type VI secretion system effector, Hcp [PF05638.18]								0		4	FALSE	F
	Hafnia paralvei ASF−7_1__4_partial-cat_5_87	Hafnia paralvei ASF−7	Hafnia paralvei ASF−7_1__4_partial-cat_5	87	87707	89401	-1	C	K03286	OmpA-OmpF porin, OOP family														OmpA family [PF00691.25]								0		4	FALSE	F
	Lactococcus raffinolactis ASF−5_contig_1__0_partial-cat_4_1	Lactococcus raffinolactis ASF−5	Lactococcus raffinolactis ASF−5_contig_1__0_partial-cat_4	1	1	348	1	C	K02884	large subunit ribosomal protein L19														Ribosomal protein L19 [PF01245.26]								0		5	FALSE	MTF
	Lactococcus raffinolactis ASF−5_contig_1__0_partial-cat_4_2	Lactococcus raffinolactis ASF−5	Lactococcus raffinolactis ASF−5_contig_1__0_partial-cat_4	2	483	1613	-1	D			NP_795489.1	NP_795489.1 putative integrase [Streptococcus phage 315.3]	FALSE	0.314	184	3.465e-49								Phage integrase family [PF00589.27]					VOG57177	sp|P22877|INTR_SACER Integrase; XhXr	Xr;Xh	0		4	FALSE	VTF
	Lactococcus raffinolactis ASF−5_contig_1__0_partial-cat_4_3	Lactococcus raffinolactis ASF−5	Lactococcus raffinolactis ASF−5_contig_1__0_partial-cat_4	3	1738	2418	-1	D			YP_001111040.1	YP_001111040.1 NYN domain-containing protein [Burkholderia phage phiE202]	FALSE	0.409	164	1.697e-44								NYN domain [PF01936.24]					VOG07249	REFSEQ NYN domain-containing protein; Xu	Xu	0		4	FALSE	TF
	Lactococcus raffinolactis ASF−5_contig_1__0_partial-cat_4_4	Lactococcus raffinolactis ASF−5	Lactococcus raffinolactis ASF−5_contig_1__0_partial-cat_4	4	2733	2921	-1	E																								0		4	FALSE	TF
	Lactococcus raffinolactis ASF−5_contig_1__0_partial-cat_4_5	Lactococcus raffinolactis ASF−5	Lactococcus raffinolactis ASF−5_contig_1__0_partial-cat_4	5	2981	3724	-1	D			NP_795430.1	NP_795430.1 putative repressor protein [Streptococcus phage 315.2]	FALSE	0.516	241	1.007e-70	MER0041508	S24	MER0041508 - irvR self-cleaving protein (Streptococcus thermophilus) [S24.005]#S24#{peptidase unit: 98-229}~source YP_141295-1~	FALSE	0.729	194	5.492e-54	Peptidase S24-like [PF00717.28]; Helix-turn-helix domain [PF12844.13]					VOG11065	sp|O22001|VXIS_BPMD2 Excisionase; Xr	Xr	0		4	FALSE	VPTF
	Lactococcus raffinolactis ASF−5_contig_1__0_partial-cat_4_6	Lactococcus raffinolactis ASF−5	Lactococcus raffinolactis ASF−5_contig_1__0_partial-cat_4	6	3928	4581	1	E																								0		4	FALSE	TF
	Lactococcus raffinolactis ASF−5_contig_1__0_partial-cat_4_7	Lactococcus raffinolactis ASF−5	Lactococcus raffinolactis ASF−5_contig_1__0_partial-cat_4	7	4818	5054	1	D			YP_009279685.1	YP_009279685.1 transcriptional repressor [Lactococcus phage 63301]	FALSE	0.798	125	1.017e-33								Helix-turn-helix [PF01381.28]; Helix-turn-helix domain [PF12844.13]; Helix-turn-helix domain [PF13560.12]								0		4	FALSE	TF
	Lactococcus raffinolactis ASF−5_contig_1__0_partial-cat_4_8	Lactococcus raffinolactis ASF−5	Lactococcus raffinolactis ASF−5_contig_1__0_partial-cat_4	8	5122	5217	1	E																								0		4	FALSE	T
	Lactococcus raffinolactis ASF−5_contig_1__0_partial-cat_4_9	Lactococcus raffinolactis ASF−5	Lactococcus raffinolactis ASF−5_contig_1__0_partial-cat_4	9	5239	5403	1	E																								0		4	FALSE	T
	Lactococcus raffinolactis ASF−5_contig_1__0_partial-cat_4_10	Lactococcus raffinolactis ASF−5	Lactococcus raffinolactis ASF−5_contig_1__0_partial-cat_4	10	5344	5787	-1	E																								0		4	FALSE	T
	Lactococcus raffinolactis ASF−5_contig_1__0_partial-cat_4_11	Lactococcus raffinolactis ASF−5	Lactococcus raffinolactis ASF−5_contig_1__0_partial-cat_4	11	5883	6074	1	E																								0		4	FALSE	T
	Lactococcus raffinolactis ASF−5_contig_1__0_partial-cat_4_12	Lactococcus raffinolactis ASF−5	Lactococcus raffinolactis ASF−5_contig_1__0_partial-cat_4	12	6147	6344	-1	E																								0		4	FALSE	T
	Lactococcus raffinolactis ASF−5_contig_1__0_partial-cat_4_13	Lactococcus raffinolactis ASF−5	Lactococcus raffinolactis ASF−5_contig_1__0_partial-cat_4	13	6418	6630	1	E																								0		4	FALSE	T
	Lactococcus raffinolactis ASF−5_contig_1__0_partial-cat_4_14	Lactococcus raffinolactis ASF−5	Lactococcus raffinolactis ASF−5_contig_1__0_partial-cat_4	14	6572	6913	-1	E																								0		4	FALSE	T
	Lactococcus raffinolactis ASF−5_contig_1__0_partial-cat_4_15	Lactococcus raffinolactis ASF−5	Lactococcus raffinolactis ASF−5_contig_1__0_partial-cat_4	15	7064	7252	1	E																								0		4	FALSE	T
	Lactococcus raffinolactis ASF−5_contig_1__0_partial-cat_4_16	Lactococcus raffinolactis ASF−5	Lactococcus raffinolactis ASF−5_contig_1__0_partial-cat_4	16	7324	7557	1	E																								0		4	FALSE	T
	Lactococcus raffinolactis ASF−5_contig_1__0_partial-cat_4_17	Lactococcus raffinolactis ASF−5	Lactococcus raffinolactis ASF−5_contig_1__0_partial-cat_4	17	7569	7790	1	E																								0		4	FALSE	T
	Lactococcus raffinolactis ASF−5_contig_1__0_partial-cat_4_18	Lactococcus raffinolactis ASF−5	Lactococcus raffinolactis ASF−5_contig_1__0_partial-cat_4	18	7794	8051	1	E																								0		4	FALSE	T
	Lactococcus raffinolactis ASF−5_contig_1__0_partial-cat_4_19	Lactococcus raffinolactis ASF−5	Lactococcus raffinolactis ASF−5_contig_1__0_partial-cat_4	19	8038	9294	1	D			YP_164391.1	YP_164391.1 hypothetical protein BCBBV1cgp13 [Bacillus phage BCASJ1c]	TRUE	0.626	528	7.948e-167								AAA domain [PF13476.12]; RecF/RecN/SMC N terminal domain [PF02463.25]; AAA ATPase domain [PF13175.12]					VOG28498	REFSEQ hypothetical protein; Xu	Xu	0		4	FALSE	T
	Lactococcus raffinolactis ASF−5_contig_1__0_partial-cat_4_20	Lactococcus raffinolactis ASF−5	Lactococcus raffinolactis ASF−5_contig_1__0_partial-cat_4	20	9306	10424	1	D			YP_164392.1	YP_164392.1 Sak4-like ssDNA annealing protein [Bacillus phage BCASJ1c]	FALSE	0.516	352	1.104e-106								AAA domain [PF13479.12]					VOG09328	sp|O31907|YORG_BACSU SPbeta prophage-derived uncharacterized protein YorG; Xu	Xu	0		4	FALSE	T
	Lactococcus raffinolactis ASF−5_contig_1__0_partial-cat_4_21	Lactococcus raffinolactis ASF−5	Lactococcus raffinolactis ASF−5_contig_1__0_partial-cat_4	21	10443	11042	1	E			YP_009196168.1	YP_009196168.1 hypothetical protein VEGAS_69 [Paenibacillus phage Vegas]	FALSE	0.427	106	8.156e-25													VOG34789	REFSEQ hypothetical protein; Xu	Xu	0		4	FALSE	T
	Lactococcus raffinolactis ASF−5_contig_1__0_partial-cat_4_22	Lactococcus raffinolactis ASF−5	Lactococcus raffinolactis ASF−5_contig_1__0_partial-cat_4	22	11048	11308	1	E																								0		4	FALSE	T
	Lactococcus raffinolactis ASF−5_contig_1__0_partial-cat_4_23	Lactococcus raffinolactis ASF−5	Lactococcus raffinolactis ASF−5_contig_1__0_partial-cat_4	23	11283	12878	1	D			YP_164394.1	YP_164394.1 DNA helicase [Bacillus phage BCASJ1c]	TRUE	0.689	731	6.99e-235								Type III restriction enzyme, res subunit [PF04851.21]; Helicase conserved C-terminal domain [PF00271.37]; DEAD/DEAH box helicase [PF00270.35]; SNF2-related domain [PF00176.29]					VOG16662	sp|P0DXF1|UVSW_BPT4 ATP-dependent DNA helicase uvsW; Xh	Xh	0		4	FALSE	T
	Lactococcus raffinolactis ASF−5_contig_1__0_partial-cat_4_24	Lactococcus raffinolactis ASF−5	Lactococcus raffinolactis ASF−5_contig_1__0_partial-cat_4	24	12826	13020	1	E																								0		4	FALSE	T
	Lactococcus raffinolactis ASF−5_contig_1__0_partial-cat_4_25	Lactococcus raffinolactis ASF−5	Lactococcus raffinolactis ASF−5_contig_1__0_partial-cat_4	25	12998	13684	-1	E			NP_945248.1	NP_945248.1 DNA binding protein [Streptococcus phage EJ-1]	FALSE	0.393	130	8.79e-33													VOG04595	REFSEQ DNA binding protein; Xu	Xu	0		4	FALSE	T
	Lactococcus raffinolactis ASF−5_contig_1__0_partial-cat_4_26	Lactococcus raffinolactis ASF−5	Lactococcus raffinolactis ASF−5_contig_1__0_partial-cat_4	26	13749	16037	1	C	K07505	regulatory protein RepA	YP_164400.1	YP_164400.1 DNA primase [Bacillus phage BCASJ1c]	TRUE	0.588	843	2.352e-269								AAA domain [PF13481.12]; Primase C terminal 2 (PriCT-2) [PF08707.16]					VOG51550	REFSEQ DNA primase; Xu	Xu	0		4	FALSE	T
	Lactococcus raffinolactis ASF−5_contig_1__0_partial-cat_4_27	Lactococcus raffinolactis ASF−5	Lactococcus raffinolactis ASF−5_contig_1__0_partial-cat_4	27	16351	16572	1	E			YP_164403.1	YP_164403.1 hypothetical protein BCBBV1cgp25 [Bacillus phage BCASJ1c]	FALSE	0.574	79	1.037e-17													VOG46730	REFSEQ hypothetical protein; Xu	Xu	0		4	FALSE	T
	Lactococcus raffinolactis ASF−5_contig_1__0_partial-cat_4_28	Lactococcus raffinolactis ASF−5	Lactococcus raffinolactis ASF−5_contig_1__0_partial-cat_4	28	16565	16729	1	E																								0		4	FALSE	T
	Lactococcus raffinolactis ASF−5_contig_1__0_partial-cat_4_29	Lactococcus raffinolactis ASF−5	Lactococcus raffinolactis ASF−5_contig_1__0_partial-cat_4	29	16716	17129	1	C	K01160	crossover junction endodeoxyribonuclease RusA [EC:3.1.21.10]	YP_010681885.1	YP_010681885.1 RusA-like Holliday junction resolvase [Streptococcus phage SW4]	FALSE	0.452	113	3.74e-28								Endodeoxyribonuclease RusA [PF05866.16]								0		4	FALSE	T
	Lactococcus raffinolactis ASF−5_contig_1__0_partial-cat_4_30	Lactococcus raffinolactis ASF−5	Lactococcus raffinolactis ASF−5_contig_1__0_partial-cat_4	30	17122	17556	1	E																								0		4	FALSE	T
	Lactococcus raffinolactis ASF−5_contig_1__0_partial-cat_4_31	Lactococcus raffinolactis ASF−5	Lactococcus raffinolactis ASF−5_contig_1__0_partial-cat_4	31	17740	18165	1	D																Universal stress protein family [PF00582.32]								0		4	FALSE	T
	Lactococcus raffinolactis ASF−5_contig_1__0_partial-cat_4_32	Lactococcus raffinolactis ASF−5	Lactococcus raffinolactis ASF−5_contig_1__0_partial-cat_4	32	18223	18738	1	E			YP_010648282.1	YP_010648282.1 HNH endonuclease [Streptococcus phage vB_SthS_VA460]	FALSE	0.604	196	1.501e-56																0		4	FALSE	T
	Lactococcus raffinolactis ASF−5_contig_1__0_partial-cat_4_33	Lactococcus raffinolactis ASF−5	Lactococcus raffinolactis ASF−5_contig_1__0_partial-cat_4	33	18917	19375	1	D			NP_049925.1	NP_049925.1 terminase small subunit [Streptococcus phage Sfi19]	FALSE	0.653	198	2.485e-57								Phage terminase, small subunit [PF05119.17]					VOG00151	REFSEQ terminase small subunit; Xu	Xu	0		4	FALSE	T
	Lactococcus raffinolactis ASF−5_contig_1__0_partial-cat_4_34	Lactococcus raffinolactis ASF−5	Lactococcus raffinolactis ASF−5_contig_1__0_partial-cat_4	34	19387	21261	1	D			YP_010646904.1	YP_010646904.1 terminase large subunit [Streptococcus phage P7133]	TRUE	0.776	988	0								Terminase large subunit, endonuclease domain [PF20441.4]; Terminase large subunit, ATPase domain [PF03354.21]					VOG01324	REFSEQ terminase large subunit; Xu	Xu	0		4	FALSE	T
	Lactococcus raffinolactis ASF−5_contig_1__0_partial-cat_4_35	Lactococcus raffinolactis ASF−5	Lactococcus raffinolactis ASF−5_contig_1__0_partial-cat_4	35	21264	21455	1	D			YP_010648277.1	YP_010648277.1 capsid and scaffold protein [Streptococcus phage vB_SthS_VA460]	FALSE	0.652	71	3.676e-15								Protein of unknown function (DUF1056) [PF06341.16]					VOG06590	REFSEQ head-tail connector protein; Xu	Xu	0		4	FALSE	T
	Lactococcus raffinolactis ASF−5_contig_1__0_partial-cat_4_36	Lactococcus raffinolactis ASF−5	Lactococcus raffinolactis ASF−5_contig_1__0_partial-cat_4	36	21504	22622	1	D			YP_010648275.1	YP_010648275.1 portal protein [Streptococcus phage vB_SthS_VA460]	TRUE	0.696	516	1.333e-163								Phage portal protein [PF04860.17]					VOG49953	sp|Q6QGD5|PORTL_BPT5 Portal protein; XhXpXrXs	Xr;Xs;Xh;Xp	0		4	FALSE	VT
	Lactococcus raffinolactis ASF−5_contig_1__0_partial-cat_4_37	Lactococcus raffinolactis ASF−5	Lactococcus raffinolactis ASF−5_contig_1__0_partial-cat_4	37	22628	23335	1	D			YP_010647423.1	YP_010647423.1 Clp protease [Streptococcus phage P7633]	FALSE	0.623	285	5.596e-86	MER0247504	S14	MER0247504 - family S14 non-peptidase homologues (Streptococcus parauberis) [S14.UNW]#S14#{peptidase unit: 3-171}~source YP_004478973~	FALSE	0.785	276	7.138e-83	Clp protease [PF00574.28]					VOG02491	sp|Q46L44|CLPP1_PROMT ATP-dependent Clp protease proteolytic subunit 1; Xh	Xh	0		4	FALSE	PT
	Lactococcus raffinolactis ASF−5_contig_1__0_partial-cat_4_38	Lactococcus raffinolactis ASF−5	Lactococcus raffinolactis ASF−5_contig_1__0_partial-cat_4	38	23351	24538	1	E			YP_010645558.1	YP_010645558.1 major head protein [Streptococcus phage CHPC1148]	TRUE	0.637	498	7.023e-157													VOG39953	sp|O64210|CAPSD_BPMD2 Probable major capsid protein gp17; Xs	Xs	0		4	FALSE	VT
	Lactococcus raffinolactis ASF−5_contig_1__0_partial-cat_4_39	Lactococcus raffinolactis ASF−5	Lactococcus raffinolactis ASF−5_contig_1__0_partial-cat_4	39	24553	24897	1	D			YP_010647133.1	YP_010647133.1 head-tail adaptor Ad1 [Streptococcus phage P7573]	FALSE	0.596	128	8.375e-34								Phage gp6-like head-tail connector protein [PF05135.19]					VOG33052	REFSEQ head-tail adaptor Ad1; Xu	Xu	0		4	FALSE	T
	Lactococcus raffinolactis ASF−5_contig_1__0_partial-cat_4_40	Lactococcus raffinolactis ASF−5	Lactococcus raffinolactis ASF−5_contig_1__0_partial-cat_4	40	24872	25219	1	E			YP_010645560.1	YP_010645560.1 capsid and scaffold protein [Streptococcus phage CHPC1148]	FALSE	0.645	145	7.974e-40													VOG05555	sp|Q9MCT0|GP7_BPHK7 Head completion protein gp7; XpXrXs	Xr;Xs;Xp	0		4	FALSE	VT
	Lactococcus raffinolactis ASF−5_contig_1__0_partial-cat_4_41	Lactococcus raffinolactis ASF−5	Lactococcus raffinolactis ASF−5_contig_1__0_partial-cat_4	41	25221	25637	1	E			YP_010647135.1	YP_010647135.1 tail component [Streptococcus phage P7573]	FALSE	0.658	182	2.914e-52													VOG66963	REFSEQ tail assembly protein; Xu	Xu	0		4	FALSE	T
	Lactococcus raffinolactis ASF−5_contig_1__0_partial-cat_4_42	Lactococcus raffinolactis ASF−5	Lactococcus raffinolactis ASF−5_contig_1__0_partial-cat_4	42	25641	26015	1	D			NP_049975.1	NP_049975.1 tail protein [Streptococcus phage Sfi21]	FALSE	0.594	144	2.267e-39								Protein of unknown function (DUF806) [PF05657.16]					VOG29558	REFSEQ tail protein; Xu	Xu	0		4	FALSE	T
	Lactococcus raffinolactis ASF−5_contig_1__0_partial-cat_4_43	Lactococcus raffinolactis ASF−5	Lactococcus raffinolactis ASF−5_contig_1__0_partial-cat_4	43	26032	26646	1	D			YP_010645563.1	YP_010645563.1 major tail protein [Streptococcus phage CHPC1148]	FALSE	0.76	306	4.149e-94								Phage tail tube protein [PF04630.18]					VOG17293	REFSEQ major tail protein; Xu	Xu	0		4	FALSE	T
	Lactococcus raffinolactis ASF−5_contig_1__0_partial-cat_4_44	Lactococcus raffinolactis ASF−5	Lactococcus raffinolactis ASF−5_contig_1__0_partial-cat_4	44	26711	27073	1	D			YP_010648254.1	YP_010648254.1 tail protein [Streptococcus phage vB_SthS_VA214]	FALSE	0.498	113	9.584e-29								Phage tail assembly chaperone proteins, TAC [PF06896.17]					VOG02455	REFSEQ tail protein; Xu	Xu	0		4	FALSE	T
	Lactococcus raffinolactis ASF−5_contig_1__0_partial-cat_4_45	Lactococcus raffinolactis ASF−5	Lactococcus raffinolactis ASF−5_contig_1__0_partial-cat_4	45	27275	31771	1	D			YP_010647889.1	YP_010647889.1 tape measure protein [Streptococcus phage SW2]	TRUE	0.654	2050	0								Tape measure protein [PF20155.4]					VOG01660	REFSEQ hypothetical protein; Xu	Xu	0		4	FALSE	T
	Lactococcus raffinolactis ASF−5_contig_1__0_partial-cat_4_46	Lactococcus raffinolactis ASF−5	Lactococcus raffinolactis ASF−5_contig_1__0_partial-cat_4	46	31768	33309	1	E			YP_010647140.1	YP_010647140.1 distal tail protein Dit [Streptococcus phage P7573]	TRUE	0.492	445	3.083e-136													VOG28650	REFSEQ distal tail protein Dit; Xu	Xu	0		4	FALSE	T
	Lactococcus raffinolactis ASF−5_contig_1__0_partial-cat_4_47	Lactococcus raffinolactis ASF−5	Lactococcus raffinolactis ASF−5_contig_1__0_partial-cat_4	47	33309	34988	1	D			NP_839936.1	NP_839936.1 tail fiber protein; host specificity [Lactococcus phage 4268]	TRUE	0.407	404	1.625e-121								Prophage endopeptidase tail [PF06605.17]					VOG01603	REFSEQ virion structural protein; Xu	Xu	0		4	FALSE	T
	Lactococcus raffinolactis ASF−5_contig_1__0_partial-cat_4_48	Lactococcus raffinolactis ASF−5	Lactococcus raffinolactis ASF−5_contig_1__0_partial-cat_4	48	35004	36644	1	E			YP_006201714.1	YP_006201714.1 virion structural protein [Lactococcus phage ASCC465]	FALSE	0.633	558	1.015e-174													VOG63660	REFSEQ virion structural protein; Xu	Xu	0		4	FALSE	T
	Lactococcus raffinolactis ASF−5_contig_1__0_partial-cat_4_49	Lactococcus raffinolactis ASF−5	Lactococcus raffinolactis ASF−5_contig_1__0_partial-cat_4	49	36689	37687	1	C	K07481	transposase, IS5 family	YP_009624974.1	YP_009624974.1 transposase [Escherichia phage RCS47]	FALSE	0.276	128	8.833e-31								Transposase domain (DUF772) [PF05598.16]					VOG20812	sp|P0CE52|INSH4_ECOLI Transposase InsH for insertion sequence element IS5F; Xr	Xr	0		4	FALSE	VT
	Lactococcus raffinolactis ASF−5_contig_1__0_partial-cat_4_50	Lactococcus raffinolactis ASF−5	Lactococcus raffinolactis ASF−5_contig_1__0_partial-cat_4	50	37801	38844	1	E			YP_006201714.1	YP_006201714.1 virion structural protein [Lactococcus phage ASCC465]	TRUE	0.824	587	1.447e-188													VOG63660	REFSEQ virion structural protein; Xu	Xu	0		4	FALSE	T
	Lactococcus raffinolactis ASF−5_contig_1__0_partial-cat_4_51	Lactococcus raffinolactis ASF−5	Lactococcus raffinolactis ASF−5_contig_1__0_partial-cat_4	51	38856	39116	1	E																								0		4	FALSE	T
	Lactococcus raffinolactis ASF−5_contig_1__0_partial-cat_4_52	Lactococcus raffinolactis ASF−5	Lactococcus raffinolactis ASF−5_contig_1__0_partial-cat_4	52	39292	39516	1	D			NP_663691.1	NP_663691.1 holin [Lactococcus phage ul36]	FALSE	0.878	138	4.542e-38								Putative phage holin Dp-1 [PF16938.10]					VOG24616	REFSEQ hypothetical protein; Xu	Xu	0		4	FALSE	T
	Lactococcus raffinolactis ASF−5_contig_1__0_partial-cat_4_53	Lactococcus raffinolactis ASF−5	Lactococcus raffinolactis ASF−5_contig_1__0_partial-cat_4	53	39513	40778	1	C	K07273	lysozyme	NP_663692.1	NP_663692.1 endolysin [Lactococcus phage ul36]	TRUE	0.627	528	9.048e-167	MER0244419	M23B	MER0244419 - subfamily M23B non-peptidase homologues (Aeromonas veronii) [M23.UNB]#M23B#{peptidase unit: 1-345}~source YP_004391376~	FALSE	0.325	64	2.225e-09	Glycosyl hydrolases family 25 [PF01183.26]; LysM domain [PF01476.26]	CBM50; GH25	CBM50 Modules of approx. 50 residues found attached to various enzymes from families GH18, GH19, GH23, GH24, GH25 and GH73, i.e. enzymes cleaving either chitin or peptidoglycan. Binding to chitopentaose demonstrated in the case of Pteris ryukyuensis chitinase A [Ohnuma T et al. (2008) J. Biol. Chem. 283:5178-87 (PMID: 18083709)]. CBM50 modules are also found in a multitude of other enzymes target…	3.2.1.14,3.2.1.17,3.2.1.96,3.2.1.-,4.2.2.n1; 3.2.1.17	GH25.hmm				0		4	FALSE	PT
	Lactococcus raffinolactis ASF−5_contig_1__0_partial-cat_4_54	Lactococcus raffinolactis ASF−5	Lactococcus raffinolactis ASF−5_contig_1__0_partial-cat_4	54	40995	41699	1	E																								0		4	FALSE	T
	Lactococcus raffinolactis ASF−5_contig_1__0_partial-cat_4_55	Lactococcus raffinolactis ASF−5	Lactococcus raffinolactis ASF−5_contig_1__0_partial-cat_4	55	41702	42361	1	E																								0		4	FALSE	T
	Lactococcus raffinolactis ASF−5_contig_1__0_partial-cat_4_56	Lactococcus raffinolactis ASF−5	Lactococcus raffinolactis ASF−5_contig_1__0_partial-cat_4	56	42361	42888	1	E																								0		4	FALSE	T
	Lactococcus raffinolactis ASF−5_contig_1__0_partial-cat_4_57	Lactococcus raffinolactis ASF−5	Lactococcus raffinolactis ASF−5_contig_1__0_partial-cat_4	57	43076	43246	1	E																								0		4	FALSE	T
	Lactococcus raffinolactis ASF−5_contig_1__0_partial-cat_4_58	Lactococcus raffinolactis ASF−5	Lactococcus raffinolactis ASF−5_contig_1__0_partial-cat_4	58	43263	43601	1	E			YP_009222309.1	YP_009222309.1 hypothetical protein AXJ15_gp091 [Lactobacillus phage LfeInf]	FALSE	0.369	62	6.411e-11																0		4	FALSE	T
	Lactococcus raffinolactis ASF−5_contig_1__0_partial-cat_4_59	Lactococcus raffinolactis ASF−5	Lactococcus raffinolactis ASF−5_contig_1__0_partial-cat_4	59	44361	45359	-1	C	K07481	transposase, IS5 family	YP_009624974.1	YP_009624974.1 transposase [Escherichia phage RCS47]	FALSE	0.275	128	1.198e-30								Transposase domain (DUF772) [PF05598.16]					VOG20812	sp|P0CE52|INSH4_ECOLI Transposase InsH for insertion sequence element IS5F; Xr	Xr	0		4	FALSE	VT
	Lactococcus raffinolactis ASF−5_contig_1__0_partial-cat_4_60	Lactococcus raffinolactis ASF−5	Lactococcus raffinolactis ASF−5_contig_1__0_partial-cat_4	60	45512	47629	-1	D			YP_009701904.1	YP_009701904.1 ATPase [Paramecium bursaria Chlorella virus CVA-1]	FALSE	0.2	122	7.32e-27								E1-E2 ATPase [PF00122.25]; haloacid dehalogenase-like hydrolase [PF00702.32]								0		4	FALSE	MKT
	Lactococcus raffinolactis ASF−5_contig_1__0_partial-cat_4_61	Lactococcus raffinolactis ASF−5	Lactococcus raffinolactis ASF−5_contig_1__0_partial-cat_4	61	47732	48157	-1	D																Domain of unknown function (DUF6287) [PF19804.4]								0		4	FALSE	T
	Lactococcus raffinolactis ASF−5_contig_1__0_partial-cat_4_62	Lactococcus raffinolactis ASF−5	Lactococcus raffinolactis ASF−5_contig_1__0_partial-cat_4	62	48228	48815	-1	D																Domain of unknown function (DUF6287) [PF19804.4]								0		4	FALSE	T
	Lactococcus raffinolactis ASF−5_contig_1__0_partial-cat_4_63	Lactococcus raffinolactis ASF−5	Lactococcus raffinolactis ASF−5_contig_1__0_partial-cat_4	63	49027	49767	1	C	K09765	epoxyqueuosine reductase [EC:1.17.99.6]														Epoxyqueuosine reductase QueH [PF02677.20]								0		4	FALSE	T
	Lactococcus raffinolactis ASF−5_contig_1__0_partial-cat_4_64	Lactococcus raffinolactis ASF−5	Lactococcus raffinolactis ASF−5_contig_1__0_partial-cat_4	64	50038	53286	1	D									MER0459678	C44	MER0459678 - glutamate synthase (NADPH) large chain (Streptococcus equinus) [C44.003]#C44#{peptidase unit: 29-383}~source ZP_08041818~	TRUE	0.807	590	3.054e-177	Glutamine amidotransferases class-II [PF00310.26]; Glutamate synthase central domain [PF04898.20]; Conserved region in glutamate synthase [PF01645.23]								0		4	FALSE	MKPT
	Lactococcus raffinolactis ASF−5_contig_1__0_partial-cat_4_65	Lactococcus raffinolactis ASF−5	Lactococcus raffinolactis ASF−5_contig_1__0_partial-cat_4	65	53340	54539	1	D																GXGXG motif [PF01493.24]; Conserved region in glutamate synthase [PF01645.23]								0		4	FALSE	T
	Lactococcus raffinolactis ASF−5_contig_1__0_partial-cat_4_66	Lactococcus raffinolactis ASF−5	Lactococcus raffinolactis ASF−5_contig_1__0_partial-cat_4	66	54541	55980	1	C	K00266	glutamate synthase (NADPH) small chain [EC:1.4.1.13]														Dihydroprymidine dehydrogenase domain II, 4Fe-4S cluster [PF14691.11]; Pyridine nucleotide-disulphide oxidoreductase [PF07992.20]; Flavin-binding monooxygenase-like [PF00743.25]; Pyridine nucleotide-disulphide oxidoreductase [PF13738.12]; NAD(P)-binding Rossmann-like domain [PF13450.12]; Pyridine nucleotide-disulphide oxidoreductase [PF00070.33]; FAD binding domain [PF01494.25]; Flavin containing…								0		4	FALSE	T
	Lactococcus raffinolactis ASF−5_contig_1__0_partial-cat_4_67	Lactococcus raffinolactis ASF−5	Lactococcus raffinolactis ASF−5_contig_1__0_partial-cat_4	67	56147	56476	1	D																Iron-sulfur cluster assembly protein [PF01883.24]								0		4	FALSE	T
	Lactococcus raffinolactis ASF−5_contig_1__0_partial-cat_4_68	Lactococcus raffinolactis ASF−5	Lactococcus raffinolactis ASF−5_contig_1__0_partial-cat_4	68	56591	56935	1	D																Antibiotic biosynthesis monooxygenase [PF03992.22]								0		4	FALSE	T
	Lactococcus raffinolactis ASF−5_contig_1__0_partial-cat_4_69	Lactococcus raffinolactis ASF−5	Lactococcus raffinolactis ASF−5_contig_1__0_partial-cat_4	69	57013	57687	1	D																Cell wall-active antibiotics response LiaF, C-terminal [PF09922.15]								0		4	FALSE	T
	Lactococcus raffinolactis ASF−5_contig_1__0_partial-cat_4_70	Lactococcus raffinolactis ASF−5	Lactococcus raffinolactis ASF−5_contig_1__0_partial-cat_4	70	57694	58638	1	C	K11617	two-component system, NarL family, sensor histidine kinase LiaS [EC:2.7.13.3]														Histidine kinase-, DNA gyrase B-, and HSP90-like ATPase [PF02518.31]; Histidine kinase [PF07730.19]								0		4	FALSE	T
	Lactococcus raffinolactis ASF−5_contig_1__0_partial-cat_4_71	Lactococcus raffinolactis ASF−5	Lactococcus raffinolactis ASF−5_contig_1__0_partial-cat_4	71	58652	59281	1	C	K11618	two-component system, NarL family, response regulator LiaR														Response regulator receiver domain [PF00072.30]; Bacterial regulatory proteins, luxR family [PF00196.25]								0		4	FALSE	T
	Lactococcus raffinolactis ASF−5_contig_1__0_partial-cat_4_72	Lactococcus raffinolactis ASF−5	Lactococcus raffinolactis ASF−5_contig_1__0_partial-cat_4	72	59300	60100	1	D																haloacid dehalogenase-like hydrolase [PF08282.18]; Sucrose-6F-phosphate phosphohydrolase [PF05116.19]								0		4	FALSE	T
	Lactococcus raffinolactis ASF−5_contig_1__0_partial-cat_4_73	Lactococcus raffinolactis ASF−5	Lactococcus raffinolactis ASF−5_contig_1__0_partial-cat_4	73	60185	60781	1	D			YP_010777996.1	YP_010777996.1 cyclophilin ABH-like protein [Bodo saltans virus]	FALSE	0.396	117	1.255e-28								Cyclophilin type peptidyl-prolyl cis-trans isomerase/CLD [PF00160.26]					VOG29130	sp|Q5UP71|PPIL_MIMIV Structural PPIase-like protein L605; Xs	Xs	0		4	FALSE	VT
	Lactococcus raffinolactis ASF−5_contig_1__0_partial-cat_4_74	Lactococcus raffinolactis ASF−5	Lactococcus raffinolactis ASF−5_contig_1__0_partial-cat_4	74	60786	61178	1	C	K07570	general stress protein 13														S1 RNA binding domain [PF00575.29]								0		4	FALSE	T
	Lactococcus raffinolactis ASF−5_contig_1__0_partial-cat_4_75	Lactococcus raffinolactis ASF−5	Lactococcus raffinolactis ASF−5_contig_1__0_partial-cat_4	75	61284	61892	1	E																								0		4	FALSE	T
	Lactococcus raffinolactis ASF−5_contig_1__0_partial-cat_4_76	Lactococcus raffinolactis ASF−5	Lactococcus raffinolactis ASF−5_contig_1__0_partial-cat_4	76	61901	64414	-1	D																Bacterial membrane protein YfhO [PF09586.16]								0		4	FALSE	T
	Lactococcus raffinolactis ASF−5_contig_1__0_partial-cat_4_77	Lactococcus raffinolactis ASF−5	Lactococcus raffinolactis ASF−5_contig_1__0_partial-cat_4	77	64428	64583	1	E																								0		4	FALSE	T
	Lactococcus raffinolactis ASF−5_contig_1__0_partial-cat_4_78	Lactococcus raffinolactis ASF−5	Lactococcus raffinolactis ASF−5_contig_1__0_partial-cat_4	78	64585	64827	1	E																								0		4	FALSE	T
	Lactococcus raffinolactis ASF−5_contig_1__0_partial-cat_4_79	Lactococcus raffinolactis ASF−5	Lactococcus raffinolactis ASF−5_contig_1__0_partial-cat_4	79	65026	66117	1	C	K09963	uncharacterized protein														6-phospho-N-acetylmuramidase, N-terminal [PF19200.6]; 6-phospho-N-acetylmuramidase, C-terminal [PF05913.16]	GH170	GH170 6-phospho-N-acetylmuramidase (EC 3.2.1.-)	3.2.1.-	GH170.hmm				0		4	FALSE	T
	Lactococcus raffinolactis ASF−5_contig_1__0_partial-cat_4_80	Lactococcus raffinolactis ASF−5	Lactococcus raffinolactis ASF−5_contig_1__0_partial-cat_4	80	66215	66313	1	E																								0		4	FALSE	T
	Lactococcus raffinolactis ASF−5_contig_1__0_partial-cat_4_81	Lactococcus raffinolactis ASF−5	Lactococcus raffinolactis ASF−5_contig_1__0_partial-cat_4	81	66387	66695	1	E																								0		4	FALSE	T
	Lactococcus raffinolactis ASF−5_contig_1__0_partial-cat_4_82	Lactococcus raffinolactis ASF−5	Lactococcus raffinolactis ASF−5_contig_1__0_partial-cat_4	82	66695	67051	1	D																Protein of unknown function (DUF3958) [PF13125.11]								0		4	FALSE	T
	Lactococcus raffinolactis ASF−5_contig_1__0_partial-cat_4_83	Lactococcus raffinolactis ASF−5	Lactococcus raffinolactis ASF−5_contig_1__0_partial-cat_4	83	67051	68535	1	D																LXG domain of WXG superfamily [PF04740.18]								0		4	FALSE	T
	Lactococcus raffinolactis ASF−5_contig_1__0_partial-cat_4_84	Lactococcus raffinolactis ASF−5	Lactococcus raffinolactis ASF−5_contig_1__0_partial-cat_4	84	68532	69071	1	E																								0		4	FALSE	T
	Lactococcus raffinolactis ASF−5_contig_1__0_partial-cat_4_85	Lactococcus raffinolactis ASF−5	Lactococcus raffinolactis ASF−5_contig_1__0_partial-cat_4	85	69119	69910	1	E																								0		4	FALSE	T
	Lactococcus raffinolactis ASF−5_contig_1__0_partial-cat_4_86	Lactococcus raffinolactis ASF−5	Lactococcus raffinolactis ASF−5_contig_1__0_partial-cat_4	86	69911	70405	1	E																								0		4	FALSE	T
	Lactococcus raffinolactis ASF−5_contig_1__0_partial-cat_4_87	Lactococcus raffinolactis ASF−5	Lactococcus raffinolactis ASF−5_contig_1__0_partial-cat_4	87	70456	70554	1	E																								0		4	FALSE	T
	Lactococcus raffinolactis ASF−5_contig_1__0_partial-cat_4_88	Lactococcus raffinolactis ASF−5	Lactococcus raffinolactis ASF−5_contig_1__0_partial-cat_4	88	70565	71404	-1	C	K07497	putative transposase	YP_025041.1	YP_025041.1 transposase [Lactobacillus phage phiAT3]	FALSE	0.39	181	2.374e-49								Integrase core domain [PF00665.32]; Integrase core domain [PF13683.12]; Integrase core domain [PF13333.12]; HTH-like domain [PF13276.12]; DDE domain [PF13610.12]					VOG59155	sp|P16942|T629_SHISO Transposase for insertion sequence element IS629; Xr	Xr	0		4	FALSE	VT
	Lactococcus raffinolactis ASF−5_contig_1__0_partial-cat_4_89	Lactococcus raffinolactis ASF−5	Lactococcus raffinolactis ASF−5_contig_1__0_partial-cat_4	89	71416	71676	-1	C	K07483	transposase	YP_025040.1	YP_025040.1 transposase [Lactobacillus phage phiAT3]	FALSE	0.407	63	1.172e-11								Transposase [PF01527.26]; Transposase [PF01710.22]; Helix-turn-helix domain [PF13518.12]								0		4	TRUE	T
	Lactococcus raffinolactis ASF−5_contig_1__0_partial-cat_4_90	Lactococcus raffinolactis ASF−5	Lactococcus raffinolactis ASF−5_contig_1__0_partial-cat_4	90	71707	72177	1	E																								0		4	FALSE	T
	Lactococcus raffinolactis ASF−5_contig_1__0_partial-cat_4_91	Lactococcus raffinolactis ASF−5	Lactococcus raffinolactis ASF−5_contig_1__0_partial-cat_4	91	72543	72743	1	E																								0		4	FALSE	T
	Lactococcus raffinolactis ASF−5_contig_1__0_partial-cat_4_92	Lactococcus raffinolactis ASF−5	Lactococcus raffinolactis ASF−5_contig_1__0_partial-cat_4	92	72887	73285	1	E																								0		4	FALSE	T
	Lactococcus raffinolactis ASF−5_contig_1__0_partial-cat_4_93	Lactococcus raffinolactis ASF−5	Lactococcus raffinolactis ASF−5_contig_1__0_partial-cat_4	93	73753	74394	-1	D																Response regulator receiver domain [PF00072.30]; Bacterial regulatory proteins, luxR family [PF00196.25]								0		4	FALSE	T
	Lactococcus raffinolactis ASF−5_contig_1__0_partial-cat_4_94	Lactococcus raffinolactis ASF−5	Lactococcus raffinolactis ASF−5_contig_1__0_partial-cat_4	94	74424	75608	-1	D																Histidine kinase [PF07730.19]								0		4	FALSE	T
	Lactococcus raffinolactis ASF−5_contig_1__0_partial-cat_4_95	Lactococcus raffinolactis ASF−5	Lactococcus raffinolactis ASF−5_contig_1__0_partial-cat_4	95	75829	76758	1	C	K25144	linearmycin/streptolysin S transport system ATP-binding protein	YP_009001498.1	YP_009001498.1 ABC transporter [Alphaentomopoxvirus acuprea]	FALSE	0.265	115	1.596e-26								ABC transporter [PF00005.33]					VOG38029	sp|P44662|Y361_HAEIN Probable iron transport system ATP-binding protein HI_0361; Xh	Xh	0		4	FALSE	T
	Lactococcus raffinolactis ASF−5_contig_1__0_partial-cat_4_96	Lactococcus raffinolactis ASF−5	Lactococcus raffinolactis ASF−5_contig_1__0_partial-cat_4	96	76828	77967	1	E																								0		4	FALSE	T
	Lactococcus raffinolactis ASF−5_contig_1__0_partial-cat_4_97	Lactococcus raffinolactis ASF−5	Lactococcus raffinolactis ASF−5_contig_1__0_partial-cat_4	97	77954	79120	1	E																								0		4	FALSE	T
	Lactococcus raffinolactis ASF−5_contig_1__0_partial-cat_4_98	Lactococcus raffinolactis ASF−5	Lactococcus raffinolactis ASF−5_contig_1__0_partial-cat_4	98	79264	80124	1	C	K02030	polar amino acid transport system substrate-binding protein																						0		4	FALSE	MT
	Lactococcus raffinolactis ASF−5_contig_1__0_partial-cat_4_99	Lactococcus raffinolactis ASF−5	Lactococcus raffinolactis ASF−5_contig_1__0_partial-cat_4	99	80190	81092	1	C	K02029	polar amino acid transport system permease protein														Binding-protein-dependent transport system inner membrane component [PF00528.27]								0		4	FALSE	MT
	Lactococcus raffinolactis ASF−5_contig_1__0_partial-cat_4_100	Lactococcus raffinolactis ASF−5	Lactococcus raffinolactis ASF−5_contig_1__0_partial-cat_4	100	81089	81850	1	D			YP_004957306.1	YP_004957306.1 ABC transporter [Planktothrix phage PaV-LD]	FALSE	0.367	142	2.451e-36								ABC transporter [PF00005.33]; RecF/RecN/SMC N terminal domain [PF02463.25]					VOG38029	sp|P44662|Y361_HAEIN Probable iron transport system ATP-binding protein HI_0361; Xh	Xh	0		4	FALSE	T
	Lactococcus raffinolactis ASF−5_contig_1__0_partial-cat_4_101	Lactococcus raffinolactis ASF−5	Lactococcus raffinolactis ASF−5_contig_1__0_partial-cat_4	101	81850	82074	1	D																Protein of unknown function (DUF4059) [PF13268.11]								0		4	FALSE	T
	Lactococcus raffinolactis ASF−5_contig_1__0_partial-cat_4_102	Lactococcus raffinolactis ASF−5	Lactococcus raffinolactis ASF−5_contig_1__0_partial-cat_4	102	82317	83240	1	C	K00384	thioredoxin reductase (NADPH) [EC:1.8.1.9]	YP_009015647.1	YP_009015647.1 ribonucleotide reductase large subunit [Bacillus phage G]	FALSE	0.562	329	4.482e-100								Pyridine nucleotide-disulphide oxidoreductase [PF07992.20]; Pyridine nucleotide-disulphide oxidoreductase [PF13738.12]; Pyridine nucleotide-disulphide oxidoreductase [PF00070.33]; HI0933-like protein Rossmann domain [PF03486.20]; FAD dependent oxidoreductase [PF12831.13]; Flavin-binding monooxygenase-like [PF00743.25]; Lycopene cyclase protein [PF05834.18]; Thi4 family [PF01946.23]; FAD binding d…					VOG14640	sp|P23160|R34K_CLOPA 34.2 kDa protein in rubredoxin operon; Xh	Xh	0		4	FALSE	T
	Lactococcus raffinolactis ASF−5_contig_1__0_partial-cat_4_103	Lactococcus raffinolactis ASF−5	Lactococcus raffinolactis ASF−5_contig_1__0_partial-cat_4	103	83412	83660	1	C	K03075	preprotein translocase subunit SecG														Preprotein translocase SecG subunit [PF03840.19]								0		4	FALSE	T
	Lactococcus raffinolactis ASF−5_contig_1__0_partial-cat_4_104	Lactococcus raffinolactis ASF−5	Lactococcus raffinolactis ASF−5_contig_1__0_partial-cat_4	104	83873	86176	1	C	K12573	ribonuclease R [EC:3.1.13.1]	YP_762585.1	YP_762585.1 nuclease [Lactococcus phage Q54]	FALSE	0.403	344	2.533e-98								RNB domain [PF00773.25]; Cold shock domain [PF17876.7]; Ribonuclease B OB domain [PF08206.17]; S1 RNA binding domain [PF00575.29]								0		4	FALSE	T
	Lactococcus raffinolactis ASF−5_contig_1__0_partial-cat_4_105	Lactococcus raffinolactis ASF−5	Lactococcus raffinolactis ASF−5_contig_1__0_partial-cat_4	105	86191	86661	1	C	K03664	SsrA-binding protein	YP_009002822.1	YP_009002822.1 SsrA-binding protein SmpB [Staphylococcus phage StauST398-5]	FALSE	0.577	172	1.751e-48								SmpB protein [PF01668.23]					VOG39225	sp|A6TCM7|SSRP_KLEP7 SsrA-binding protein; Xu	Xu	0		4	FALSE	T
	Lactococcus raffinolactis ASF−5_contig_1__0_partial-cat_4_106	Lactococcus raffinolactis ASF−5	Lactococcus raffinolactis ASF−5_contig_1__0_partial-cat_4	106	86988	88157	1	D			NP_048965.1	NP_048965.1 UDP-glucose dehydrogenase [Paramecium bursaria Chlorella virus 1]	FALSE	0.519	359	1.058e-108								UDP-glucose/GDP-mannose dehydrogenase family, NAD binding domain [PF03721.20]; UDP-glucose/GDP-mannose dehydrogenase family, central domain [PF00984.24]; UDP-glucose/GDP-mannose dehydrogenase family, UDP binding domain [PF03720.21]					VOG19253	sp|O33952|UDG8_ECOLX UDP-glucose 6-dehydrogenase; Xh	Xh	0		4	FALSE	MKT
	Lactococcus raffinolactis ASF−5_contig_1__0_partial-cat_4_107	Lactococcus raffinolactis ASF−5	Lactococcus raffinolactis ASF−5_contig_1__0_partial-cat_4	107	88171	89811	1	D																Glycosyltransferase like family 2 [PF13641.12]; Chitin synthase [PF03142.21]					VOG13340	sp|G5AY81|HYAS2_HETGA Hyaluronan synthase 2; Xh	Xh	0		4	FALSE	T
	Lactococcus raffinolactis ASF−5_contig_1__0_partial-cat_4_108	Lactococcus raffinolactis ASF−5	Lactococcus raffinolactis ASF−5_contig_1__0_partial-cat_4	108	90237	91271	1	C	K02015	iron complex transport system permease protein														FecCD transport family [PF01032.23]								0		4	FALSE	MT
	Lactococcus raffinolactis ASF−5_contig_1__0_partial-cat_4_109	Lactococcus raffinolactis ASF−5	Lactococcus raffinolactis ASF−5_contig_1__0_partial-cat_4	109	91274	92035	1	C	K02013	iron complex transport system ATP-binding protein [EC:7.2.2.-]	YP_009909451.1	YP_009909451.1 ABC transporter [Escherichia phage 4A7]	FALSE	0.354	123	5.377e-30								ABC transporter [PF00005.33]					VOG38029	sp|P44662|Y361_HAEIN Probable iron transport system ATP-binding protein HI_0361; Xh	Xh	0		4	FALSE	MT
	Lactococcus raffinolactis ASF−5_contig_1__0_partial-cat_4_110	Lactococcus raffinolactis ASF−5	Lactococcus raffinolactis ASF−5_contig_1__0_partial-cat_4	110	92067	93107	1	D																Periplasmic binding protein [PF01497.23]								0		4	FALSE	T
	Lactococcus raffinolactis ASF−5_contig_1__0_partial-cat_4_111	Lactococcus raffinolactis ASF−5	Lactococcus raffinolactis ASF−5_contig_1__0_partial-cat_4	111	93121	94134	1	D			YP_010782084.1	YP_010782084.1 thioredoxin-disulfide reductase [Tupanvirus soda lake]	FALSE	0.198	67	1.015e-10								Pyridine nucleotide-disulphide oxidoreductase [PF07992.20]; Pyridine nucleotide-disulphide oxidoreductase [PF13738.12]; HI0933-like protein Rossmann domain [PF03486.20]					VOG14640	sp|P23160|R34K_CLOPA 34.2 kDa protein in rubredoxin operon; Xh	Xh	0		4	FALSE	T
	Lactococcus raffinolactis ASF−5_contig_1__0_partial-cat_4_112	Lactococcus raffinolactis ASF−5	Lactococcus raffinolactis ASF−5_contig_1__0_partial-cat_4	112	94382	95257	1	C	K02040	phosphate transport system substrate-binding protein	YP_007674430.1	YP_007674430.1 phosphate transporter subunit [Synechococcus phage S-SKS1]	FALSE	0.269	71	4.442e-12								PBP superfamily domain [PF12849.12]					VOG00143	sp|Q9CNJ4|PSTS_PASMU Phosphate-binding protein PstS; Xh	Xh	0		4	FALSE	MKETB
	Lactococcus raffinolactis ASF−5_contig_1__0_partial-cat_4_113	Lactococcus raffinolactis ASF−5	Lactococcus raffinolactis ASF−5_contig_1__0_partial-cat_4	113	95437	96297	1	C	K02040	phosphate transport system substrate-binding protein	YP_009791380.1	YP_009791380.1 phosphate transporter subunit [Synechococcus phage Bellamy]	FALSE	0.216	71	4.143e-12								PBP superfamily domain [PF12849.12]					VOG00143	sp|Q9CNJ4|PSTS_PASMU Phosphate-binding protein PstS; Xh	Xh	0		4	FALSE	MKETB
	Lactococcus raffinolactis ASF−5_contig_1__0_partial-cat_4_114	Lactococcus raffinolactis ASF−5	Lactococcus raffinolactis ASF−5_contig_1__0_partial-cat_4	114	96379	97302	1	C	K02037	phosphate transport system permease protein														Binding-protein-dependent transport system inner membrane component [PF00528.27]								0		4	FALSE	MTB
	Lactococcus raffinolactis ASF−5_contig_1__0_partial-cat_4_115	Lactococcus raffinolactis ASF−5	Lactococcus raffinolactis ASF−5_contig_1__0_partial-cat_4	115	97302	98189	1	C	K02038	phosphate transport system permease protein														Binding-protein-dependent transport system inner membrane component [PF00528.27]								0		4	FALSE	MTB
	Lactococcus raffinolactis ASF−5_contig_1__0_partial-cat_4_116	Lactococcus raffinolactis ASF−5	Lactococcus raffinolactis ASF−5_contig_1__0_partial-cat_4	116	98219	99127	1	C	K02036	phosphate transport system ATP-binding protein [EC:7.3.2.1]	YP_010803174.1	YP_010803174.1 ABC transporter type 1 transmembrane domain [Fadolivirus algeromassiliense]	FALSE	0.264	89	8.438e-18								ABC transporter [PF00005.33]					VOG38029	sp|P44662|Y361_HAEIN Probable iron transport system ATP-binding protein HI_0361; Xh	Xh	0		4	FALSE	MTB
	Lactococcus raffinolactis ASF−5_contig_1__0_partial-cat_4_117	Lactococcus raffinolactis ASF−5	Lactococcus raffinolactis ASF−5_contig_1__0_partial-cat_4	117	99208	99966	1	C	K02036	phosphate transport system ATP-binding protein [EC:7.3.2.1]	YP_004957306.1	YP_004957306.1 ABC transporter [Planktothrix phage PaV-LD]	FALSE	0.307	108	1.219e-24								ABC transporter [PF00005.33]; RecF/RecN/SMC N terminal domain [PF02463.25]					VOG38029	sp|P44662|Y361_HAEIN Probable iron transport system ATP-binding protein HI_0361; Xh	Xh	0		4	FALSE	MTB
	Lactococcus raffinolactis ASF−5_contig_1__0_partial-cat_4_118	Lactococcus raffinolactis ASF−5	Lactococcus raffinolactis ASF−5_contig_1__0_partial-cat_4	118	99978	100586	1	D																Methyltransferase domain [PF08241.18]; ubiE/COQ5 methyltransferase family [PF01209.24]; Methyltransferase domain [PF13847.12]; Mycolic acid cyclopropane synthetase [PF02353.26]								0		4	FALSE	T
	Lactococcus raffinolactis ASF−5_contig_1__0_partial-cat_4_119	Lactococcus raffinolactis ASF−5	Lactococcus raffinolactis ASF−5_contig_1__0_partial-cat_4	119	100617	101270	1	C	K02039	phosphate transport system protein														PhoU domain [PF01895.24]								0		4	FALSE	T
	Lactococcus raffinolactis ASF−5_contig_1__0_partial-cat_4_120	Lactococcus raffinolactis ASF−5	Lactococcus raffinolactis ASF−5_contig_1__0_partial-cat_4	120	101608	102096	1	D																Citrate transporter [PF03600.22]; Arsenical pump membrane protein [PF02040.21]								0		4	FALSE	T
	Lactococcus raffinolactis ASF−5_contig_1__0_partial-cat_4_121	Lactococcus raffinolactis ASF−5	Lactococcus raffinolactis ASF−5_contig_1__0_partial-cat_4	121	102078	102713	1	E																								0		4	FALSE	T
	Lactococcus raffinolactis ASF−5_contig_1__0_partial-cat_4_122	Lactococcus raffinolactis ASF−5	Lactococcus raffinolactis ASF−5_contig_1__0_partial-cat_4	122	102814	103221	1	D																Bacterial regulatory protein, arsR family [PF01022.26]								0		4	FALSE	T
	Lactococcus raffinolactis ASF−5_contig_1__0_partial-cat_4_123	Lactococcus raffinolactis ASF−5	Lactococcus raffinolactis ASF−5_contig_1__0_partial-cat_4	123	103237	103872	1	C	K15976	putative NAD(P)H nitroreductase [EC:1.-.-.-]														Nitroreductase family [PF00881.29]; Putative TM nitroreductase [PF14512.11]								0		4	FALSE	T
	Lactococcus raffinolactis ASF−5_contig_1__0_partial-cat_4_124	Lactococcus raffinolactis ASF−5	Lactococcus raffinolactis ASF−5_contig_1__0_partial-cat_4	124	104096	104461	1	C	K08987	putative membrane protein														Protein of unknown function (DUF1304) [PF06993.17]								0		4	FALSE	T
	Lactococcus raffinolactis ASF−5_contig_1__0_partial-cat_4_125	Lactococcus raffinolactis ASF−5	Lactococcus raffinolactis ASF−5_contig_1__0_partial-cat_4	125	104594	105190	1	D																Exonuclease [PF00929.31]					VOG39733	sp|P04536|EXOD_BPT4 Exodeoxyribonuclease; Xu	Xu	0		4	FALSE	T
	Lactococcus raffinolactis ASF−5_contig_1__0_partial-cat_4_126	Lactococcus raffinolactis ASF−5	Lactococcus raffinolactis ASF−5_contig_1__0_partial-cat_4	126	105198	105734	-1	D																Transcriptional regulator C-terminal region [PF14278.11]; Bacterial regulatory proteins, tetR family [PF00440.29]								0		4	FALSE	T
	Lactococcus raffinolactis ASF−5_contig_1__0_partial-cat_4_127	Lactococcus raffinolactis ASF−5	Lactococcus raffinolactis ASF−5_contig_1__0_partial-cat_4	127	105887	108268	1	C	K01421	putative membrane protein														Protein of unknown function (DUF3533) [PF12051.14]; ABC-2 family transporter protein [PF12698.13]; MMPL family [PF03176.21]								0		4	FALSE	T
	Lactococcus raffinolactis ASF−5_contig_1__0_partial-cat_4_128	Lactococcus raffinolactis ASF−5	Lactococcus raffinolactis ASF−5_contig_1__0_partial-cat_4	128	108532	109344	-1	C	K21064	5-amino-6-(5-phospho-D-ribitylamino)uracil phosphatase [EC:3.1.3.104]														haloacid dehalogenase-like hydrolase [PF08282.18]; Sucrose-6F-phosphate phosphohydrolase [PF05116.19]								0		4	FALSE	T
	Lactococcus raffinolactis ASF−5_contig_1__0_partial-cat_4_129	Lactococcus raffinolactis ASF−5	Lactococcus raffinolactis ASF−5_contig_1__0_partial-cat_4	129	109608	111047	1	C	K06901	adenine/guanine/hypoxanthine permease														Permease family [PF00860.26]								0		4	FALSE	T
	Lactococcus raffinolactis ASF−5_contig_1__0_partial-cat_4_130	Lactococcus raffinolactis ASF−5	Lactococcus raffinolactis ASF−5_contig_1__0_partial-cat_4	130	111226	112326	1	C	K03526	(E)-4-hydroxy-3-methylbut-2-enyl-diphosphate synthase [EC:1.17.7.1 1.17.7.3]														GcpE protein [PF04551.19]								0		4	FALSE	T
	Lactococcus raffinolactis ASF−5_contig_1__0_partial-cat_4_131	Lactococcus raffinolactis ASF−5	Lactococcus raffinolactis ASF−5_contig_1__0_partial-cat_4	131	112817	114244	1	C	K00764	amidophosphoribosyltransferase [EC:2.4.2.14]	YP_009165054.1	YP_009165054.1 Amidophosphoribosyltransferase [Mollivirus sibericum]	FALSE	0.301	225	1.395e-61	MER0233827	C44	MER0233827 - amidophosphoribosyltransferase precursor (Enterococcus gallinarum) [C44.001]#C44#{peptidase unit: 18-254}~source EEV32867~	TRUE	0.772	375	9.955e-113	Glutamine amidotransferase domain [PF13522.11]; Glutamine amidotransferase domain [PF13537.11]; Phosphoribosyl transferase domain [PF00156.33]; Glutamine amidotransferases class-II [PF00310.26]; Glutamine amidotransferases class-II [PF13230.11]; Phosphoribosyl synthetase-associated domain [PF14572.12]					VOG41563	sp|Q7T6X6|GFAT_MIMIV Probable glutamine--fructose-6-phosphate aminotransferase [isomerizing]; Xh	Xh	0		4	FALSE	MKPT
	Lactococcus raffinolactis ASF−5_contig_1__0_partial-cat_4_132	Lactococcus raffinolactis ASF−5	Lactococcus raffinolactis ASF−5_contig_1__0_partial-cat_4	132	114371	115366	1	D																Putative aromatic acid exporter C-terminal domain [PF11728.13]; Aromatic acid exporter family member 1 [PF06081.17]								0		4	FALSE	T
	Lactococcus raffinolactis ASF−5_contig_1__0_partial-cat_4_133	Lactococcus raffinolactis ASF−5	Lactococcus raffinolactis ASF−5_contig_1__0_partial-cat_4	133	115421	116329	1	E																								0		4	FALSE	TF
	Lactococcus raffinolactis ASF−5_contig_1__0_partial-cat_4_134	Lactococcus raffinolactis ASF−5	Lactococcus raffinolactis ASF−5_contig_1__0_partial-cat_4	134	116416	117447	-1	C	K07568	S-adenosylmethionine:tRNA ribosyltransferase-isomerase [EC:2.4.99.17]														Queuosine biosynthesis protein [PF02547.20]								0		4	FALSE	TF
	Lactococcus raffinolactis ASF−5_contig_1__0_partial-cat_4_135	Lactococcus raffinolactis ASF−5	Lactococcus raffinolactis ASF−5_contig_1__0_partial-cat_4	135	117556	118260	1	C	K02564	glucosamine-6-phosphate deaminase [EC:3.5.99.6]														Glucosamine-6-phosphate isomerases/6-phosphogluconolactonase [PF01182.26]								0		4	FALSE	MKTFB
	Lactococcus raffinolactis ASF−5_contig_1__0_partial-cat_4_136	Lactococcus raffinolactis ASF−5	Lactococcus raffinolactis ASF−5_contig_1__0_partial-cat_4	136	118429	119169	-1	C	K02028	polar amino acid transport system ATP-binding protein [EC:7.4.2.1]	YP_004957306.1	YP_004957306.1 ABC transporter [Planktothrix phage PaV-LD]	FALSE	0.396	145	1.167e-37								ABC transporter [PF00005.33]; RecF/RecN/SMC N terminal domain [PF02463.25]					VOG38029	sp|P44662|Y361_HAEIN Probable iron transport system ATP-binding protein HI_0361; Xh	Xh	0		4	FALSE	MTFB
	Lactococcus raffinolactis ASF−5_contig_1__0_partial-cat_4_137	Lactococcus raffinolactis ASF−5	Lactococcus raffinolactis ASF−5_contig_1__0_partial-cat_4	137	119169	121304	-1	C	K10037	glutamine transport system permease protein														Bacterial extracellular solute-binding proteins, family 3 [PF00497.25]; NMT1/THI5 like [PF09084.16]; Ligated ion channel L-glutamate- and glycine-binding site [PF10613.14]								0		4	FALSE	MTFB
	Lactococcus raffinolactis ASF−5_contig_1__1_partial-cat_4_1	Lactococcus raffinolactis ASF−5	Lactococcus raffinolactis ASF−5_contig_1__1_partial-cat_4	1	1	3123	1	C	K02337	DNA polymerase III subunit alpha [EC:2.7.7.7]	YP_009215433.1	YP_009215433.1 DNA polymerase [Streptomyces phage Izzy]	TRUE	0.274	433	3.97e-125								Bacterial DNA polymerase III alpha NTPase domain [PF07733.18]; Bacterial DNA polymerase III alpha subunit finger domain [PF17657.6]; Helix-hairpin-helix motif [PF14579.12]; PHP domain [PF02811.25]					VOG01469	sp|Q9XDH5|DPO3A_THEAQ DNA polymerase III subunit alpha; XhXr	Xr;Xh	0		5	FALSE	VF
	Lactococcus raffinolactis ASF−5_contig_1__1_partial-cat_4_2	Lactococcus raffinolactis ASF−5	Lactococcus raffinolactis ASF−5_contig_1__1_partial-cat_4	2	3201	3899	-1	C	K11068	hemolysin III														Haemolysin-III related [PF03006.26]								0		4	FALSE	F
	Lactococcus raffinolactis ASF−5_contig_1__1_partial-cat_4_3	Lactococcus raffinolactis ASF−5	Lactococcus raffinolactis ASF−5_contig_1__1_partial-cat_4	3	4071	4901	1	C	K25232	fatty acid kinase fatty acid binding subunit	YP_009226823.1	YP_009226823.1 DegV family protein [Staphylococcus phage SPbeta-like]	FALSE	0.43	100	1.044e-21								Uncharacterised protein, DegV family COG1307 [PF02645.21]								0		4	FALSE	F
	Lactococcus raffinolactis ASF−5_contig_1__1_partial-cat_4_4	Lactococcus raffinolactis ASF−5	Lactococcus raffinolactis ASF−5_contig_1__1_partial-cat_4	4	4968	5831	1	D																GDSL-like Lipase/Acylhydrolase family [PF13472.12]								0		4	FALSE	F
	Lactococcus raffinolactis ASF−5_contig_1__1_partial-cat_4_5	Lactococcus raffinolactis ASF−5	Lactococcus raffinolactis ASF−5_contig_1__1_partial-cat_4	5	5821	6393	1	D																Uncharacterized protein conserved in bacteria (DUF2140) [PF09911.14]								0		4	FALSE
	Lactococcus raffinolactis ASF−5_contig_1__1_partial-cat_4_6	Lactococcus raffinolactis ASF−5	Lactococcus raffinolactis ASF−5_contig_1__1_partial-cat_4	6	6528	6803	1	C	K03530	DNA-binding protein HU-beta	YP_001429759.1	YP_001429759.1 DNA binding protein [Bacillus phage 0305phi8-36]	FALSE	0.671	121	4.532e-32								Bacterial DNA-binding protein [PF00216.26]					VOG39447	sp|P0A3H0|DBH_GEOSE DNA-binding protein HU; Xr	Xr	0		4	FALSE	V
	Lactococcus raffinolactis ASF−5_contig_1__1_partial-cat_4_7	Lactococcus raffinolactis ASF−5	Lactococcus raffinolactis ASF−5_contig_1__1_partial-cat_4	7	6905	8050	-1	D			NP_945240.1	NP_945240.1 integrase [Streptococcus phage EJ-1]	TRUE	0.551	397	3.37e-122								Phage integrase family [PF00589.27]					VOG57177	sp|P22877|INTR_SACER Integrase; XhXr	Xr;Xh	0		4	FALSE	V
	Lactococcus raffinolactis ASF−5_contig_1__1_partial-cat_4_8	Lactococcus raffinolactis ASF−5	Lactococcus raffinolactis ASF−5_contig_1__1_partial-cat_4	8	8176	8739	-1	D			YP_009223129.1	YP_009223129.1 superinfection exclusion [Lactobacillus phage LfeSau]	FALSE	0.478	158	5.518e-43								Host cell surface-exposed lipoprotein [PF07553.16]					VOG56265	REFSEQ superinfection exclusion; Xu	Xu	0		4	FALSE
	Lactococcus raffinolactis ASF−5_contig_1__1_partial-cat_4_9	Lactococcus raffinolactis ASF−5	Lactococcus raffinolactis ASF−5_contig_1__1_partial-cat_4	9	8810	8998	-1	E																								0		4	FALSE
	Lactococcus raffinolactis ASF−5_contig_1__1_partial-cat_4_10	Lactococcus raffinolactis ASF−5	Lactococcus raffinolactis ASF−5_contig_1__1_partial-cat_4	10	9051	9815	-1	D			NP_795430.1	NP_795430.1 putative repressor protein [Streptococcus phage 315.2]	FALSE	0.444	196	6.409e-55	MER0120773	S24	MER0120773 - irvR self-cleaving protein (Streptococcus pneumoniae) [S24.005]#S24#{peptidase unit: 120-250}~source ACA37058~	FALSE	0.694	175	2.43e-47	Peptidase S24-like [PF00717.28]								0		4	FALSE	P
	Lactococcus raffinolactis ASF−5_contig_1__1_partial-cat_4_11	Lactococcus raffinolactis ASF−5	Lactococcus raffinolactis ASF−5_contig_1__1_partial-cat_4	11	10047	10238	1	E																								0		4	FALSE
	Lactococcus raffinolactis ASF−5_contig_1__1_partial-cat_4_12	Lactococcus raffinolactis ASF−5	Lactococcus raffinolactis ASF−5_contig_1__1_partial-cat_4	12	10219	11028	-1	E																								0		4	FALSE
	Lactococcus raffinolactis ASF−5_contig_1__1_partial-cat_4_13	Lactococcus raffinolactis ASF−5	Lactococcus raffinolactis ASF−5_contig_1__1_partial-cat_4	13	11091	11240	1	E																								0		4	FALSE
	Lactococcus raffinolactis ASF−5_contig_1__1_partial-cat_4_14	Lactococcus raffinolactis ASF−5	Lactococcus raffinolactis ASF−5_contig_1__1_partial-cat_4	14	11194	11433	1	D																Helix-turn-helix [PF01381.28]; Helix-turn-helix domain [PF12844.13]; Helix-turn-helix domain [PF13560.12]								0		4	FALSE
	Lactococcus raffinolactis ASF−5_contig_1__1_partial-cat_4_15	Lactococcus raffinolactis ASF−5	Lactococcus raffinolactis ASF−5_contig_1__1_partial-cat_4	15	11446	12222	1	C	K07741	anti-repressor protein	YP_010133258.1	YP_010133258.1 anti-repressor Ant [Lactococcus phage BK5-T]	FALSE	0.589	304	2.225e-92								BRO family, N-terminal domain [PF02498.22]; Phage antirepressor protein KilAC domain [PF03374.19]								0		4	FALSE
	Lactococcus raffinolactis ASF−5_contig_1__1_partial-cat_4_16	Lactococcus raffinolactis ASF−5	Lactococcus raffinolactis ASF−5_contig_1__1_partial-cat_4	16	12297	12593	1	E																								0		4	FALSE
	Lactococcus raffinolactis ASF−5_contig_1__1_partial-cat_4_17	Lactococcus raffinolactis ASF−5	Lactococcus raffinolactis ASF−5_contig_1__1_partial-cat_4	17	12590	12700	1	E																								0		4	FALSE
	Lactococcus raffinolactis ASF−5_contig_1__1_partial-cat_4_18	Lactococcus raffinolactis ASF−5	Lactococcus raffinolactis ASF−5_contig_1__1_partial-cat_4	18	12690	12863	1	E																								0		4	FALSE
	Lactococcus raffinolactis ASF−5_contig_1__1_partial-cat_4_19	Lactococcus raffinolactis ASF−5	Lactococcus raffinolactis ASF−5_contig_1__1_partial-cat_4	19	12860	13120	1	E																								0		4	FALSE
	Lactococcus raffinolactis ASF−5_contig_1__1_partial-cat_4_20	Lactococcus raffinolactis ASF−5	Lactococcus raffinolactis ASF−5_contig_1__1_partial-cat_4	20	13117	13275	1	E																								0		4	FALSE
	Lactococcus raffinolactis ASF−5_contig_1__1_partial-cat_4_21	Lactococcus raffinolactis ASF−5	Lactococcus raffinolactis ASF−5_contig_1__1_partial-cat_4	21	13278	13544	1	E																								0		4	FALSE
	Lactococcus raffinolactis ASF−5_contig_1__1_partial-cat_4_22	Lactococcus raffinolactis ASF−5	Lactococcus raffinolactis ASF−5_contig_1__1_partial-cat_4	22	13554	13964	1	E			YP_009900778.1	YP_009900778.1 hypothetical protein H1N76_gp10 [Lactococcus phage P1045]	FALSE	0.466	103	9.519e-25													VOG56926	REFSEQ hypothetical protein; Xu	Xu	0		4	FALSE
	Lactococcus raffinolactis ASF−5_contig_1__1_partial-cat_4_23	Lactococcus raffinolactis ASF−5	Lactococcus raffinolactis ASF−5_contig_1__1_partial-cat_4	23	13966	14574	1	D			YP_009900728.1	YP_009900728.1 Erf-like ssDNA annealing protein [Lactococcus phage 62503]	FALSE	0.42	104	4.285e-24								ERF superfamily [PF04404.17]					VOG31171	sp|P04892|ERF_BPP22 Essential recombination function protein; Xh	Xh	0		4	FALSE
	Lactococcus raffinolactis ASF−5_contig_1__1_partial-cat_4_24	Lactococcus raffinolactis ASF−5	Lactococcus raffinolactis ASF−5_contig_1__1_partial-cat_4	24	14576	14947	1	D			YP_009885625.1	YP_009885625.1 single strand DNA binding protein [Lactococcus phage CHPC52]	FALSE	0.462	106	4.416e-26								Lactococcus phage single-stranded DNA binding protein [PF16773.11]								0		4	FALSE
	Lactococcus raffinolactis ASF−5_contig_1__1_partial-cat_4_25	Lactococcus raffinolactis ASF−5	Lactococcus raffinolactis ASF−5_contig_1__1_partial-cat_4	25	14959	15114	1	E																								0		4	FALSE
	Lactococcus raffinolactis ASF−5_contig_1__1_partial-cat_4_26	Lactococcus raffinolactis ASF−5	Lactococcus raffinolactis ASF−5_contig_1__1_partial-cat_4	26	15116	15859	1	C	K02086	DNA replication protein	YP_240207.1	YP_240207.1 replication initiation protein [Staphylococcus phage EW]	FALSE	0.308	99	9.241e-22													VOG32847	REFSEQ replication initiation protein; Xu	Xu	0		4	FALSE
	Lactococcus raffinolactis ASF−5_contig_1__1_partial-cat_4_27	Lactococcus raffinolactis ASF−5	Lactococcus raffinolactis ASF−5_contig_1__1_partial-cat_4	27	15856	16623	1	E			NP_076589.1	NP_076589.1 Orf17 [Lactococcus phage bIL285]	FALSE	0.324	76	6.942e-14													VOG08430	REFSEQ putative topoisomerase; Xu	Xu	0		4	FALSE
	Lactococcus raffinolactis ASF−5_contig_1__1_partial-cat_4_28	Lactococcus raffinolactis ASF−5	Lactococcus raffinolactis ASF−5_contig_1__1_partial-cat_4	28	16652	16978	1	E			NP_839910.1	NP_839910.1 hypothetical protein P335p19 [Lactococcus phage 4268]	FALSE	0.402	83	1.547e-18													VOG28504	REFSEQ hypothetical protein; Xu	Xu	0		4	FALSE
	Lactococcus raffinolactis ASF−5_contig_1__1_partial-cat_4_29	Lactococcus raffinolactis ASF−5	Lactococcus raffinolactis ASF−5_contig_1__1_partial-cat_4	29	16975	17361	1	C	K01160	crossover junction endodeoxyribonuclease RusA [EC:3.1.21.10]	YP_010646805.1	YP_010646805.1 RusA-like Holliday junction resolvase [Streptococcus phage P5641]	FALSE	0.53	132	6.665e-35																0		4	FALSE
	Lactococcus raffinolactis ASF−5_contig_1__1_partial-cat_4_30	Lactococcus raffinolactis ASF−5	Lactococcus raffinolactis ASF−5_contig_1__1_partial-cat_4	30	17358	17612	1	E																								0		4	FALSE
	Lactococcus raffinolactis ASF−5_contig_1__1_partial-cat_4_31	Lactococcus raffinolactis ASF−5	Lactococcus raffinolactis ASF−5_contig_1__1_partial-cat_4	31	17615	17986	1	D			YP_003347317.1	YP_003347317.1 YopX family protein [Enterococcus phage phiFL2A]	FALSE	0.351	72	1.967e-14								YopX protein [PF09643.15]					VOG44203	sp|O34401|YOPX_BACSU SPbeta prophage-derived uncharacterized protein YopX; Xu	Xu	0		4	FALSE
	Lactococcus raffinolactis ASF−5_contig_1__1_partial-cat_4_32	Lactococcus raffinolactis ASF−5	Lactococcus raffinolactis ASF−5_contig_1__1_partial-cat_4	32	17990	18310	1	E																								0		4	FALSE
	Lactococcus raffinolactis ASF−5_contig_1__1_partial-cat_4_33	Lactococcus raffinolactis ASF−5	Lactococcus raffinolactis ASF−5_contig_1__1_partial-cat_4	33	18303	18521	1	E																								0		4	FALSE
	Lactococcus raffinolactis ASF−5_contig_1__1_partial-cat_4_34	Lactococcus raffinolactis ASF−5	Lactococcus raffinolactis ASF−5_contig_1__1_partial-cat_4	34	18518	19117	1	D																Protein of unknown function (DUF1642) [PF07852.16]					VOG36056	sp|Q38441|YOR5_BPSPP Uncharacterized 10.3 kDa protein in GP2-GP6 intergenic region; Xu	Xu	0		4	FALSE
[truncated: 914 more rows]

## Sheet: Table S2C
	Viral Contig	VIRSorter category	Circular	Prophage	Gene count	Strand switches	potential AMG count	Transposase present	Possible Non-Viral Contig	Viral hypothetical genes	Viral genes with unknown function	Viral genes with host benefits	Viral replication genes	Viral structure genes
[truncated: 18 more rows]

[truncated: 1 more sheets: Table S2D]
