# Supplementary material for: Genotypic characterization of gut isolates from Atlantic salmon fry reveals beneficial microbes with biotechnological potential
Source: Appl Environ Microbiol. 2026 Feb 17;92(3):e02409-25. doi: 10.1128/aem.02409-25 (PMC12997843; doi:10.1128/aem.02409-25)
Supplement: Table S3 — Summary of metadata used to construct the phylogenomic tree presented in Fig. 6A. [file aem.02409-25-s0003.xlsx]

## Sheet: Overview
Overview of Supplementary Table S3.
Table S3: Summary of metadata used to construct the phylogenomic tree presented in Figure 6A.

## Sheet: Table S3
Organism_Name	accession	ncbi_taxonomy	gtdb_taxonomy	gtdb_species_representative	ncbi_type_material	genome_category	isolation_source	isolation_groups	Genome_size
Lactococcus raffinolactis Z2-49_MAG_11	GCA_041837965.1	d__Bacteria; p__Bacillota; c__Bacilli; o__Lactobacillales; f__Streptococcaceae; g__Lactococcus; s__Lactococcus raffinolactis	d__Bacteria; p__Bacillota; c__Bacilli; o__Lactobacillales; f__Streptococcaceae; g__Lactococcus_A; s__Lactococcus_A raffinolactis	FALSE	FALSE	MAG			1499878
Lactococcus sp. UBA11283	GCA_003521125.1	d__Bacteria; p__Bacillota; c__Bacilli; o__Lactobacillales; f__Streptococcaceae; g__Lactococcus; s__	d__Bacteria; p__Bacillota; c__Bacilli; o__Lactobacillales; f__Streptococcaceae; g__Lactococcus_A; s__Lactococcus_A raffinolactis	FALSE	FALSE	Isolate	Kimchi	Fermented Foods	2009315
Lactococcus sp. RGIG5756	GCA_017515065.1	d__Bacteria; p__Bacillota; c__Bacilli; o__Lactobacillales; f__Streptococcaceae; g__Lactococcus; s__	d__Bacteria; p__Bacillota; c__Bacilli; o__Lactobacillales; f__Streptococcaceae; g__Lactococcus_A; s__Lactococcus_A raffinolactis	FALSE	FALSE	MAG	Ruminant Gastrointestinal Tract	Ruminant Gut	1777354
Lactococcus sp. Go_Inlet_bin_49	GCA_017987035.1	d__Bacteria; p__Bacillota; c__Bacilli; o__Lactobacillales; f__Streptococcaceae; g__Lactococcus; s__	d__Bacteria; p__Bacillota; c__Bacilli; o__Lactobacillales; f__Streptococcaceae; g__Lactococcus_A; s__Lactococcus_A raffinolactis	FALSE	FALSE	MAG	Waste Water	Wastewater	1323728
Lactococcus raffinolactis UW_MP_STREP4_1	GCA_022484735.1	d__Bacteria; p__Bacillota; c__Bacilli; o__Lactobacillales; f__Streptococcaceae; g__Lactococcus; s__Lactococcus raffinolactis	d__Bacteria; p__Bacillota; c__Bacilli; o__Lactobacillales; f__Streptococcaceae; g__Lactococcus_A; s__Lactococcus_A raffinolactis	FALSE	FALSE	MAG	Anaerobic Bioreactor Effluent	Bioreactor	1911422
Bacillota bacterium USSF_metabat.47	GCA_029778915.1	d__Bacteria; p__Bacillota; c__; o__; f__; g__; s__	d__Bacteria; p__Bacillota; c__Bacilli; o__Lactobacillales; f__Streptococcaceae; g__Lactococcus_A; s__Lactococcus_A raffinolactis	FALSE	FALSE	MAG	Thermophilic Anaerobic Digester	Bioreactor	1359528
Lactococcus raffinolactis 24_S38	GCA_030450445.1	d__Bacteria; p__Bacillota; c__Bacilli; o__Lactobacillales; f__Streptococcaceae; g__Lactococcus; s__Lactococcus raffinolactis	d__Bacteria; p__Bacillota; c__Bacilli; o__Lactobacillales; f__Streptococcaceae; g__Lactococcus_A; s__Lactococcus_A raffinolactis	FALSE	FALSE	MAG	Dairy Drain Producer	Fermented Foods	2036472
Lactococcus raffinolactis 18_S32	GCA_030451015.1	d__Bacteria; p__Bacillota; c__Bacilli; o__Lactobacillales; f__Streptococcaceae; g__Lactococcus; s__Lactococcus raffinolactis	d__Bacteria; p__Bacillota; c__Bacilli; o__Lactobacillales; f__Streptococcaceae; g__Lactococcus_A; s__Lactococcus_A raffinolactis	FALSE	FALSE	MAG	Curd Producer	Fermented Foods	1854202
Lactococcus raffinolactis 16_S30	GCA_030451115.1	d__Bacteria; p__Bacillota; c__Bacilli; o__Lactobacillales; f__Streptococcaceae; g__Lactococcus; s__Lactococcus raffinolactis	d__Bacteria; p__Bacillota; c__Bacilli; o__Lactobacillales; f__Streptococcaceae; g__Lactococcus_A; s__Lactococcus_A raffinolactis	FALSE	FALSE	MAG	Curd Producer	Fermented Foods	1399088
Lactococcus raffinolactis 15_S29	GCA_030451215.1	d__Bacteria; p__Bacillota; c__Bacilli; o__Lactobacillales; f__Streptococcaceae; g__Lactococcus; s__Lactococcus raffinolactis	d__Bacteria; p__Bacillota; c__Bacilli; o__Lactobacillales; f__Streptococcaceae; g__Lactococcus_A; s__Lactococcus_A raffinolactis	FALSE	FALSE	MAG	Curd Producer	Fermented Foods	1657812
Lactococcus raffinolactis APC3967	GCF_040954465.1	d__Bacteria; p__Bacillota; c__Bacilli; o__Lactobacillales; f__Streptococcaceae; g__Lactococcus; s__Lactococcus raffinolactis	d__Bacteria; p__Bacillota; c__Bacilli; o__Lactobacillales; f__Streptococcaceae; g__Lactococcus_A; s__Lactococcus_A raffinolactis	FALSE	FALSE	Isolate			2348986
Lactococcus raffinolactis JCM 5706	GCF_039535495.1	d__Bacteria; p__Bacillota; c__Bacilli; o__Lactobacillales; f__Streptococcaceae; g__Lactococcus; s__Lactococcus raffinolactis	d__Bacteria; p__Bacillota; c__Bacilli; o__Lactobacillales; f__Streptococcaceae; g__Lactococcus_A; s__Lactococcus_A raffinolactis	FALSE	TRUE	Isolate			2232871
Lactococcus raffinolactis 73_S60	GCA_030454955.1	d__Bacteria; p__Bacillota; c__Bacilli; o__Lactobacillales; f__Streptococcaceae; g__Lactococcus; s__Lactococcus raffinolactis	d__Bacteria; p__Bacillota; c__Bacilli; o__Lactobacillales; f__Streptococcaceae; g__Lactococcus_A; s__Lactococcus_A raffinolactis	FALSE	FALSE	MAG	Cheese Rind	Fermented Foods	1854171
Lactococcus raffinolactis 72_S84	GCA_030454985.1	d__Bacteria; p__Bacillota; c__Bacilli; o__Lactobacillales; f__Streptococcaceae; g__Lactococcus; s__Lactococcus raffinolactis	d__Bacteria; p__Bacillota; c__Bacilli; o__Lactobacillales; f__Streptococcaceae; g__Lactococcus_A; s__Lactococcus_A raffinolactis	FALSE	FALSE	MAG	Cheese Rind	Fermented Foods	1960282
Lactococcus raffinolactis 71_S85	GCA_030455045.1	d__Bacteria; p__Bacillota; c__Bacilli; o__Lactobacillales; f__Streptococcaceae; g__Lactococcus; s__Lactococcus raffinolactis	d__Bacteria; p__Bacillota; c__Bacilli; o__Lactobacillales; f__Streptococcaceae; g__Lactococcus_A; s__Lactococcus_A raffinolactis	FALSE	FALSE	MAG	Cheese Rind	Fermented Foods	1949774
Lactococcus raffinolactis 63_S77	GCA_030455525.1	d__Bacteria; p__Bacillota; c__Bacilli; o__Lactobacillales; f__Streptococcaceae; g__Lactococcus; s__Lactococcus raffinolactis	d__Bacteria; p__Bacillota; c__Bacilli; o__Lactobacillales; f__Streptococcaceae; g__Lactococcus_A; s__Lactococcus_A raffinolactis	FALSE	FALSE	MAG	Cheese Core	Fermented Foods	1935829
Lactococcus raffinolactis 62_S76	GCA_030455585.1	d__Bacteria; p__Bacillota; c__Bacilli; o__Lactobacillales; f__Streptococcaceae; g__Lactococcus; s__Lactococcus raffinolactis	d__Bacteria; p__Bacillota; c__Bacilli; o__Lactobacillales; f__Streptococcaceae; g__Lactococcus_A; s__Lactococcus_A raffinolactis	FALSE	FALSE	MAG	Cheese Core	Fermented Foods	1823681
Lactococcus raffinolactis 85_S72	GCA_030456865.1	d__Bacteria; p__Bacillota; c__Bacilli; o__Lactobacillales; f__Streptococcaceae; g__Lactococcus; s__Lactococcus raffinolactis	d__Bacteria; p__Bacillota; c__Bacilli; o__Lactobacillales; f__Streptococcaceae; g__Lactococcus_A; s__Lactococcus_A raffinolactis	FALSE	FALSE	MAG	Cheese Rind	Fermented Foods	1869167
Lactococcus raffinolactis CTOTU47173	GCF_031982505.1	d__Bacteria; p__Bacillota; c__Bacilli; o__Lactobacillales; f__Streptococcaceae; g__Lactococcus; s__Lactococcus raffinolactis	d__Bacteria; p__Bacillota; c__Bacilli; o__Lactobacillales; f__Streptococcaceae; g__Lactococcus_A; s__Lactococcus_A raffinolactis	FALSE	FALSE	MAG			2301033
Lactococcus raffinolactis Y9	GCF_031929505.1	d__Bacteria; p__Bacillota; c__Bacilli; o__Lactobacillales; f__Streptococcaceae; g__Lactococcus; s__Lactococcus raffinolactis	d__Bacteria; p__Bacillota; c__Bacilli; o__Lactobacillales; f__Streptococcaceae; g__Lactococcus_A; s__Lactococcus_A raffinolactis	FALSE	FALSE	Isolate			2314644
Lactococcus raffinolactis Y28	GCF_031929465.1	d__Bacteria; p__Bacillota; c__Bacilli; o__Lactobacillales; f__Streptococcaceae; g__Lactococcus; s__Lactococcus raffinolactis	d__Bacteria; p__Bacillota; c__Bacilli; o__Lactobacillales; f__Streptococcaceae; g__Lactococcus_A; s__Lactococcus_A raffinolactis	FALSE	FALSE	Isolate			2315078
Lactococcus raffinolactis 822	GCF_029664355.1	d__Bacteria; p__Bacillota; c__Bacilli; o__Lactobacillales; f__Streptococcaceae; g__Lactococcus; s__Lactococcus raffinolactis	d__Bacteria; p__Bacillota; c__Bacilli; o__Lactobacillales; f__Streptococcaceae; g__Lactococcus_A; s__Lactococcus_A raffinolactis	FALSE	FALSE	Isolate	Beetroot	Plant Material	2166255
Lactococcus raffinolactis 3039	GCF_019586085.1	d__Bacteria; p__Bacillota; c__Bacilli; o__Lactobacillales; f__Streptococcaceae; g__Lactococcus; s__Lactococcus raffinolactis	d__Bacteria; p__Bacillota; c__Bacilli; o__Lactobacillales; f__Streptococcaceae; g__Lactococcus_A; s__Lactococcus_A raffinolactis	FALSE	FALSE	Isolate	Cheese	Fermented Foods	2266645
Lactococcus raffinolactis 3042	GCF_019586045.1	d__Bacteria; p__Bacillota; c__Bacilli; o__Lactobacillales; f__Streptococcaceae; g__Lactococcus; s__Lactococcus raffinolactis	d__Bacteria; p__Bacillota; c__Bacilli; o__Lactobacillales; f__Streptococcaceae; g__Lactococcus_A; s__Lactococcus_A raffinolactis	FALSE	FALSE	Isolate	Cheese	Fermented Foods	2276397
Lactococcus raffinolactis Lr_19_4S	GCF_012221125.1	d__Bacteria; p__Bacillota; c__Bacilli; o__Lactobacillales; f__Streptococcaceae; g__Lactococcus; s__Lactococcus raffinolactis	d__Bacteria; p__Bacillota; c__Bacilli; o__Lactobacillales; f__Streptococcaceae; g__Lactococcus_A; s__Lactococcus_A raffinolactis	FALSE	FALSE	Isolate	Sewage from Environmental Centre Robert O. Picard	Wastewater	2480778
Lactococcus raffinolactis Lr_18_12S	GCF_012220405.1	d__Bacteria; p__Bacillota; c__Bacilli; o__Lactobacillales; f__Streptococcaceae; g__Lactococcus; s__Lactococcus raffinolactis	d__Bacteria; p__Bacillota; c__Bacilli; o__Lactobacillales; f__Streptococcaceae; g__Lactococcus_A; s__Lactococcus_A raffinolactis	FALSE	FALSE	Isolate	Sewage from Environmental Centre Robert O. Picard	Wastewater	2378211
Lactococcus raffinolactis Lr_19_14	GCF_012220065.1	d__Bacteria; p__Bacillota; c__Bacilli; o__Lactobacillales; f__Streptococcaceae; g__Lactococcus; s__Lactococcus raffinolactis	d__Bacteria; p__Bacillota; c__Bacilli; o__Lactobacillales; f__Streptococcaceae; g__Lactococcus_A; s__Lactococcus_A raffinolactis	FALSE	FALSE	Isolate	Sewage from Environmental Centre Robert O. Picard	Wastewater	2389467
Lactococcus raffinolactis Lr_19_5	GCF_012219925.1	d__Bacteria; p__Bacillota; c__Bacilli; o__Lactobacillales; f__Streptococcaceae; g__Lactococcus; s__Lactococcus raffinolactis	d__Bacteria; p__Bacillota; c__Bacilli; o__Lactobacillales; f__Streptococcaceae; g__Lactococcus_A; s__Lactococcus_A raffinolactis	FALSE	FALSE	Isolate	Sewage from Environmental Centre Robert O. Picard	Wastewater	2626341
Lactococcus raffinolactis Lr_19_7	GCF_012219705.1	d__Bacteria; p__Bacillota; c__Bacilli; o__Lactobacillales; f__Streptococcaceae; g__Lactococcus; s__Lactococcus raffinolactis	d__Bacteria; p__Bacillota; c__Bacilli; o__Lactobacillales; f__Streptococcaceae; g__Lactococcus_A; s__Lactococcus_A raffinolactis	FALSE	FALSE	Isolate	Sewage from Environmental Centre Robert O. Picard	Wastewater	2405171
Lactococcus raffinolactis KACC 13441	GCF_010669245.1	d__Bacteria; p__Bacillota; c__Bacilli; o__Lactobacillales; f__Streptococcaceae; g__Lactococcus; s__Lactococcus raffinolactis	d__Bacteria; p__Bacillota; c__Bacilli; o__Lactobacillales; f__Streptococcaceae; g__Lactococcus_A; s__Lactococcus_A raffinolactis	FALSE	TRUE	Isolate	Milk	Raw/Unprocessed Animal Products	2295672
Lactococcus raffinolactis FAM 23217	GCF_005864335.1	d__Bacteria; p__Bacillota; c__Bacilli; o__Lactobacillales; f__Streptococcaceae; g__Lactococcus; s__Lactococcus raffinolactis	d__Bacteria; p__Bacillota; c__Bacilli; o__Lactobacillales; f__Streptococcaceae; g__Lactococcus_A; s__Lactococcus_A raffinolactis	FALSE	FALSE	Isolate	Raw Cow Milk	Raw/Unprocessed Animal Products	2347098
Lactococcus raffinolactis ATCC 43920	GCF_002441745.1	d__Bacteria; p__Bacillota; c__Bacilli; o__Lactobacillales; f__Streptococcaceae; g__Lactococcus; s__Lactococcus raffinolactis	d__Bacteria; p__Bacillota; c__Bacilli; o__Lactobacillales; f__Streptococcaceae; g__Lactococcus_A; s__Lactococcus_A raffinolactis	FALSE	TRUE	Isolate	Raw Cow Milk	Raw/Unprocessed Animal Products	2213917
Lactococcus raffinolactis Z2-37_MAG_49	GCA_041811735.1	d__Bacteria; p__Bacillota; c__Bacilli; o__Lactobacillales; f__Streptococcaceae; g__Lactococcus; s__Lactococcus raffinolactis	d__Bacteria; p__Bacillota; c__Bacilli; o__Lactobacillales; f__Streptococcaceae; g__Lactococcus_A; s__Lactococcus_A raffinolactis	FALSE	FALSE	MAG			1811535
Lactococcus raffinolactis WiKim0068	GCF_002310475.1	d__Bacteria; p__Bacillota; c__Bacilli; o__Lactobacillales; f__Streptococcaceae; g__Lactococcus; s__Lactococcus raffinolactis	d__Bacteria; p__Bacillota; c__Bacilli; o__Lactobacillales; f__Streptococcaceae; g__Lactococcus_A; s__Lactococcus_A raffinolactis	FALSE	FALSE	Isolate	Kimchi	Fermented Foods	2292235
Lactococcus raffinolactis NBRC 100932	GCF_001591765.1	d__Bacteria; p__Bacillota; c__Bacilli; o__Lactobacillales; f__Streptococcaceae; g__Lactococcus; s__Lactococcus raffinolactis	d__Bacteria; p__Bacillota; c__Bacilli; o__Lactobacillales; f__Streptococcaceae; g__Lactococcus_A; s__Lactococcus_A raffinolactis	TRUE	TRUE	Isolate			2179192
Lactococcus raffinolactis ERR9968726_bin.30_MetaWRAP_v1.3_MAG	GCA_963530625.1	d__Bacteria; p__Bacillota; c__Bacilli; o__Lactobacillales; f__Streptococcaceae; g__Lactococcus; s__Lactococcus raffinolactis	d__Bacteria; p__Bacillota; c__Bacilli; o__Lactobacillales; f__Streptococcaceae; g__Lactococcus_A; s__Lactococcus_A raffinolactis	FALSE	FALSE	MAG			1959455
Lactococcus raffinolactis SRR18940286_bin.29_MetaWRAP_v1.3_MAG	GCA_958423865.1	d__Bacteria; p__Bacillota; c__Bacilli; o__Lactobacillales; f__Streptococcaceae; g__Lactococcus; s__Lactococcus raffinolactis	d__Bacteria; p__Bacillota; c__Bacilli; o__Lactobacillales; f__Streptococcaceae; g__Lactococcus_A; s__Lactococcus_A raffinolactis	FALSE	FALSE	MAG	Human Faeces	Human Gut	1880225
Lactococcus raffinolactis ERR9607109_bin.7_MetaWRAP_v1.3_MAG	GCA_958351285.1	d__Bacteria; p__Bacillota; c__Bacilli; o__Lactobacillales; f__Streptococcaceae; g__Lactococcus; s__Lactococcus raffinolactis	d__Bacteria; p__Bacillota; c__Bacilli; o__Lactobacillales; f__Streptococcaceae; g__Lactococcus_A; s__Lactococcus_A raffinolactis	FALSE	FALSE	MAG	Human Faeces	Gut: Human	1889101
Lactococcus raffinolactis ERR5094873_bin.4_metaWRAP_v1.3_MAG	GCA_947072775.1	d__Bacteria; p__Bacillota; c__Bacilli; o__Lactobacillales; f__Streptococcaceae; g__Lactococcus; s__Lactococcus raffinolactis	d__Bacteria; p__Bacillota; c__Bacilli; o__Lactobacillales; f__Streptococcaceae; g__Lactococcus_A; s__Lactococcus_A raffinolactis	FALSE	FALSE	MAG	Fish Gut	Fish Gut	1959382
Lactococcus raffinolactis ERR1414267_bin.11_CONCOCT_v1.1_MAG	GCA_937871265.1	d__Bacteria; p__Bacillota; c__Bacilli; o__Lactobacillales; f__Streptococcaceae; g__Lactococcus; s__Lactococcus raffinolactis	d__Bacteria; p__Bacillota; c__Bacilli; o__Lactobacillales; f__Streptococcaceae; g__Lactococcus_A; s__Lactococcus_A raffinolactis	FALSE	FALSE	MAG	Waste Water	Wastewater	1879442
Lactococcus raffinolactis 4877	GCF_000327305.1	d__Bacteria; p__Bacillota; c__Bacilli; o__Lactobacillales; f__Streptococcaceae; g__Lactococcus; s__Lactococcus raffinolactis	d__Bacteria; p__Bacillota; c__Bacilli; o__Lactobacillales; f__Streptococcaceae; g__Lactococcus_A; s__Lactococcus_A laudensis	FALSE	FALSE	Isolate			2280761
Pseudolactococcus plantarum NBRC 100936	GCF_001591745.1	Bacteria; Bacillati; Bacillota; Bacilli; Lactobacillales; Streptococcaceae; Pseudolactococcus; Pseudolactococcus plantarum; Pseudolactococcus plantarum NBRC 100936				Isolate			1977763
Lactococcus raffinolactis ASF-5	Lactococcus_A_raffinolactis_ASF-5		d__Bacteria;p__Bacillota;c__Bacilli;o__Lactobacillales;f__Streptococcaceae;g__Lactococcus_A;s__Lactococcus_A raffinolactis			Isolate	Fish Gut	Fish Gut	2454695
